# Supplementary material for: Proteome and Microbiome Mapping of Human Gingival Tissue in Health and Disease
Source: Front Cell Infect Microbiol. 2020 Oct 2;10:588155. doi: 10.3389/fcimb.2020.588155 (PMC7566166; doi:10.3389/fcimb.2020.588155)
Supplement: Supplementary file 1 [file Table_1.XLSX]

## Sheet: Appendix Table 1
Appendix Table 1: List of identified and quantified gingival tissue proteins (n=10)
											Normalized abundance										Raw abundance
											Healthy					Gingiva					Healthy					Gingiva
Accession	Peptide count	nrPeptides	Confidence score	Anova (p) #	q Value *	Max fold change	Power	Highest mean condition	Lowest mean condition	Description **	Normalized abundance_Healthy~20160404_54_BT6	Normalized abundance_Healthy~20160404_48_BT2	Normalized abundance_Healthy~20160404_42_BT8	Normalized abundance_Healthy~20160404_50_BT9	Normalized abundance_Healthy~20160404_52_BT10	Normalized abundance_Gingiva~20160404_51_BT1	Normalized abundance_Gingiva~20160404_46_BT7	Normalized abundance_Gingiva~20160404_43_BT3	Normalized abundance_Gingiva~20160404_47_BT4	Normalized abundance_Gingiva~20160404_44_BT5	Raw abundance_Healthy~20160404_54_BT6_1	Raw abundance_Healthy~20160404_48_BT2_1	Raw abundance_Healthy~20160404_42_BT8_1	Raw abundance_Healthy~20160404_50_BT9_1	Raw abundance_Healthy~20160404_52_BT10_1	Raw abundance_Gingiva~20160404_51_BT1_1	Raw abundance_Gingiva~20160404_46_BT7_1	Raw abundance_Gingiva~20160404_43_BT3_1	Raw abundance_Gingiva~20160404_47_BT4_1	Raw abundance_Gingiva~20160404_44_BT5_1	decoy	contamination	regulated protein	downregulated protein
1433B_HUMAN	16	8	20.842	0.720942	0.908451	1.08358	0.0596289	Gingiva	Healthy	14-3-3 protein beta/alpha OS=Homo sapiens GN=YWHAB PE=1 SV=3	571218	390568	579886	610436	516666	747952	644185	655805	478757	365143	510854	390568	389462	381168	529329	1.02046e+06	375837	559691	351563	285911	NO	NO	NO	NO
1433E_HUMAN	19	16	22.889	0.468775	0.893429	1.10782	0.0911624	Healthy	Gingiva	14-3-3 protein epsilon OS=Homo sapiens GN=YWHAE PE=1 SV=1	540161	394836	447045	574064	644279	619469	426809	491208	401455	408350	483079	394836	300244	358456	660069	845167	249014	419217	294798	319743	NO	NO	NO	NO
1433F_HUMAN	8	4	8.948	0.0168492	0.893429	1.36287	1	Gingiva	Healthy	14-3-3 protein eta OS=Homo sapiens GN=YWHAH PE=1 SV=4	30464.3	54028.8	53267.3	52663.8	37386.3	38033.4	74868.4	87326.6	70539.6	39708	27245	54028.8	35775.3	32884.3	38302.6	51890.6	43680.6	74528	51799	31091.8	NO	NO	YES	NO
1433G_HUMAN	13	8	13.931	0.85987	0.933802	1.02386	0.0517994	Healthy	Gingiva	14-3-3 protein gamma OS=Homo sapiens GN=YWHAG PE=1 SV=2	249886	251820	352740	417704	372483	423961	297227	383637	314983	186493	223479	251820	236906	260822	381612	578428	173411	327411	231300	146026	NO	NO	NO	NO
1433S_HUMAN	27	22	38.84	0.961432	0.937618	1.12425	0.0502324	Healthy	Gingiva	14-3-3 protein sigma OS=Homo sapiens GN=SFN PE=1 SV=1	1.54366e+06	8.82192e+06	4.20597e+06	7.96513e+06	7.26232e+06	4.49855e+06	4.76416e+06	5.93585e+06	7.56756e+06	3.73953e+06	1.38053e+06	8.82192e+06	2.8248e+06	4.97358e+06	7.44031e+06	6.13756e+06	2.77956e+06	5.06589e+06	5.55705e+06	2.92809e+06	NO	NO	NO	NO
1433T_HUMAN	17	10	19.855	0.393617	0.893429	1.08334	0.0930156	Healthy	Gingiva	14-3-3 protein theta OS=Homo sapiens GN=YWHAQ PE=1 SV=1	379259	349591	401303	455732	461355	372159	410170	376828	402405	328191	339180	349591	269523	284568	472663	507751	239306	321600	295496	256977	NO	NO	NO	NO
1433Z_HUMAN	28	22	34.79	0.284022	0.893429	1.13801	0.190084	Healthy	Gingiva	14-3-3 protein zeta/delta OS=Homo sapiens GN=YWHAZ PE=1 SV=1	3.27757e+06	2.35198e+06	3.1413e+06	3.73103e+06	2.50436e+06	3.00384e+06	3.01981e+06	2.41317e+06	2.71317e+06	2.03639e+06	2.93121e+06	2.35198e+06	2.10975e+06	2.32972e+06	2.56574e+06	4.09826e+06	1.76185e+06	2.0595e+06	1.99235e+06	1.59452e+06	NO	NO	NO	NO
1C07_HUMAN;1C15_HUMAN	7	2	6.958	0.147236	0.893429	1.29373	0.765814	Healthy	Gingiva	HLA class I histocompatibility antigen, Cw-7 alpha chain OS=Homo sapiens GN=HLA-C PE=1 SV=3	308928	110674	195312	107422	154789	258164	113856	90713.1	53703.6	161546	276282	110674	131175	67076.3	158583	352224	66427	77418.2	39435.9	126492	NO	NO	NO	NO
2AAA_HUMAN	11	6	12.929	0.895861	0.933802	1.04049	0.056661	Gingiva	Healthy	Serine/threonine-protein phosphatase 2A 65 kDa regulatory subunit A alpha isoform OS=Homo sapiens GN=PPP2R1A PE=1 SV=4	171478	145820	123025	99985.2	186473	244721	118627	123752	102226	166881	153357	145820	82625.8	62432.7	191044	333883	69210.7	105615	75067.3	130670	NO	NO	NO	NO
2ABA_HUMAN;2ABD_HUMAN	3	3	2.97	0.648607	0.9057	1.1416	0.0599604	Gingiva	Healthy	Serine/threonine-protein phosphatase 2A 55 kDa regulatory subunit B alpha isoform OS=Homo sapiens GN=PPP2R2A PE=1 SV=1	14513	26043.8	28430.1	27338.9	29470	40480.1	26190.2	30179.6	29799.6	16958.6	12979.3	26043.8	19094.2	17070.9	30192.2	55228.6	15280.2	25756.5	21882.6	13278.8	NO	NO	NO	NO
2B1D_HUMAN;2B13_HUMAN;DPB1_HUMAN	2	2	1.986	0.877274	0.933802	1.02468	0.0518811	Gingiva	Healthy	NA	25239.3	36462.5	21059	32340.8	18520.3	46602.1	13709.1	21319.3	36325.5	18964	22572.1	36462.5	14143.6	20194.2	18974.2	63581.2	7998.32	18194.8	26674.7	14849	NO	NO	NO	NO
41_HUMAN	5	4	4.929	0.346393	0.893429	1.6133	0.157778	Healthy	Gingiva	Protein 4.1 OS=Homo sapiens GN=EPB41 PE=1 SV=4	71690.7	18635.5	9110.89	43636.7	22845.9	14707.9	13912	8637.27	16538.7	49049.2	64114.7	18635.5	6119.04	27247.6	23405.8	20066.5	8116.71	7371.4	12144.8	38406.1	NO	NO	NO	NO
4F2_HUMAN	6	6	5.936	0.285731	0.893429	1.17498	0.164739	Healthy	Gingiva	4F2 cell-surface antigen heavy chain OS=Homo sapiens GN=SLC3A2 PE=1 SV=3	117353	66065.9	87093.2	83043.5	77310.2	63897.3	58973.8	96752.9	63155.1	83921.7	104951	66065.9	58493.4	51853.9	79205	87177.6	34407.1	82572.9	46376.3	65711.6	NO	NO	NO	NO
5NTC_HUMAN	2	2	1.984	0.178087	0.893429	1.44524	0.326036	Gingiva	Healthy	Cytosolic purine 5'-nucleotidase OS=Homo sapiens GN=NT5C2 PE=1 SV=1	13025.3	14127.9	9441.09	5916.11	7060.28	14254.3	14243.7	21778	14899.7	6465.64	11648.8	14127.9	6340.8	3694.13	7233.32	19447.8	8310.2	18586.2	10941.2	5062.67	NO	NO	NO	NO
6PGD_HUMAN	17	17	18.906	0.310772	0.893429	1.25989	0.144109	Gingiva	Healthy	6-phosphogluconate dehydrogenase, decarboxylating OS=Homo sapiens GN=PGD PE=1 SV=3	399069	601567	504340	651122	557251	752433	561995	735318	967244	401528	356896	601567	338723	406573	570909	1.02657e+06	327885	627551	710272	314401	NO	NO	NO	NO
6PGL_HUMAN	7	7	6.965	0.250109	0.893429	1.50244	0.236891	Gingiva	Healthy	6-phosphogluconolactonase OS=Homo sapiens GN=PGLS PE=1 SV=2	47489.6	100508	85477	91939.3	73571.2	101886	107460	178935	167192	43977.2	42471.1	100508	57407.9	57408.6	75374.3	139007	62695.3	152710	122773	34434.6	NO	NO	NO	NO
A16A1_HUMAN	3	3	2.991	0.210969	0.893429	1.41412	0.27929	Gingiva	Healthy	Aldehyde dehydrogenase family 16 member A1 OS=Homo sapiens GN=ALDH16A1 PE=1 SV=2	5085.19	19417.6	15136.2	12356.7	11199.1	12049.8	15074.9	22933.5	10815	28491.7	4547.81	19417.6	10165.7	7715.78	11473.6	16440.1	8795.14	19572.4	7941.73	22309.3	NO	NO	NO	NO
A1AG1_HUMAN	7	5	9.963	0.142351	0.893429	1.25391	0.884354	Gingiva	Healthy	Alpha-1-acid glycoprotein 1 OS=Homo sapiens GN=ORM1 PE=1 SV=1	1.13309e+06	376898	404328	165297	286938	1.01111e+06	350303	690807	271784	643437	1.01335e+06	376898	271554	103214	293970	1.37949e+06	204377	589563	199578	503819	NO	NO	NO	NO
A1AG2_HUMAN	5	3	6.972	0.225363	0.893429	1.13922	0.846334	Gingiva	Healthy	Alpha-1-acid glycoprotein 2 OS=Homo sapiens GN=ORM2 PE=1 SV=2	286822	83371.6	83467.7	51498.8	67832.2	263325	74151.3	123014	63002.2	129271	256512	83371.6	56058.4	32156.8	69494.7	359265	43262.1	104985	46264.1	101220	NO	NO	NO	NO
A1AT_HUMAN	25	25	29.854	0.452724	0.893429	1.36806	0.140907	Gingiva	Healthy	Alpha-1-antitrypsin OS=Homo sapiens GN=SERPINA1 PE=1 SV=3	4.26411e+06	2.27427e+06	1.59136e+06	1.06169e+06	1.4864e+06	4.69846e+06	1.53158e+06	1.43819e+06	1.42845e+06	5.51121e+06	3.8135e+06	2.27427e+06	1.06879e+06	662941	1.52283e+06	6.4103e+06	893569	1.22741e+06	1.04895e+06	4.31534e+06	NO	NO	NO	NO
A1BG_HUMAN	6	6	6.959	0.627967	0.9057	1.25652	0.0674947	Gingiva	Healthy	Alpha-1B-glycoprotein OS=Homo sapiens GN=A1BG PE=1 SV=4	101188	124734	86356.9	68047.6	100049	147885	61403.3	69996	108005	216312	90494.9	124734	57998.8	42490.2	102501	201766	35824.6	59737.4	79310.6	169375	NO	NO	NO	NO
A2AP_HUMAN	3	3	2.976	0.41195	0.893429	1.28983	0.126999	Gingiva	Healthy	Alpha-2-antiplasmin OS=Homo sapiens GN=SERPINF2 PE=1 SV=3	24070.7	27424.8	27898.3	15378.6	24346.3	38646.5	16454.8	28524.2	19875.7	50141.7	21527	27424.8	18737	9602.66	24943.1	52727	9600.23	24343.7	14595.3	39261.5	NO	NO	NO	NO
A2MG_HUMAN;PZP_HUMAN	37	36	42.782	0.366648	0.893429	1.44216	0.22509	Gingiva	Healthy	Alpha-2-macroglobulin OS=Homo sapiens GN=A2M PE=1 SV=3	680818	344362	193062	96719.8	315561	472549	266941	255880	170964	1.18514e+06	608871	344362	129664	60393.7	323295	644719	155741	218378	125543	927974	NO	NO	NO	NO
A2ML1_HUMAN	33	32	36.801	0.664779	0.9057	1.00909	0.0728101	Gingiva	Healthy	Alpha-2-macroglobulin-like protein 1 OS=Homo sapiens GN=A2ML1 PE=1 SV=3	62891.1	525767	409248	336057	507515	272908	479689	366249	512756	226613	56245	525767	274858	209840	519954	372339	279865	312571	376530	177441	NO	NO	NO	NO
AACT_HUMAN	8	8	7.959	0.548155	0.902151	1.18896	0.071686	Gingiva	Healthy	Alpha-1-antichymotrypsin OS=Homo sapiens GN=SERPINA3 PE=1 SV=2	21421.6	80396.4	54393.4	32898.4	40829.4	48065.8	35844.7	39947.5	59154.5	90376.8	19157.8	80396.4	36531.6	20542.4	41830.1	65578.1	20912.9	34092.8	43438.6	70766.1	NO	NO	NO	NO
AATC_HUMAN	2	2	1.95	0.921001	0.933802	1.05341	0.0531716	Gingiva	Healthy	Aspartate aminotransferase, cytoplasmic OS=Homo sapiens GN=GOT1 PE=1 SV=3	15678	5500.26	6671.31	4652.16	1494.26	7055.82	5734.84	11216	10852.8	952.274	14021.2	5500.26	4480.57	2904.9	1530.88	9626.55	3345.88	9572.18	7969.46	745.641	NO	NO	NO	NO
AATM_HUMAN	6	6	6.979	0.00891124	0.812727	1.43886	0.996987	Gingiva	Healthy	Aspartate aminotransferase, mitochondrial OS=Homo sapiens GN=GOT2 PE=1 SV=3	81912.8	87508.3	88047.5	83259.6	132779	145990	116609	127914	138910	151884	73256.6	87508.3	59134.3	51988.8	136033	199181	68033.5	109167	102005	118927	NO	NO	YES	NO
ABCE1_HUMAN	5	5	4.916	0.628188	0.9057	1.10865	0.0643501	Gingiva	Healthy	ATP-binding cassette sub-family E member 1 OS=Homo sapiens GN=ABCE1 PE=1 SV=1	26065.3	38226.2	13413.5	24764.5	33945.1	43715	20267.5	29980.1	28622.2	28651.5	23310.8	38226.2	9008.76	15463.4	34777.1	59642.2	11824.7	25586.3	21018	22434.5	NO	NO	NO	NO
ABHDA_HUMAN	2	2	1.994	0.569753	0.9057	1.8064	0.577998	Healthy	Gingiva	Mycophenolic acid acyl-glucuronide esterase, mitochondrial OS=Homo sapiens GN=ABHD10 PE=1 SV=1	0	10930.9	9371.36	12917.1	9278.89	1734	4955.93	6291.67	6303.18	4241.75	0	10930.9	6293.97	8065.71	9506.3	2365.77	2891.44	5369.57	4628.59	3321.34	NO	NO	NO	NO
ABHEB_HUMAN	4	4	4.978	0.17641	0.893429	1.61507	0.190566	Gingiva	Healthy	Protein ABHD14B OS=Homo sapiens GN=ABHD14B PE=1 SV=1	16967.2	29774.8	49866.7	20722.1	41745.8	53249.3	87386.6	35204.3	43115.7	37963.3	15174.2	29774.8	33491.4	12939.3	42768.9	72650.2	50984.1	30044.8	31660.9	29725.7	NO	NO	NO	NO
ABI1_HUMAN	2	2	1.994	0.945971	0.935471	1.31294	0.0502874	Gingiva	Healthy	Abl interactor 1 OS=Homo sapiens GN=ABI1 PE=1 SV=4	7435.83	7940.61	11128.6	14660.5	14879.2	13660.7	11439.5	22637.8	23800.5	2045.04	6650.04	7940.61	7474.14	9154.32	15243.9	18637.8	6674.17	19320	17477.3	1601.29	NO	NO	NO	NO
ABLM1_HUMAN	3	3	2.951	0.548724	0.902151	1.14968	0.99243	Gingiva	Healthy	Actin-binding LIM protein 1 OS=Homo sapiens GN=ABLIM1 PE=1 SV=3	3763.3	6047.74	6267.49	6563.46	3634.6	1178.05	7700.2	6961.93	13178.6	1190.79	3365.61	6047.74	4209.36	4098.35	3723.69	1607.27	4492.54	5941.6	9677.36	932.406	NO	NO	NO	NO
ACADM_HUMAN	3	3	2.991	0.00374085	0.812727	1.92193	1	Gingiva	Healthy	Medium-chain specific acyl-CoA dehydrogenase, mitochondrial OS=Homo sapiens GN=ACADM PE=1 SV=1	19804.2	17979.7	19828.5	12363.7	13697.6	44777.7	24503.8	46406.1	20199.8	24927.3	17711.3	17979.7	13317.1	7720.16	14033.3	61092	14296.3	39604.9	14833.2	19518.3	NO	NO	YES	NO
ACADV_HUMAN	8	8	7.927	0.770684	0.922981	1.02134	0.0953463	Gingiva	Healthy	Very long-chain specific acyl-CoA dehydrogenase, mitochondrial OS=Homo sapiens GN=ACADVL PE=1 SV=1	226393	109844	92438.8	109871	144203	217719	109061	127620	89630.9	153293	202469	109844	62083.6	68605.8	147738	297043	63629.6	108916	65818.2	120030	NO	NO	NO	NO
ACBP_HUMAN	7	7	8.959	0.500155	0.893429	1.2633	0.0731739	Gingiva	Healthy	Acyl-CoA-binding protein OS=Homo sapiens GN=DBI PE=1 SV=2	326864	428620	511093	609003	560359	797140	834445	593471	546116	306149	292322	428620	343259	380273	574093	1.08757e+06	486841	506493	401027	239718	NO	NO	NO	NO
ACLY_HUMAN	5	5	4.95	0.153016	0.893429	1.26486	0.416954	Gingiva	Healthy	ATP-citrate synthase OS=Homo sapiens GN=ACLY PE=1 SV=3	5892.48	14455.2	11707.8	11851.1	16053.6	13832.8	14624.5	17755.7	13430	16197.9	5269.78	14455.2	7863.2	7400.02	16447	18872.6	8532.4	15153.4	9861.98	12683.2	NO	NO	NO	NO
ACOC_HUMAN	6	6	5.955	0.477102	0.893429	1.17293	0.0979547	Gingiva	Healthy	Cytoplasmic aconitate hydratase OS=Homo sapiens GN=ACO1 PE=1 SV=3	12779.8	39510.2	44842.4	25058.7	69543.4	58630.6	31353.5	49250.1	25811.4	59845	11429.3	39510.2	30117	15647.1	71247.9	79992.1	18292.6	42032	18954	46859.3	NO	NO	NO	NO
ACON_HUMAN	15	15	15.935	0.160273	0.893429	1.32069	0.454588	Gingiva	Healthy	Aconitate hydratase, mitochondrial OS=Homo sapiens GN=ACO2 PE=1 SV=2	194511	123314	151895	153110	131240	291401	137444	172799	134843	259405	173956	123314	102016	95604.9	134457	397570	80189	147474	99018.7	203117	NO	NO	NO	NO
ACPH_HUMAN	3	3	2.969	0.880116	0.933802	1.00113	0.0515798	Gingiva	Healthy	Acylamino-acid-releasing enzyme OS=Homo sapiens GN=APEH PE=1 SV=4	33920.4	22017.3	18662.9	21870.1	20249.9	22933.2	25566	26436.5	21344.2	20573.3	30335.8	22017.3	12534.3	13656.1	20746.2	31288.7	14916	22562	15673.5	16109.1	NO	NO	NO	NO
ACTB_HUMAN	38	3	56.704	0.0277451	0.893429	1.25613	1	Gingiva	Healthy	Actin, cytoplasmic 1 OS=Homo sapiens GN=ACTB PE=1 SV=1	1.18754e+07	9.5769e+06	9.74564e+06	7.31884e+06	1.01444e+07	1.67209e+07	1.09669e+07	1.10219e+07	7.8273e+06	1.45875e+07	1.06204e+07	9.5769e+06	6.54534e+06	4.57002e+06	1.0393e+07	2.28129e+07	6.39843e+06	9.40653e+06	5.74778e+06	1.14222e+07	NO	NO	YES	NO
ACTC_HUMAN;ACTS_HUMAN	26	8	36.789	0.0250409	0.893429	1.34993	0.999953	Gingiva	Healthy	Actin, alpha cardiac muscle 1 OS=Homo sapiens GN=ACTC1 PE=1 SV=1	6.97482e+06	9.10417e+06	1.1356e+07	6.13756e+06	1.19763e+07	1.26841e+07	1.23272e+07	1.47372e+07	6.66529e+06	1.5074e+07	6.23775e+06	9.10417e+06	7.62689e+06	3.83241e+06	1.22698e+07	1.73054e+07	7.19205e+06	1.25773e+07	4.89449e+06	1.18031e+07	NO	NO	YES	NO
ACTG_HUMAN;ACTBL_HUMAN;POTEE_HUMAN;POTEI_HUMAN	37	2	55.715	0.0277451	0.893429	1.25613	1	Gingiva	Healthy	Actin, cytoplasmic 2 OS=Homo sapiens GN=ACTG1 PE=1 SV=1	1.311e+07	1.05726e+07	1.07589e+07	8.07977e+06	1.11991e+07	1.84593e+07	1.21071e+07	1.21678e+07	8.6411e+06	1.61041e+07	1.17246e+07	1.05726e+07	7.22586e+06	5.04516e+06	1.14736e+07	2.51848e+07	7.06367e+06	1.03845e+07	6.34538e+06	1.26097e+07	NO	NO	YES	NO
ACTN1_HUMAN;ACTN3_HUMAN	34	17	34.787	0.867388	0.933802	1.02544	0.0565253	Gingiva	Healthy	Alpha-actinin-1 OS=Homo sapiens GN=ACTN1 PE=1 SV=2	386812	271198	164046	132726	246147	357286	146353	223372	99359.1	405117	345935	271198	110176	82876.6	252180	487459	85386.7	190634	72961.9	317212	NO	NO	NO	NO
ACTN4_HUMAN;SPTN4_HUMAN	45	28	55.653	0.00162033	0.806691	1.16699	1	Gingiva	Healthy	Alpha-actinin-4 OS=Homo sapiens GN=ACTN4 PE=1 SV=2	945565	635475	783243	588020	769711	1.09949e+06	731333	864836	684470	963416	845641	635475	526040	367171	788576	1.50007e+06	426682	738086	502623	754366	NO	NO	YES	NO
ACTZ_HUMAN;ACTY_HUMAN	9	9	10.905	0.618495	0.9057	1.06282	0.0620288	Gingiva	Healthy	Alpha-centractin OS=Homo sapiens GN=ACTR1A PE=1 SV=1	116555	179654	109776	170349	185383	190656	154257	161321	160026	143307	104238	179654	73727.8	106369	189927	260120	89998.5	137678	117511	112211	NO	NO	NO	NO
ADDA_HUMAN	2	2	1.992	0.791796	0.923582	1.05672	0.0542899	Healthy	Gingiva	Alpha-adducin OS=Homo sapiens GN=ADD1 PE=1 SV=2	80068.9	32917.1	25142.3	40877.8	25087	30811.4	25829.7	25323.2	22145.2	89028.5	71607.5	32917.1	16886	25524.9	25701.8	42037.2	15069.8	21611.9	16261.8	69710.3	NO	NO	NO	NO
ADH7_HUMAN	7	7	7.938	0.994604	0.940479	1.01854	0.0500032	Healthy	Gingiva	Alcohol dehydrogenase class 4 mu/sigma chain OS=Homo sapiens GN=ADH7 PE=1 SV=2	94462.2	92895.8	77067.4	176103	217718	143378	147005	91499.9	196799	67584.6	84479.7	92895.8	51759.9	109962	223054	195617	85767.3	78089.7	144514	52919.5	NO	NO	NO	NO
ADHX_HUMAN	6	6	5.924	0.930122	0.93453	1.04014	0.0538083	Gingiva	Healthy	Alcohol dehydrogenase class-3 OS=Homo sapiens GN=ADH5 PE=1 SV=4	143763	118799	100375	89709.4	111992	202551	101104	118941	73816.9	90888.4	128571	118799	67413.8	56016.2	114737	276348	58987.3	101509	54205.6	71166.6	NO	NO	NO	NO
ADIRF_HUMAN	2	2	1.994	0.874858	0.933802	1.00793	0.0520889	Healthy	Gingiva	Adipogenesis regulatory factor OS=Homo sapiens GN=ADIRF PE=1 SV=1	220403	157446	269399	279853	206213	185139	199536	338098	146228	255400	197111	157446	180933	174745	211267	252593	116416	288546	107379	199981	NO	NO	NO	NO
ADK_HUMAN	3	3	2.943	0.436614	0.893429	1.17368	0.121932	Gingiva	Healthy	Adenosine kinase OS=Homo sapiens GN=ADK PE=1 SV=2	58540	71487.4	41550.4	41995.6	40651.4	61386.8	62655.9	70280.2	72922.4	31133.1	52353.7	71487.4	27906	26222.8	41647.8	83752.5	36555.4	59980	53548.8	24377.6	NO	NO	NO	NO
ADRM1_HUMAN	2	2	1.994	0.316072	0.893429	1.23856	0.171069	Gingiva	Healthy	Proteasomal ubiquitin receptor ADRM1 OS=Homo sapiens GN=ADRM1 PE=1 SV=2	8550.31	19238.7	21328.2	14209.4	19920	16865.2	21205.3	28996.3	23451.2	12588.1	7646.75	19238.7	14324.4	8872.6	20408.3	23009.9	12371.8	24746.6	17220.8	9856.63	NO	NO	NO	NO
ADT2_HUMAN	12	3	11.939	0.69534	0.9057	1.02503	0.0692341	Gingiva	Healthy	ADP/ATP translocase 2 OS=Homo sapiens GN=SLC25A5 PE=1 SV=7	298186	195439	292661	326264	330815	254507	282828	316578	313965	311620	266675	195439	196557	203725	338923	347235	165011	270181	230552	244002	NO	NO	NO	NO
ADT3_HUMAN	13	2	12.928	0.184205	0.893429	1.14449	0.995852	Gingiva	Healthy	ADP/ATP translocase 3 OS=Homo sapiens GN=SLC25A6 PE=1 SV=4	169489	126698	163327	141182	202138	228622	130922	179821	128611	250864	151578	126698	109693	88156.9	207093	311918	76384.1	153466	94442.3	196430	NO	NO	NO	NO
AHNK_HUMAN	240	237	271.496	0.0653132	0.893429	1.32848	0.932828	Healthy	Gingiva	Neuroblast differentiation-associated protein AHNAK OS=Homo sapiens GN=AHNAK PE=1 SV=2	2.15734e+06	870176	1.08445e+06	1.41648e+06	1.26492e+06	1.6056e+06	1.0063e+06	739374	881386	880982	1.92936e+06	870176	728337	884474	1.29593e+06	2.19059e+06	587107	631012	647224	689819	NO	NO	NO	NO
AHNK2_HUMAN	20	20	19.851	0.18783	0.893429	1.39945	0.388731	Healthy	Gingiva	Protein AHNAK2 OS=Homo sapiens GN=AHNAK2 PE=1 SV=2	114920	95645.6	80148.7	238923	119220	101391	100466	78475.7	99517.1	83803.6	102776	95645.6	53829.3	149188	122142	138332	58615.1	66974.4	73077.9	65619.2	NO	NO	NO	NO
AIFM1_HUMAN	4	4	3.986	0.156756	0.893429	1.43882	0.545125	Gingiva	Healthy	Apoptosis-inducing factor 1, mitochondrial OS=Homo sapiens GN=AIFM1 PE=1 SV=1	18400.2	20376	22078	15097.7	22085.8	38037.2	16591.1	35843	15269.9	35317	16455.7	20376	14828	9427.32	22627.1	51895.7	9679.77	30589.9	11213.1	27653.6	NO	NO	NO	NO
AIM1_HUMAN	6	6	5.904	0.403765	0.893429	1.55781	0.109964	Healthy	Gingiva	Absent in melanoma 1 protein OS=Homo sapiens GN=AIM1 PE=1 SV=3	13858.4	36256.9	20986	62318.2	70019.4	42559.2	13453.6	14736.9	35288.1	24555	12393.9	36256.9	14094.6	38912.7	71735.5	58065.3	7849.27	12577.1	25913	19226.8	NO	NO	NO	NO
AIMP1_HUMAN	2	2	1.994	0.935555	0.93453	1.05413	0.0503468	Gingiva	Healthy	Aminoacyl tRNA synthase complex-interacting multifunctional protein 1 OS=Homo sapiens GN=AIMP1 PE=1 SV=2	24471.7	20887.1	40595.4	39498.7	42253.6	37018.3	45678.8	44910.3	33810.3	15367	21885.6	20887.1	27264.6	24663.7	43289.2	50505.6	26650.4	38328.3	24827.7	12032.5	NO	NO	NO	NO
AIMP2_HUMAN	3	3	2.991	0.581723	0.9057	1.08978	0.131862	Gingiva	Healthy	Aminoacyl tRNA synthase complex-interacting multifunctional protein 2 OS=Homo sapiens GN=AIMP2 PE=1 SV=2	41351.6	25913.7	36743.7	28110.6	35947.1	58191.9	33899.5	32873.1	24978.8	33212.5	36981.7	25913.7	24677.7	17552.8	36828.2	79393.6	19778	28055.2	18342.5	26005.8	NO	NO	NO	NO
AK1A1_HUMAN	8	7	8.959	0.106599	0.893429	1.5738	0.336583	Gingiva	Healthy	Alcohol dehydrogenase [NADP(+)] OS=Homo sapiens GN=AKR1A1 PE=1 SV=3	46294.5	137964	111408	76533.3	130823	156623	110615	223839	137958	162619	41402.3	137964	74823.8	47788.8	134029	213687	64536.4	191033	101306	127332	NO	NO	NO	NO
AK1BA_HUMAN;AK1BF_HUMAN	17	17	20.909	0.757047	0.919076	1.1727	0.0592401	Gingiva	Healthy	Aldo-keto reductase family 1 member B10 OS=Homo sapiens GN=AKR1B10 PE=1 SV=2	121942	531085	225316	385862	371115	290785	483008	371660	661196	111092	109056	531085	151326	240939	380211	396730	281802	317190	485533	86986.5	NO	NO	NO	NO
AK1C2_HUMAN	10	2	10.905	0.621417	0.9057	1.18622	0.0831556	Gingiva	Healthy	Aldo-keto reductase family 1 member C2 OS=Homo sapiens GN=AKR1C2 PE=1 SV=3	0	22733.3	18060.3	65242.8	30042.7	2786.72	7715.42	51673.5	98379.2	864.14	0	22733.3	12129.6	40738.8	30779	3802.03	4501.41	44100.3	72242.3	676.632	NO	NO	NO	NO
AK1C3_HUMAN	11	2	11.9	0.874027	0.933802	1.20323	0.0536972	Gingiva	Healthy	Aldo-keto reductase family 1 member C3 OS=Homo sapiens GN=AKR1C3 PE=1 SV=4	16633.7	36136.9	26900.1	52205.4	26777.5	22515.5	12334.1	42489.9	84638.4	28919	14875.9	36136.9	18066.6	32598	27433.8	30718.8	7196.12	36262.6	62152.1	22643.9	NO	NO	NO	NO
AL1A1_HUMAN	6	6	5.981	0.347876	0.893429	1.07929	0.389444	Gingiva	Healthy	Retinal dehydrogenase 1 OS=Homo sapiens GN=ALDH1A1 PE=1 SV=2	126973	60244.8	26625.8	9473.45	34260.8	101550	60030.5	26325.4	40110.7	49984.6	113555	60244.8	17882.4	5915.4	35100.5	138549	35023.7	22467.1	29454.3	39138.5	NO	NO	NO	NO
AL1L2_HUMAN	2	2	1.987	0.389343	0.893429	1.85702	0.259256	Gingiva	Healthy	Mitochondrial 10-formyltetrahydrofolate dehydrogenase OS=Homo sapiens GN=ALDH1L2 PE=1 SV=2	3423.14	2513.53	3815.52	4745.61	5614.76	5435.3	2727.88	3702.84	3116.77	22366.6	3061.4	2513.53	2562.57	2963.25	5752.37	7415.6	1591.53	3160.15	2288.73	17513.3	NO	NO	NO	NO
AL3A1_HUMAN	16	15	19.873	0.936645	0.93453	1.00158	0.0506836	Healthy	Gingiva	Aldehyde dehydrogenase, dimeric NADP-preferring OS=Homo sapiens GN=ALDH3A1 PE=1 SV=3	500535	912405	664154	1.1624e+06	1.14473e+06	719085	912870	740179	1.49704e+06	508138	447640	912405	446057	725824	1.17278e+06	981078	532597	631699	1.09931e+06	397878	NO	NO	NO	NO
AL3A2_HUMAN	7	5	7.953	0.692238	0.9057	1.01911	0.0734988	Gingiva	Healthy	Fatty aldehyde dehydrogenase OS=Homo sapiens GN=ALDH3A2 PE=1 SV=1	10899.3	26898.5	27489.1	77915	31296.2	28117.6	41716.4	35551.7	57141	15306.1	9747.53	26898.5	18462.1	48651.6	32063.3	38362	24338.6	30341.3	41960.1	11984.8	NO	NO	NO	NO
AL4A1_HUMAN	2	2	1.994	0.0290752	0.893429	1.80443	0.574115	Healthy	Gingiva	Delta-1-pyrroline-5-carboxylate dehydrogenase, mitochondrial OS=Homo sapiens GN=ALDH4A1 PE=1 SV=3	22193.5	31581.8	23066.9	36117.8	23244.3	21739.3	12836.3	16259.5	13773.7	10874.3	19848.2	31581.8	15492.1	22552.6	23814	29659.8	7489.1	13876.5	10114.4	8514.73	NO	NO	YES	YES
AL7A1_HUMAN	8	8	7.945	0.33245	0.893429	1.08736	0.299941	Gingiva	Healthy	Alpha-aminoadipic semialdehyde dehydrogenase OS=Homo sapiens GN=ALDH7A1 PE=1 SV=5	57108.9	113276	97499.1	99309.1	82309.5	88102	120629	108152	90597.6	81289.9	51073.8	113276	65482.1	62010.5	84326.8	120201	70378.5	92301	66528.1	63650.9	NO	NO	NO	NO
AL9A1_HUMAN	10	9	10.927	0.352107	0.893429	1.19694	0.19564	Gingiva	Healthy	4-trimethylaminobutyraldehyde dehydrogenase OS=Homo sapiens GN=ALDH9A1 PE=1 SV=3	100580	115969	125036	119696	104526	149353	149651	140692	165490	72051.2	89951.5	115969	83976.2	74740.3	107088	203769	87311.2	120072	121524	56416.9	NO	NO	NO	NO
ALBU_HUMAN;zz|FGCZCont0184_P02769|ALBU_BOVIN;zz|FGCZCont0218_P02769|ALBU_BOVIN	61	61	85.509	0.973726	0.938968	1.17647	0.0504354	Healthy	Gingiva	Serum albumin OS=Homo sapiens GN=ALB PE=1 SV=2	1.3298e+08	2.96528e+07	4.01246e+07	1.72379e+07	3.25891e+07	6.80398e+07	2.76894e+07	3.75382e+07	2.19031e+07	5.95264e+07	1.18927e+08	2.96528e+07	2.69484e+07	1.07636e+07	3.33879e+07	9.28295e+07	1.61549e+07	3.20366e+07	1.6084e+07	4.66099e+07	NO	NO	NO	NO
ALDH2_HUMAN	13	13	13.911	0.0361723	0.893429	1.67098	0.873197	Healthy	Gingiva	Aldehyde dehydrogenase, mitochondrial OS=Homo sapiens GN=ALDH2 PE=1 SV=2	434121	236306	302502	476229	610823	356520	213444	188152	186986	287697	388244	236306	203166	297366	625793	486415	124530	160577	137309	225270	NO	NO	YES	YES
ALDOA_HUMAN	25	21	29.815	0.566765	0.9057	1.0891	0.082544	Healthy	Gingiva	Fructose-bisphosphate aldolase A OS=Homo sapiens GN=ALDOA PE=1 SV=2	1.97669e+06	1.1504e+06	1.34589e+06	1.21254e+06	1.70701e+06	1.83201e+06	1.388e+06	1.53597e+06	1.15054e+06	881237	1.7678e+06	1.1504e+06	903923	757130	1.74885e+06	2.49949e+06	809803	1.31086e+06	844871	690018	NO	NO	NO	NO
ALDOC_HUMAN	6	3	5.937	0.733757	0.912123	1.0307	0.0566049	Gingiva	Healthy	Fructose-bisphosphate aldolase C OS=Homo sapiens GN=ALDOC PE=1 SV=2	23539.5	19289	28071.3	18683.9	37896.9	31878.4	26979.2	23598.3	25249.4	23689	21051.9	19289	18853.2	11666.6	38825.7	43493.1	15740.5	20139.7	18541.3	18548.7	NO	NO	NO	NO
AMBP_HUMAN	2	2	1.994	0.492632	0.893429	1.63627	0.074246	Gingiva	Healthy	Protein AMBP OS=Homo sapiens GN=AMBP PE=1 SV=1	1928.01	8972.49	9235	2078.21	1567.87	20463.5	2289.58	4477	4970.7	6712.34	1724.27	8972.49	6202.39	1297.67	1606.3	27919.2	1335.81	3820.86	3650.11	5255.84	NO	NO	NO	NO
AMPB_HUMAN	4	4	3.969	0.25173	0.893429	1.30094	0.249799	Gingiva	Healthy	Aminopeptidase B OS=Homo sapiens GN=RNPEP PE=1 SV=2	11461.5	21447.8	51003.1	13249	19253.1	38355.8	28364.9	44692.7	24604.4	15430.6	10250.3	21447.8	34254.6	8272.92	19725	52330.4	16549	38142.6	18067.6	12082.3	NO	NO	NO	NO
AMPL_HUMAN	7	7	6.932	0.613632	0.9057	1.64369	0.0810299	Healthy	Gingiva	Cytosol aminopeptidase OS=Homo sapiens GN=LAP3 PE=1 SV=3	550218	95121.3	96236.7	89440.6	88729.5	122565	129796	136426	81208.7	89564.1	492073	95121.3	64634.3	55848.4	90904.2	167221	75727	116432	59633.6	70129.7	NO	NO	NO	NO
AMPN_HUMAN	3	3	2.977	0.399212	0.893429	1.19095	0.409685	Gingiva	Healthy	Aminopeptidase N OS=Homo sapiens GN=ANPEP PE=1 SV=4	37977.8	20198.1	18342	9936.63	12114	44159.1	16423.5	26463.8	8326.15	22017.8	33964.5	20198.1	12318.8	6204.62	12410.9	60248.1	9581.97	22585.3	6114.1	17240.2	NO	NO	NO	NO
AN32B_HUMAN	3	2	2.984	0.702262	0.9057	1.19113	0.0733068	Gingiva	Healthy	Acidic leucine-rich nuclear phosphoprotein 32 family member B OS=Homo sapiens GN=ANP32B PE=1 SV=1	35366.5	30162.9	39125.1	33921.6	32904.5	45572.2	40738.4	61344.6	41132.3	15467.5	31629.1	30162.9	26277.1	21181.3	33710.9	62176	23768	52353.9	30204.5	12111.2	NO	NO	NO	NO
ANGT_HUMAN	4	4	3.98	0.77564	0.923582	1.02176	0.0567693	Gingiva	Healthy	Angiotensinogen OS=Homo sapiens GN=AGT PE=1 SV=1	119084	30487.1	51651.8	35349.2	36825	51252	52591.2	55200.7	28394.6	91909.2	106500	30487.1	34690.3	22072.7	37727.5	69925.3	30683.3	47110.5	20850.9	71966	NO	NO	NO	NO
ANK1_HUMAN	18	17	17.871	0.415819	0.893429	1.44393	0.114738	Healthy	Gingiva	Ankyrin-1 OS=Homo sapiens GN=ANK1 PE=1 SV=3	156981	58694.3	20877.3	174911	68049.7	18798.2	51031.1	21000	51104.8	190155	140392	58694.3	14021.5	109218	69717.5	25647.2	29773.1	17922.2	37527.5	148893	NO	NO	NO	NO
ANT3_HUMAN	9	9	10.959	0.182444	0.893429	1.4757	0.259654	Gingiva	Healthy	Antithrombin-III OS=Homo sapiens GN=SERPINC1 PE=1 SV=1	48742.5	113904	92926.6	61563.8	94259.4	84975.2	66306.5	155954	120675	179187	43591.6	113904	62411.2	38441.6	96569.6	115935	38685.3	133098	88614.6	140305	NO	NO	NO	NO
ANX11_HUMAN;ANX13_HUMAN	10	9	9.943	0.366342	0.893429	1.19301	0.13541	Healthy	Gingiva	Annexin A11 OS=Homo sapiens GN=ANXA11 PE=1 SV=1	302078	179641	229555	278156	150529	316856	164278	133829	130909	209661	270155	179641	154173	173686	154218	432300	95845.1	114215	96129.4	164167	NO	NO	NO	NO
ANXA1_HUMAN	28	28	44.746	0.147333	0.893429	1.3642	0.450893	Gingiva	Healthy	Annexin A1 OS=Homo sapiens GN=ANXA1 PE=1 SV=2	1.2246e+07	7.04232e+06	8.16448e+06	3.97801e+06	4.83521e+06	8.59245e+06	9.47827e+06	1.67269e+07	7.40076e+06	7.27573e+06	1.09519e+07	7.04232e+06	5.48341e+06	2.48394e+06	4.95372e+06	1.1723e+07	5.52992e+06	1.42754e+07	5.43457e+06	5.69698e+06	NO	NO	NO	NO
ANXA2_HUMAN;AXA2L_HUMAN	29	29	42.826	0.567976	0.9057	1.07862	0.0727728	Healthy	Gingiva	Annexin A2 OS=Homo sapiens GN=ANXA2 PE=1 SV=2	3.05966e+06	3.27579e+06	4.67638e+06	4.48206e+06	4.30161e+06	4.08924e+06	3.32246e+06	3.66131e+06	3.37488e+06	3.9048e+06	2.73633e+06	3.27579e+06	3.14074e+06	2.79868e+06	4.40704e+06	5.57911e+06	1.93843e+06	3.12471e+06	2.47826e+06	3.0575e+06	NO	NO	NO	NO
ANXA3_HUMAN	2	2	1.985	0.211881	0.893429	1.14411	0.411488	Gingiva	Healthy	Annexin A3 OS=Homo sapiens GN=ANXA3 PE=1 SV=3	125271	8253.85	15279.2	4272.73	19431	45732.6	50617.2	44837.4	8384.19	47795.8	112033	8253.85	10261.8	2667.97	19907.2	62394.9	29531.6	38266.1	6156.72	37424.7	NO	NO	NO	NO
ANXA4_HUMAN	10	10	9.924	0.511162	0.893962	1.12655	0.074979	Healthy	Gingiva	Annexin A4 OS=Homo sapiens GN=ANXA4 PE=1 SV=4	117301	152333	158622	191240	214118	188759	133477	127160	136915	153659	104905	152333	106534	119414	219366	257532	77874.6	108524	100540	120317	NO	NO	NO	NO
ANXA5_HUMAN	21	21	26.876	0.372694	0.893429	1.13477	0.108285	Healthy	Gingiva	Annexin A5 OS=Homo sapiens GN=ANXA5 PE=1 SV=2	759479	839806	809650	677392	641759	832647	465116	695477	453930	838162	679220	839806	543775	422976	657488	1.13601e+06	271363	593548	333332	656290	NO	NO	NO	NO
ANXA6_HUMAN	22	21	23.886	0.736587	0.913378	1.31851	0.123189	Gingiva	Healthy	Annexin A6 OS=Homo sapiens GN=ANXA6 PE=1 SV=3	166445	126436	201124	108811	187520	276868	77839.1	203381	74960.4	409018	148856	126436	135078	67943.7	192116	377742	45413.7	173573	55045.3	320266	NO	NO	NO	NO
ANXA7_HUMAN	5	5	5.974	0.358748	0.893429	1.16417	0.159348	Healthy	Gingiva	Annexin A7 OS=Homo sapiens GN=ANXA7 PE=1 SV=3	97510.8	86805.7	69808.8	141455	118523	100036	112996	61777.5	100659	66135	87206.3	86805.7	46884.8	88327.2	121428	136483	65925.6	52723.5	73916.4	51784.5	NO	NO	NO	NO
AP1B1_HUMAN	8	6	7.962	0.289382	0.893429	1.15225	0.309002	Healthy	Gingiva	AP-1 complex subunit beta-1 OS=Homo sapiens GN=AP1B1 PE=1 SV=2	67042.4	49656	37463.4	46963.1	77266	96983.4	32007.3	38122.5	28155.4	46336.8	59957.6	49656	25161.1	29324.6	79159.7	132318	18674	32535.3	20675.2	36282.2	NO	NO	NO	NO
AP1G1_HUMAN	2	2	1.98	0.606044	0.9057	1.14121	0.0713669	Gingiva	Healthy	AP-1 complex subunit gamma-1 OS=Homo sapiens GN=AP1G1 PE=1 SV=5	15365.3	30912.9	35241.8	24753	33387.5	34063.8	16467.6	42130.6	30382.8	36336.6	13741.6	30912.9	23669	15456.3	34205.8	46474.7	9607.73	35955.9	22310.9	28452	NO	NO	NO	NO
AP2A1_HUMAN	5	3	4.934	0.809462	0.924717	1.01251	0.0643867	Gingiva	Healthy	AP-2 complex subunit alpha-1 OS=Homo sapiens GN=AP2A1 PE=1 SV=3	77819.6	70146.8	67426	57296.3	76295.1	98054.6	42284.2	78990.2	47662.8	86356.9	69596	70146.8	45284.5	35776.9	78165	133780	24669.9	67413.4	35000	67618.4	NO	NO	NO	NO
AP2A2_HUMAN	4	2	3.939	0.968821	0.938471	1.0884	0.0502383	Gingiva	Healthy	AP-2 complex subunit alpha-2 OS=Homo sapiens GN=AP2A2 PE=1 SV=2	37329.3	37042.1	30478	28238.4	33855.1	50756.6	22589.7	28438.7	19671.3	60244.6	33384.5	37042.1	20469.6	17632.6	34684.9	69249.3	13179.6	24270.7	14445.1	47172.2	NO	NO	NO	NO
AP2B1_HUMAN	6	4	5.962	0.896872	0.933802	1.00839	0.0710607	Gingiva	Healthy	AP-2 complex subunit beta OS=Homo sapiens GN=AP2B1 PE=1 SV=1	32506.9	16369.5	23397.3	16289.1	26426.9	29064.5	14344.8	25004.9	15242.7	32297.9	29071.7	16369.5	15714	10171.2	27074.6	39653.9	8369.19	21340.2	11193.1	25289.7	NO	NO	NO	NO
AP2M1_HUMAN	3	3	2.983	0.885218	0.933802	1.06925	0.0514936	Healthy	Gingiva	AP-2 complex subunit mu OS=Homo sapiens GN=AP2M1 PE=1 SV=2	55786.2	27309.3	20694	30069.9	30840.7	31038.4	40103.2	32104.5	29757.5	21029.2	49890.9	27309.3	13898.5	18776.2	31596.5	42347	23397.5	27399.3	21851.7	16466.1	NO	NO	NO	NO
AP3B1_HUMAN	4	4	3.971	0.375022	0.893429	1.20052	0.130227	Gingiva	Healthy	AP-3 complex subunit beta-1 OS=Homo sapiens GN=AP3B1 PE=1 SV=3	11142.9	15449.1	10761.6	9842.73	10877.7	20732	12288	15210.2	8644.41	12844.6	9965.39	15449.1	7227.68	6145.98	11144.3	28285.5	7169.22	12981	6347.81	10057.4	NO	NO	NO	NO
APEX1_HUMAN	8	8	7.936	0.141223	0.893429	1.18509	0.738121	Gingiva	Healthy	DNA-(apurinic or apyrimidinic site) lyase OS=Homo sapiens GN=APEX1 PE=1 SV=2	95338.3	67975.5	110816	49452	85059	138230	83942.6	108034	74501.9	79565.5	85263.3	67975.5	74425.7	30878.8	87143.8	188593	48974.7	92200.6	54708.6	62300.7	NO	NO	NO	NO
API_ACHLY	10	10	15.896	0.99061	0.940479	1.23901	0.0500079	Healthy	Gingiva	blastpHomologue_0.0	815475	3.9641e+06	198576	6.42962e+06	5.4331e+06	6.3933e+06	343639	2.47845e+06	2.83093e+06	1.54585e+06	729298	3.9641e+06	133367	4.01477e+06	5.56626e+06	8.72264e+06	200490	2.11521e+06	2.07882e+06	1.21042e+06	NO	NO	NO	NO
API5_HUMAN	2	2	1.978	0.34082	0.893429	1.0809	0.244335	Healthy	Gingiva	Apoptosis inhibitor 5 OS=Homo sapiens GN=API5 PE=1 SV=3	70553.2	62800.8	69064	47086.4	63985.4	75332.3	44107.8	63549.4	50893.3	56143.9	63097.4	62800.8	46384.6	29401.6	65553.6	102779	25733.9	54235.6	37372.2	43961.3	NO	NO	NO	NO
APMAP_HUMAN	3	3	2.942	0.840328	0.928146	1.38229	0.0580388	Gingiva	Healthy	Adipocyte plasma membrane-associated protein OS=Homo sapiens GN=APMAP PE=1 SV=2	10179.8	10037.5	6237.78	5558.38	7668.17	23528.6	5257	4451.98	3928.31	17685.4	9104.01	10037.5	4189.41	3470.76	7856.11	32101.1	3067.09	3799.5	2884.65	13847.9	NO	NO	NO	NO
APOA1_HUMAN	26	23	32.784	0.43969	0.893429	1.3181	0.222984	Gingiva	Healthy	Apolipoprotein A-I OS=Homo sapiens GN=APOA1 PE=1 SV=1	3.22451e+06	1.18649e+06	1.41065e+06	945401	2.45291e+06	2.32412e+06	1.20664e+06	1.28111e+06	1.48411e+06	5.85683e+06	2.88375e+06	1.18649e+06	947421	590326	2.51303e+06	3.1709e+06	703990	1.09335e+06	1.08982e+06	4.58596e+06	NO	NO	NO	NO
APOA2_HUMAN	9	9	12.865	0.625305	0.9057	1.11033	0.060434	Gingiva	Healthy	Apolipoprotein A-II OS=Homo sapiens GN=APOA2 PE=1 SV=1	311148	405613	347491	259583	276188	369546	229408	360767	416964	399870	278267	405613	233381	162089	282957	504187	133844	307894	306187	313102	NO	NO	NO	NO
APOA4_HUMAN	17	16	18.88	0.997925	0.940479	1.03034	0.0500007	Healthy	Gingiva	Apolipoprotein A-IV OS=Homo sapiens GN=APOA4 PE=1 SV=3	278099	62674.3	55438.7	88662.4	114519	77510.6	67922	66581.7	107073	262658	248711	62674.3	37233.6	55362.4	117325	105751	39627.8	56823.5	78626.5	205664	NO	NO	NO	NO
APOB_HUMAN	47	47	46.621	0.651856	0.9057	1.15787	0.0631372	Healthy	Gingiva	Apolipoprotein B-100 OS=Homo sapiens GN=APOB PE=1 SV=2	754696	265583	411959	320510	217940	254856	148084	325576	265133	708345	674942	265583	276679	200132	223282	347711	86396.8	277860	194694	554642	NO	NO	NO	NO
APOC3_HUMAN	2	2	2.988	0.265956	0.893429	1.23948	0.366384	Healthy	Gingiva	Apolipoprotein C-III OS=Homo sapiens GN=APOC3 PE=1 SV=1	503505	173185	331157	487097	288095	246878	92702.9	208970	389018	500970	450296	173185	222411	304152	295156	336825	54085.7	178343	285665	392265	NO	NO	NO	NO
APOE_HUMAN	3	3	2.987	0.956329	0.937618	1.5301	0.0502131	Gingiva	Healthy	Apolipoprotein E OS=Homo sapiens GN=APOE PE=1 SV=1	14388.9	18697.9	13334.1	22977.3	17578.7	24740.1	4618	10971.1	12450.1	80304.1	12868.3	18697.9	8955.42	14347.5	18009.5	33754	2694.28	9363.21	9142.43	62879	NO	NO	NO	NO
APOH_HUMAN	7	7	6.979	0.105083	0.893429	1.50117	0.935933	Healthy	Gingiva	Beta-2-glycoprotein 1 OS=Homo sapiens GN=APOH PE=1 SV=3	246139	31685.6	86935.7	76531.8	113962	92006.2	11295.1	36555.1	43749	186274	220128	31685.6	58387.6	47787.9	116755	125528	6589.91	31197.6	32126	145855	NO	NO	NO	NO
APRV1_HUMAN	4	4	3.967	0.327402	0.893429	1.66217	0.414749	Healthy	Gingiva	Retroviral-like aspartic protease 1 OS=Homo sapiens GN=ASPRV1 PE=1 SV=1	10303.3	9254.58	5536.57	105135	27997.5	3110.2	18505	6277.03	56562.8	10737.9	9214.51	9254.58	3718.46	65648.3	28683.7	4243.38	10796.4	5357.07	41535.5	8407.93	NO	NO	NO	NO
APT_HUMAN	6	4	6.961	0.392624	0.893429	1.17942	0.0880099	Gingiva	Healthy	Adenine phosphoribosyltransferase OS=Homo sapiens GN=APRT PE=1 SV=2	45604.5	76789.4	82426.2	83878.4	83034.9	108607	88645.5	90912.1	84500.1	65766.9	40785.2	76789.4	55358.9	52375.2	85070.1	148177	51718.5	77588.1	62050.6	51496.2	NO	NO	NO	NO
ARC1A_HUMAN	7	7	6.937	0.385684	0.893429	1.14334	0.0964434	Gingiva	Healthy	Actin-related protein 2/3 complex subunit 1A OS=Homo sapiens GN=ARPC1A PE=1 SV=2	41762.6	41546.5	50251.9	56804	56591.4	57728.3	63782.3	57275.8	63605.3	39964.3	37349.3	41546.5	33750	35469.5	57978.4	78761.1	37212.6	48881.5	46706.9	31292.5	NO	NO	NO	NO
ARC1B_HUMAN	5	5	4.978	0.7189	0.907246	1.05151	0.131417	Gingiva	Healthy	Actin-related protein 2/3 complex subunit 1B OS=Homo sapiens GN=ARPC1B PE=1 SV=3	96675.1	72256	109469	50115.2	59956.8	109689	53725.8	119321	52956.9	72791.1	86458.9	72256	73521.1	31292.8	61426.3	149653	31345.3	101834	38887.6	56996.3	NO	NO	NO	NO
ARF1_HUMAN;ARF3_HUMAN	9	5	11.927	0.105236	0.893429	1.18928	0.998405	Gingiva	Healthy	ADP-ribosylation factor 1 OS=Homo sapiens GN=ARF1 PE=1 SV=2 [ARF1_HUMAN,ARF3_HUMAN]	560277	410858	361531	378109	535019	666243	405184	446413	378921	774112	501069	410858	242811	236098	548132	908983	236397	380987	278251	606138	NO	NO	NO	NO
ARF4_HUMAN	8	4	9.926	0.134773	0.893429	1.22317	0.44912	Gingiva	Healthy	ADP-ribosylation factor 4 OS=Homo sapiens GN=ARF4 PE=1 SV=3	81468.2	73567.2	61062.2	64496.4	74670.5	92363.6	69765.9	85978.4	66420.1	120022	72858.9	73567.2	41010.4	40272.8	76500.6	126015	40703.6	73377.4	48773.9	93978.3	NO	NO	NO	NO
ARF5_HUMAN	7	2	8.934	0.0881875	0.893429	1.22011	0.399941	Gingiva	Healthy	ADP-ribosylation factor 5 OS=Homo sapiens GN=ARF5 PE=1 SV=2	31200.9	33914.6	31201.1	26710.4	32431.9	37173.2	30922.6	36312.8	36304.8	48964.1	27903.7	33914.6	20955.2	16678.5	33226.8	50716.9	18041.2	30990.8	26659.5	38339.4	NO	NO	NO	NO
ARF6_HUMAN	3	3	2.978	0.900175	0.933802	1.06479	0.0508932	Gingiva	Healthy	ADP-ribosylation factor 6 OS=Homo sapiens GN=ARF6 PE=1 SV=2	30915.7	40686.1	47462.2	38803.1	47237.5	48607.2	46820.6	53257.7	48093.4	21614.9	27648.6	40686.1	31876.4	24229.4	48395.3	66316.8	27316.6	45452.3	35316.2	16924.7	NO	NO	NO	NO
ARK72_HUMAN;ARK74_HUMAN	4	4	3.957	0.803403	0.924717	1.02903	0.0553249	Healthy	Gingiva	Aflatoxin B1 aldehyde reductase member 2 OS=Homo sapiens GN=AKR7A2 PE=1 SV=3	72663.3	60551.8	77235.2	51359.2	82158.7	93279.2	54815.2	59716.7	66846.5	59605.6	64984.5	60551.8	51872.6	32069.7	84172.4	127265	31980.9	50964.7	49087.1	46671.9	NO	NO	NO	NO
ARL8B_HUMAN	5	5	4.96	0.88411	0.933802	1.0204	0.0511099	Gingiva	Healthy	ADP-ribosylation factor-like protein 8B OS=Homo sapiens GN=ARL8B PE=1 SV=1	26595.8	26748.8	21953.3	31443.8	49538.3	45101.4	33882.8	27272.4	30431.4	22779.8	23785.3	26748.8	14744.2	19634.1	50752.4	61533.6	19768.3	23275.3	22346.5	17836.8	NO	NO	NO	NO
ARP2_HUMAN	12	12	12.891	0.584251	0.9057	1.16954	0.0745947	Gingiva	Healthy	Actin-related protein 2 OS=Homo sapiens GN=ACTR2 PE=1 SV=1	81204.9	387507	144651	223242	385596	178115	229212	331737	523477	166868	72623.4	387507	97150.2	139396	395046	243010	133730	283118	384402	130659	NO	NO	NO	NO
ARP3_HUMAN;ARP3B_HUMAN	12	12	12.935	0.793495	0.923582	1.03707	0.082373	Gingiva	Healthy	Actin-related protein 3 OS=Homo sapiens GN=ACTR3 PE=1 SV=3	413182	293605	239381	252624	357057	631710	286795	244243	183753	267028	369519	293605	160773	157743	365808	861868	167325	208447	134934	209086	NO	NO	NO	NO
ARP5L_HUMAN	3	3	2.991	0.989929	0.940479	1.01249	0.0500153	Gingiva	Healthy	Actin-related protein 2/3 complex subunit 5-like protein OS=Homo sapiens GN=ARPC5L PE=1 SV=1	54131.9	39063.7	43573.3	67382.4	54739.5	79790.7	44965.7	44453.1	43646.9	49269	48411.5	39063.7	29264.6	42074.8	56081.1	108862	26234.4	37938.1	32051	38578.1	NO	NO	NO	NO
ARPC2_HUMAN	10	10	10.946	0.132614	0.893429	1.52159	0.237914	Gingiva	Healthy	Actin-related protein 2/3 complex subunit 2 OS=Homo sapiens GN=ARPC2 PE=1 SV=1	52192.5	196737	130780	197279	166203	244677	193747	225420	260113	206872	46677	196737	87833.8	123185	170276	333823	113038	192383	191007	161983	NO	NO	NO	NO
ARPC3_HUMAN	4	4	4.979	0.421426	0.893429	1.20675	0.0967609	Gingiva	Healthy	Actin-related protein 2/3 complex subunit 3 OS=Homo sapiens GN=ARPC3 PE=1 SV=3	45375.5	90545.7	95990.6	56656.1	123127	139909	88769.9	114358	66698.3	87076.9	40580.3	90545.7	64469	35377.1	126144	190884	51791.1	97597.6	48978.2	68182.2	NO	NO	NO	NO
ARPC4_HUMAN	7	7	6.963	0.472559	0.893429	1.07303	0.0880007	Gingiva	Healthy	Actin-related protein 2/3 complex subunit 4 OS=Homo sapiens GN=ARPC4 PE=1 SV=3	153543	198084	166150	216102	206119	197846	197337	209714	168567	235181	137317	198084	111589	134938	211171	269929	115133	178979	123783	184150	NO	NO	NO	NO
ARPC5_HUMAN	6	5	5.955	0.764291	0.920668	1.12387	0.0776973	Healthy	Gingiva	Actin-related protein 2/3 complex subunit 5 OS=Homo sapiens GN=ARPC5 PE=1 SV=3	231057	65341.7	105693	73090.5	99059.8	148668	85204.1	123931	86242.1	66904.6	206640	65341.7	70985.5	45639.1	101488	202834	49710.7	105768	63329.8	52387.1	NO	NO	NO	NO
ASC_HUMAN	6	6	5.955	0.640176	0.9057	1.23344	0.0622306	Healthy	Gingiva	Apoptosis-associated speck-like protein containing a CARD OS=Homo sapiens GN=PYCARD PE=1 SV=2	20970	52697.2	39338.4	81123.8	50850.3	54775.6	33750	48168.2	40808.4	21113.6	18754	52697.2	26420.4	50655.2	52096.6	74732.6	19690.8	41108.7	29966.6	16532.2	NO	NO	NO	NO
ASPH_HUMAN	2	2	1.967	0.29325	0.893429	1.28622	0.138539	Gingiva	Healthy	Aspartyl/asparaginyl beta-hydroxylase OS=Homo sapiens GN=ASPH PE=1 SV=3	36884.8	28930.7	30107.6	33923.4	23622.8	49675.9	39508.8	22989.8	32524.3	52696.2	32986.9	28930.7	20220.8	21182.4	24201.8	67774.8	23050.6	19620.5	23883.4	41261.7	NO	NO	NO	NO
ASPN_HUMAN	16	16	19.94	0.887669	0.933802	1.2928	0.0515233	Gingiva	Healthy	Asporin OS=Homo sapiens GN=ASPN PE=1 SV=2	640389	73612	350631	540595	138080	485974	121772	42518.3	199425	1.40406e+06	572715	73612	235490	337557	141464	663034	71045.7	36286.8	146443	1.0994e+06	NO	NO	NO	NO
ASSY_HUMAN	4	4	3.988	0.00361614	0.812727	1.53763	1	Gingiva	Healthy	Argininosuccinate synthase OS=Homo sapiens GN=ASS1 PE=1 SV=2	24733.8	43868.2	25624.3	31038.8	36324.9	42901	56567.3	40566.9	58954.5	49476.3	22120	43868.2	17209.7	19381.2	37215.2	58531.6	33003.1	34621.5	43291.7	38740.5	NO	NO	YES	NO
AT1A1_HUMAN;AT1A3_HUMAN;AT1A4_HUMAN;ATP4A_HUMAN	17	8	16.925	0.48273	0.893429	1.26307	0.170799	Healthy	Gingiva	Sodium/potassium-transporting ATPase subunit alpha-1 OS=Homo sapiens GN=ATP1A1 PE=1 SV=1	428221	124367	160551	174372	148641	205685	166516	170593	128955	148599	382968	124367	107829	108881	152284	280624	97150.3	145591	94695.1	116354	NO	NO	NO	NO
AT1B1_HUMAN	2	2	1.963	0.371216	0.893429	1.21423	0.115962	Gingiva	Healthy	Sodium/potassium-transporting ATPase subunit beta-1 OS=Homo sapiens GN=ATP1B1 PE=1 SV=1	37477.9	13291.3	14355.2	4701.99	11929.5	15665.1	30610.4	20765.3	17779.4	14450.7	33517.3	13291.3	9641.21	2936.01	12221.9	21372.5	17859	17721.9	13055.8	11315.1	NO	NO	NO	NO
AT1B3_HUMAN	4	4	4.917	0.340417	0.893429	1.1766	0.201152	Healthy	Gingiva	Sodium/potassium-transporting ATPase subunit beta-3 OS=Homo sapiens GN=ATP1B3 PE=1 SV=1	78035.4	50496.9	53503.5	93851.4	42808.9	98885.9	56279.5	45208.1	40800.3	29688.3	69788.9	50496.9	35933.9	58602.6	43858.1	134914	32835.2	38582.5	29960.7	23246.2	NO	NO	NO	NO
AT2A2_HUMAN;AT2A1_HUMAN	5	5	4.985	0.920627	0.933802	1.09059	0.0512541	Healthy	Gingiva	Sarcoplasmic/endoplasmic reticulum calcium ATPase 2 OS=Homo sapiens GN=ATP2A2 PE=1 SV=1	122173	58884.9	45756.6	41837.5	65735.7	66028.9	49539	67776.3	52736.2	70532	109262	58884.9	30730.9	26124.1	67346.8	90085.9	28902.6	57843.1	38725.5	55227.3	NO	NO	NO	NO
AT2B1_HUMAN;AT2B2_HUMAN;AT2B3_HUMAN;AT2B4_HUMAN	3	3	2.967	0.267835	0.893429	1.25642	0.167553	Healthy	Gingiva	Plasma membrane calcium-transporting ATPase 1 OS=Homo sapiens GN=ATP2B1 PE=1 SV=3	27950.3	28833.5	22100.8	32182.3	45946.9	34095.7	21201.3	25944.9	15580.6	28146.3	24996.6	28833.5	14843.3	20095.2	47073.1	46518.2	12369.5	22142.4	11441.3	22038.9	NO	NO	NO	NO
AT5F1_HUMAN	5	5	5.935	0.351408	0.893429	1.20407	0.096411	Healthy	Gingiva	ATP synthase F(0) complex subunit B1, mitochondrial OS=Homo sapiens GN=ATP5F1 PE=1 SV=2	88411.2	132847	114031	136159	148507	130350	96497.9	98859.4	118105	71070.7	79068.2	132847	76585	85020.5	152147	177842	56299.8	84370.7	86727.4	55649.2	NO	NO	NO	NO
ATD3A_HUMAN;ATD3C_HUMAN	2	2	1.98	0.606486	0.9057	1.18555	0.0684832	Gingiva	Healthy	ATPase family AAA domain-containing protein 3A OS=Homo sapiens GN=ATAD3A PE=1 SV=2	776.64	3011.64	3099.86	1730.58	905.932	3636.41	1174.11	3337.91	1676.89	1466.59	694.568	3011.64	2081.92	1080.61	928.135	4961.31	685.013	2848.71	1231.38	1148.36	NO	NO	NO	NO
ATLA3_HUMAN	3	3	2.991	0.520902	0.897143	1.19468	0.102664	Gingiva	Healthy	Atlastin-3 OS=Homo sapiens GN=ATL3 PE=1 SV=1	58709	44159.9	30444.9	30985.9	34819.5	67097.9	28719.2	49143.5	27125.6	65797.8	52504.9	44159.9	20447.4	19348.2	35672.9	91544.4	16755.7	41941.1	19919	51520.4	NO	NO	NO	NO
ATP5H_HUMAN	4	4	3.967	0.295758	0.893429	1.29011	0.700395	Gingiva	Healthy	ATP synthase subunit d, mitochondrial OS=Homo sapiens GN=ATP5H PE=1 SV=3	273880	210311	199608	185084	270678	503237	169662	269913	169556	357787	244937	210311	134060	115570	277312	686587	98986	230355	124509	280152	NO	NO	NO	NO
ATP5I_HUMAN	2	2	1.993	0.16418	0.893429	1.41396	0.745174	Gingiva	Healthy	ATP synthase subunit e, mitochondrial OS=Homo sapiens GN=ATP5I PE=1 SV=2	137293	77688.9	79926.3	77061.3	84821	212956	74601.4	120057	66240.6	172030	122784	77688.9	53679.9	48118.5	86899.8	290545	43524.8	102462	48642.1	134701	NO	NO	NO	NO
ATP5J_HUMAN	4	4	3.965	0.305103	0.893429	1.14625	0.243556	Healthy	Gingiva	ATP synthase-coupling factor 6, mitochondrial OS=Homo sapiens GN=ATP5J PE=1 SV=1	98608.5	67986.4	82809.8	104231	84227.8	113646	41692.1	67809.6	55584.2	103266	88187.9	67986.4	55616.5	65084	86292.2	155052	24324.5	57871.5	40816.9	80858.1	NO	NO	NO	NO
ATP5L_HUMAN	2	2	1.989	0.613139	0.9057	1.08122	0.0803169	Gingiva	Healthy	ATP synthase subunit g, mitochondrial OS=Homo sapiens GN=ATP5L PE=1 SV=3	119825	51459.9	82707.4	67442.9	71893.5	88542.7	72046.2	80775	59013.3	124896	107162	51459.9	55547.8	42112.6	73655.6	120802	42034	68936.7	43335	97794.8	NO	NO	NO	NO
ATPA_HUMAN	23	22	29.825	0.795396	0.923582	1.02699	0.0528515	Gingiva	Healthy	ATP synthase subunit alpha, mitochondrial OS=Homo sapiens GN=ATP5A1 PE=1 SV=1	455330	614780	550386	804202	582349	733610	618743	596326	536890	602634	407213	614780	369649	502159	596622	1.00089e+06	360993	508929	394252	471869	NO	NO	NO	NO
ATPB_HUMAN	25	24	29.87	0.683203	0.9057	1.08772	0.0817173	Gingiva	Healthy	ATP synthase subunit beta, mitochondrial OS=Homo sapiens GN=ATP5B PE=1 SV=3	1.02798e+06	929192	806136	901484	1.08869e+06	1.23678e+06	741205	1.05188e+06	708276	1.43231e+06	919345	929192	541415	562903	1.11538e+06	1.68738e+06	432442	897715	520105	1.12152e+06	NO	NO	NO	NO
ATPD_HUMAN	3	3	3.988	0.613441	0.9057	1.07832	0.0660309	Gingiva	Healthy	ATP synthase subunit delta, mitochondrial OS=Homo sapiens GN=ATP5D PE=1 SV=2	160214	220780	223588	275835	273734	276522	219120	262191	189626	297089	143283	220780	150166	172237	280442	377270	127841	223765	139247	232624	NO	NO	NO	NO
ATPG_HUMAN	6	6	5.974	0.325351	0.893429	1.24323	0.769864	Healthy	Gingiva	ATP synthase subunit gamma, mitochondrial OS=Homo sapiens GN=ATP5C1 PE=1 SV=1	1.38405e+06	388951	180970	336441	307403	1.00445e+06	380765	228808	309647	165898	1.23779e+06	388951	121543	210080	314937	1.37041e+06	222150	195274	227382	129900	NO	NO	NO	NO
ATPK_HUMAN	2	2	1.994	0.0332459	0.893429	1.19469	1	Healthy	Gingiva	ATP synthase subunit f, mitochondrial OS=Homo sapiens GN=ATP5J2 PE=1 SV=3	89503.8	55267.3	59190.1	57854.9	75012.8	87317.1	38757.5	46803.4	40874.8	68185.7	80045.4	55267.3	39753.1	36125.7	76851.3	119130	22612.3	39943.9	30015.4	53390.2	NO	NO	YES	YES
ATPO_HUMAN	8	8	7.976	0.709246	0.9057	1.04267	0.0668223	Gingiva	Healthy	ATP synthase subunit O, mitochondrial OS=Homo sapiens GN=ATP5O PE=1 SV=1	132991	97624.7	201921	148687	233441	235597	124049	184702	141925	163154	118937	97624.7	135614	92842.7	239162	321434	72373.8	157632	104219	127751	NO	NO	NO	NO
B2MG_HUMAN	3	3	4.98	0.146472	0.893429	1.34398	0.59215	Healthy	Gingiva	Beta-2-microglobulin OS=Homo sapiens GN=B2M PE=1 SV=1	126180	83849.7	186923	71389.3	141688	158018	37391.2	107741	69592.7	81155.7	112846	83849.7	125541	44576.8	145160	215591	21815.2	91950.3	51103.6	63545.8	NO	NO	NO	NO
B3AT_HUMAN	24	24	27.839	0.349426	0.893429	1.09533	0.158073	Healthy	Gingiva	Band 3 anion transport protein OS=Homo sapiens GN=SLC4A1 PE=1 SV=3	582293	508739	204808	854291	427993	101818	258382	111252	381593	1.50071e+06	520759	508739	137553	533435	438482	138915	150748	94947.3	280214	1.17507e+06	NO	NO	NO	NO
BAF_HUMAN	4	4	3.988	0.458666	0.893429	1.01625	0.829167	Healthy	Gingiva	Barrier-to-autointegration factor OS=Homo sapiens GN=BANF1 PE=1 SV=1	128384	76135.7	66346.4	102151	126805	132509	58512.9	48761.9	78394.2	173652	114816	76135.7	44559.4	63784.7	129912	180788	34138.2	41615.4	57566.8	135972	NO	NO	NO	NO
BAG3_HUMAN	2	2	1.985	0.39358	0.893429	1.13228	0.154647	Gingiva	Healthy	BAG family molecular chaperone regulator 3 OS=Homo sapiens GN=BAG3 PE=1 SV=3	21172.9	21431.8	13954.9	14928.6	17667.4	16000.2	28237.5	14876.9	22574.8	19259.9	18935.4	21431.8	9372.37	9321.68	18100.5	21829.8	16474.6	12696.6	16577.3	15080.7	NO	NO	NO	NO
BAIP2_HUMAN	5	5	4.958	0.864838	0.933802	1.00948	0.0533837	Healthy	Gingiva	Brain-specific angiogenesis inhibitor 1-associated protein 2 OS=Homo sapiens GN=BAIAP2 PE=1 SV=1	31005.5	36044.4	37399.5	32324.8	49041.5	47792.8	30238.9	31728.4	28279.5	46031.5	27729	36044.4	25118.2	20184.2	50243.4	65205.6	17642.3	27078.3	20766.3	36043.2	NO	NO	NO	NO
BASP1_HUMAN	6	6	5.982	0.50238	0.893429	1.12794	0.105976	Healthy	Gingiva	Brain acid soluble protein 1 OS=Homo sapiens GN=BASP1 PE=1 SV=2	260951	144865	331781	182858	135233	361029	118053	163373	76992.7	216491	233375	144865	222830	114180	138547	492566	68875.8	139429	56537.6	169515	NO	NO	NO	NO
BCLF1_HUMAN	2	2	1.983	0.726662	0.909642	1.01492	0.0571082	Gingiva	Healthy	Bcl-2-associated transcription factor 1 OS=Homo sapiens GN=BCLAF1 PE=1 SV=2	1290.68	8563.25	5879.17	9493.21	8931.01	8310.54	3785.48	7968.78	8421.35	6180.63	1154.29	8563.25	3948.56	5927.74	9149.9	11338.4	2208.57	6800.88	6184.01	4839.5	NO	NO	NO	NO
BGH3_HUMAN	14	13	17.923	0.562896	0.9057	1.5013	0.0676095	Healthy	Gingiva	Transforming growth factor-beta-induced protein ig-h3 OS=Homo sapiens GN=TGFBI PE=1 SV=1	106174	360524	204705	703613	356153	310472	127310	235189	154529	325612	94953.7	360524	137484	439349	364882	423590	74276.8	200720	113475	254958	NO	NO	NO	NO
BICD2_HUMAN	3	3	2.983	0.857903	0.933578	1.16379	0.0547871	Gingiva	Healthy	Protein bicaudal D homolog 2 OS=Homo sapiens GN=BICD2 PE=1 SV=1	3052.38	14592.7	16445.4	21955.6	11359	8221.61	26527.6	17205.7	23475.2	3015.41	2729.82	14592.7	11045	13709.5	11637.4	11217.1	15477	14684	17238.4	2361.1	NO	NO	NO	NO
BIEA_HUMAN	6	5	5.96	0.74635	0.913454	1.17509	0.0546235	Healthy	Gingiva	Biliverdin reductase A OS=Homo sapiens GN=BLVRA PE=1 SV=2	25787.6	61673.5	54755.2	57703.1	95927.7	67962.1	55347.9	45829.8	54716.9	27908.8	23062.5	61673.5	36774.6	36030.9	98278.8	92723.4	32291.7	39113	40180	21852.9	NO	NO	NO	NO
BLVRB_HUMAN	11	11	13.92	0.289533	0.893429	1.17067	0.356301	Gingiva	Healthy	Flavin reductase (NADPH) OS=Homo sapiens GN=BLVRB PE=1 SV=3	333225	265107	226845	293136	329859	326381	247881	278718	298243	544109	298011	265107	152353	183040	337944	445294	144621	237869	219007	426043	NO	NO	NO	NO
BTF3_HUMAN	5	5	5.954	0.613868	0.9057	1.07892	0.0667287	Gingiva	Healthy	Transcription factor BTF3 OS=Homo sapiens GN=BTF3 PE=1 SV=1	59172.1	161974	119590	117283	158308	132649	133816	166039	134361	98104.4	52919	161974	80318.8	73233.9	162188	180978	78072.6	141704	98664.3	76816.8	NO	NO	NO	NO
BUB3_HUMAN	2	2	1.994	0.937147	0.93453	1.02692	0.0507053	Healthy	Gingiva	Mitotic checkpoint protein BUB3 OS=Homo sapiens GN=BUB3 PE=1 SV=1	11669.8	34635.2	22801.8	21427.8	29518	14994.4	14988.5	31885.2	23949	31088.7	10436.6	34635.2	15314.1	13379.9	30241.4	20457.4	8744.74	27212.1	17586.3	24342.8	NO	NO	NO	NO
C1QB_HUMAN	2	2	1.994	0.333835	0.893429	1.16824	0.190229	Healthy	Gingiva	Complement C1q subcomponent subunit B OS=Homo sapiens GN=C1QB PE=1 SV=3	50167.5	24795.3	42356.2	40673.1	33529.8	46995.6	16135.7	22737.6	18458.1	59613.8	44866	24795.3	28447.2	25397	34351.5	64118.1	9414.06	19405.2	13554.3	46678.3	NO	NO	NO	NO
C1QBP_HUMAN	7	7	6.94	0.925642	0.933811	1.01439	0.0504334	Gingiva	Healthy	Complement component 1 Q subcomponent-binding protein, mitochondrial OS=Homo sapiens GN=C1QBP PE=1 SV=1	166830	209377	216437	202781	257192	341799	143853	201063	183667	197380	149200	209377	145363	126620	263496	466331	83928.2	171595	134871	154551	NO	NO	NO	NO
C1QC_HUMAN	3	3	2.967	0.917825	0.933802	1.29021	0.0507873	Gingiva	Healthy	Complement C1q subcomponent subunit C OS=Homo sapiens GN=C1QC PE=1 SV=3	61470.6	31301.7	50068.1	34386	28113.1	49952.9	21848.1	38294.9	20480.1	134356	54974.6	31301.7	33626.6	21471.3	28802.1	68152.8	12746.8	32682.4	15039	105202	NO	NO	NO	NO
C1TC_HUMAN	7	6	6.966	0.499305	0.893429	1.1151	0.0939925	Gingiva	Healthy	C-1-tetrahydrofolate synthase, cytoplasmic OS=Homo sapiens GN=MTHFD1 PE=1 SV=3	42821.5	30231.7	32927.7	28337.4	31396.5	33945.5	38255.8	53608.6	30361.9	28617.2	38296.3	30231.7	22114.8	17694.4	32166	46313.3	22319.6	45751.8	22295.5	22407.6	NO	NO	NO	NO
C4BPA_HUMAN	2	2	1.967	0.655839	0.9057	1.07372	0.999818	Healthy	Gingiva	C4b-binding protein alpha chain OS=Homo sapiens GN=C4BPA PE=1 SV=2	1617.06	6123.22	3634.01	397.107	1415.85	1582.34	4907.66	3668.02	586.391	1537.39	1446.17	6123.22	2440.67	247.961	1450.55	2158.85	2863.28	3130.44	430.602	1203.8	NO	NO	NO	NO
CAB39_HUMAN;CB39L_HUMAN	2	2	1.988	0.218814	0.893429	1.25662	0.246062	Gingiva	Healthy	Calcium-binding protein 39 OS=Homo sapiens GN=CAB39 PE=1 SV=1	9773.44	7847.34	8941.89	5339.4	14204.2	17274.5	10200.6	11234.4	9458.59	9769.91	8740.62	7847.34	6005.53	3334.02	14552.3	23568.3	5951.33	9587.89	6945.68	7649.95	NO	NO	NO	NO
CAD13_HUMAN	2	2	1.994	0.275096	0.893429	1.38629	0.345929	Healthy	Gingiva	Cadherin-13 OS=Homo sapiens GN=CDH13 PE=1 SV=1	16268.2	43925.7	33124.9	72298.7	55269	23920.5	43796.1	19479.3	33976.9	38163.9	14549	43925.7	22247.3	45144.6	56623.6	32635.7	25552	16624.4	24950.1	29882.8	NO	NO	NO	NO
CADH1_HUMAN	6	6	5.982	0.88623	0.933802	1.01997	0.0513055	Gingiva	Healthy	Cadherin-1 OS=Homo sapiens GN=CDH1 PE=1 SV=3	129126	208013	178960	221553	236152	213497	208078	179070	249340	143265	115481	208013	120193	138342	241939	291282	121399	152826	183097	112178	NO	NO	NO	NO
CAH1_HUMAN	16	16	21.887	0.600202	0.9057	1.35192	0.0640981	Healthy	Gingiva	Carbonic anhydrase 1 OS=Homo sapiens GN=CA1 PE=1 SV=2	3.20251e+06	1.42544e+06	755783	1.17492e+06	733731	599812	874808	727375	1.01584e+06	2.17628e+06	2.86408e+06	1.42544e+06	507598	733643	751715	818348	510390	620771	745957	1.70405e+06	NO	NO	NO	NO
CAH2_HUMAN	9	9	9.953	0.601943	0.9057	1.04166	0.0699613	Healthy	Gingiva	Carbonic anhydrase 2 OS=Homo sapiens GN=CA2 PE=1 SV=2	329853	182315	96210.9	117935	170488	87850.3	59385.2	122279	109568	481854	294995	182315	64617	73640.9	174666	119858	34647.2	104358	80458.7	377297	NO	NO	NO	NO
CALD1_HUMAN	14	11	14.872	0.0466027	0.893429	1.43602	0.998754	Gingiva	Healthy	Caldesmon OS=Homo sapiens GN=CALD1 PE=1 SV=3	239471	97934.6	141219	140357	188797	353557	154710	192607	127009	332101	214164	97934.6	94845	87641.8	193424	482373	90262.6	164379	93265.8	260038	NO	NO	YES	NO
CALL3_HUMAN	10	9	11.957	0.782613	0.923582	1.172	0.0591309	Gingiva	Healthy	Calmodulin-like protein 3 OS=Homo sapiens GN=CALML3 PE=1 SV=2	708178	775222	1.20931e+06	1.55238e+06	839692	1.2251e+06	1.50417e+06	1.32753e+06	1.56198e+06	340589	633341	775222	812194	969338	860272	1.67146e+06	877582	1.13297e+06	1.147e+06	266685	NO	NO	NO	NO
CALL5_HUMAN	9	8	10.933	0.162953	0.893429	2.10657	0.351514	Healthy	Gingiva	Calmodulin-like protein 5 OS=Homo sapiens GN=CALML5 PE=1 SV=2	61091.3	184750	199874	620883	172332	61241.7	277891	99588.5	114808	34599	54635.4	184750	134239	387691	176556	83554.5	162130	84992.9	84306.5	27091.4	NO	NO	NO	NO
CALM_HUMAN	10	9	11.913	0.410973	0.893429	1.21856	0.0841998	Gingiva	Healthy	Calmodulin OS=Homo sapiens GN=CALM1 PE=1 SV=2	1.05118e+06	1.19723e+06	1.27598e+06	1.61602e+06	1.78151e+06	1.86041e+06	1.73164e+06	2.33643e+06	1.22632e+06	1.28e+06	940099	1.19723e+06	856972	1.00907e+06	1.82517e+06	2.53823e+06	1.01029e+06	1.99401e+06	900521	1.00225e+06	NO	NO	NO	NO
CALR_HUMAN	18	18	20.89	0.352753	0.893429	1.44939	0.1037	Gingiva	Healthy	Calreticulin OS=Homo sapiens GN=CALR PE=1 SV=1	761317	1.41632e+06	703100	644913	848731	2.03891e+06	631227	1.27108e+06	800270	1.5987e+06	680864	1.41632e+06	472214	402696	869533	2.78176e+06	368277	1.08479e+06	587658	1.2518e+06	NO	NO	NO	NO
CALU_HUMAN	5	5	5.969	0.0208845	0.893429	1.71358	1	Gingiva	Healthy	Calumenin OS=Homo sapiens GN=CALU PE=1 SV=2	76572.3	30153.3	51457.4	30888	41439	120641	43154.2	99969.3	33757.9	97475.2	68480.4	30153.3	34559.7	19287.1	42454.7	164595	25177.5	85317.8	24789.3	76324.2	NO	NO	YES	NO
CALX_HUMAN	10	10	11.941	0.217762	0.893429	1.39644	0.209941	Gingiva	Healthy	Calnexin OS=Homo sapiens GN=CANX PE=1 SV=2	291782	299234	207052	233991	234944	568133	220695	364254	224163	392047	260948	299234	139060	146109	240702	775126	128760	310869	164609	306977	NO	NO	NO	NO
CAN1_HUMAN	15	15	14.907	0.446411	0.893429	1.06138	0.201938	Healthy	Gingiva	Calpain-1 catalytic subunit OS=Homo sapiens GN=CAPN1 PE=1 SV=1	246333	202879	146963	194210	173049	236915	197607	176427	157534	139237	220302	202879	98702.9	121268	177290	323232	115290	150570	115681	109025	NO	NO	NO	NO
CAN2_HUMAN	5	5	4.965	0.0286639	0.893429	1.24146	1	Gingiva	Healthy	Calpain-2 catalytic subunit OS=Homo sapiens GN=CAPN2 PE=1 SV=6	140742	93544.5	59720.6	60926.5	73878.4	150563	106280	77009.3	78962	119538	125869	93544.5	40109.4	38043.7	75689	205419	62006.8	65722.9	57983.8	93599.8	NO	NO	YES	NO
CANB1_HUMAN	2	2	1.958	0.301081	0.893429	1.04856	0.999938	Gingiva	Healthy	Calcineurin subunit B type 1 OS=Homo sapiens GN=PPP3R1 PE=1 SV=2	46887.6	15829.4	17668.4	13324	35278.9	50184.9	16273.9	22227.7	14038.6	32526.3	41932.7	15829.4	11866.4	8319.77	36143.6	68469.3	9494.68	18970	10308.9	25468.5	NO	NO	NO	NO
CAND1_HUMAN;CAND2_HUMAN	8	8	7.949	0.215957	0.893429	1.19062	0.597909	Healthy	Gingiva	Cullin-associated NEDD8-dissociated protein 1 OS=Homo sapiens GN=CAND1 PE=1 SV=2	113201	49603.4	52156.2	47294.3	58584.3	83879.4	54608.3	57006.1	37438.8	36539.4	101238	49603.4	35029	29531.4	60020.1	114440	31860.2	48651.3	27492.3	28610.7	NO	NO	NO	NO
CAP1_HUMAN	16	15	21.906	0.653037	0.9057	1.06456	0.0795063	Gingiva	Healthy	Adenylyl cyclase-associated protein 1 OS=Homo sapiens GN=CAP1 PE=1 SV=5	563567	465409	445535	407557	531681	737767	417284	512586	484655	417297	504011	465409	299229	254487	544712	1.00657e+06	243457	437462	355895	326748	NO	NO	NO	NO
CAPG_HUMAN	14	14	14.936	0.904872	0.933802	1.05539	0.052191	Gingiva	Healthy	Macrophage-capping protein OS=Homo sapiens GN=CAPG PE=1 SV=2	342966	331053	405825	286345	369906	560107	307248	427103	253560	284235	306723	331053	272559	178799	378972	764177	179258	364507	186196	222559	NO	NO	NO	NO
CAPR1_HUMAN	3	3	2.976	0.809975	0.924717	1.04087	0.0528932	Healthy	Gingiva	Caprin-1 OS=Homo sapiens GN=CAPRIN1 PE=1 SV=2	17756.1	27434	20260	33524.8	31926	26554.4	28061.1	36489.7	22873.3	11782.4	15879.7	27434	13607	20933.5	32708.4	36229.2	16371.7	31141.8	16796.4	9225.77	NO	NO	NO	NO
CAPZB_HUMAN	7	7	7.966	0.483374	0.893429	1.14507	0.0796935	Gingiva	Healthy	F-actin-capping protein subunit beta OS=Homo sapiens GN=CAPZB PE=1 SV=4	109387	109066	130158	97762.9	130090	182312	118017	137041	133621	89098	97827.1	109066	87416.3	61045	133278	248736	68855	116957	98121	69764.7	NO	NO	NO	NO
CASP1_HUMAN	2	2	1.985	0.472793	0.893429	3.48893	0.0942616	Healthy	Gingiva	Caspase-1 OS=Homo sapiens GN=CASP1 PE=1 SV=1	270392	17436.1	16766.5	15071.7	17083	17694.6	27722.3	26103.4	14029	10970.2	241818	17436.1	11260.7	9411.07	17501.7	24141.4	16174.1	22277.7	10301.8	8589.78	NO	NO	NO	NO
CATA_HUMAN	15	15	15.906	0.431489	0.893429	1.24719	0.101896	Healthy	Gingiva	Catalase OS=Homo sapiens GN=CAT PE=1 SV=3	296426	100051	114751	151550	162122	70001.1	72779.3	103689	141963	272973	265101	100051	77068.8	94630.8	166095	95505.3	42461.7	88492.3	104247	213741	NO	NO	NO	NO
CATB_HUMAN	6	6	6.961	0.16266	0.893429	1.72531	0.237831	Gingiva	Healthy	Cathepsin B OS=Homo sapiens GN=CTSB PE=1 SV=3	94500	266064	158204	119919	109488	410642	193901	365520	197517	123255	84513.6	266064	106253	74879.7	112171	560256	113128	311949	145042	96510.2	NO	NO	NO	NO
CATC_HUMAN	2	2	1.994	0.379177	0.893429	1.30089	0.0948099	Gingiva	Healthy	Dipeptidyl peptidase 1 OS=Homo sapiens GN=CTSC PE=1 SV=2	24944	31980.8	17642.8	19673.6	28406	43384.8	24378.8	45312.9	25419.4	21054.5	22308.1	31980.8	11849.2	12284.5	29102.2	59191.7	14223.4	38671.9	18666.1	16485.9	NO	NO	NO	NO
CATD_HUMAN	9	9	9.92	0.958764	0.937618	1.04073	0.0502187	Gingiva	Healthy	Cathepsin D OS=Homo sapiens GN=CTSD PE=1 SV=1	233393	262888	176482	219912	181352	387441	171025	204686	143201	211423	208729	262888	118528	137317	185797	528601	99781.2	174687	105156	165547	NO	NO	NO	NO
CATG_HUMAN	8	8	8.965	0.0794692	0.893429	1.88147	0.578252	Healthy	Gingiva	Cathepsin G OS=Homo sapiens GN=CTSG PE=1 SV=2	758549	227501	543721	504065	235607	452259	178203	199400	122699	253644	678388	227501	365173	314748	241382	617035	103969	170176	90101.3	198606	NO	NO	NO	NO
CAZA1_HUMAN	8	6	7.952	0.570579	0.9057	1.13458	0.0656888	Gingiva	Healthy	F-actin-capping protein subunit alpha-1 OS=Homo sapiens GN=CAPZA1 PE=1 SV=3	93586.7	333132	270633	292718	403247	413949	305462	361620	229822	269983	83696.8	333132	181762	182779	413130	564768	178216	308621	168764	211400	NO	NO	NO	NO
CAZA2_HUMAN	6	4	5.942	0.212481	0.893429	1.19914	0.251651	Gingiva	Healthy	F-actin-capping protein subunit alpha-2 OS=Homo sapiens GN=CAPZA2 PE=1 SV=3	54417.3	42970.2	55885.5	44362.8	58146.1	88101.1	62690.3	52323.7	47582.3	56020.7	48666.7	42970.2	37533.7	27701	59571.2	120200	36575.4	44655.2	34940.9	43864.9	NO	NO	NO	NO
CBPA3_HUMAN	4	4	3.978	0.384508	0.893429	1.17836	0.30872	Healthy	Gingiva	Mast cell carboxypeptidase A OS=Homo sapiens GN=CPA3 PE=1 SV=2	364925	46542.8	150192	60763.1	201873	290014	83052.9	58452.5	14176.3	253834	326362	46542.8	100872	37941.6	206821	395678	48455.6	49885.7	10410	198755	NO	NO	NO	NO
CBR1_HUMAN	11	7	14.941	0.801196	0.924717	1.07584	0.0532218	Gingiva	Healthy	Carbonyl reductase [NADPH] 1 OS=Homo sapiens GN=CBR1 PE=1 SV=3	579093	744962	976808	1.06126e+06	1.41114e+06	1.03413e+06	1.20885e+06	1.10115e+06	1.2631e+06	528044	517896	744962	656042	662668	1.44573e+06	1.41091e+06	705278	939769	927530	413465	NO	NO	NO	NO
CBR3_HUMAN	7	3	8.946	0.742919	0.913378	1.12762	0.0562565	Healthy	Gingiva	Carbonyl reductase [NADPH] 3 OS=Homo sapiens GN=CBR3 PE=1 SV=3	51843.7	57324.7	56657.5	76769.9	135317	51439.6	89711.3	59489.6	91382.9	43119.4	46365.1	57324.7	38052.2	47936.6	138634	70181.2	52340.3	50770.9	67104.7	33762.9	NO	NO	NO	NO
CCAR2_HUMAN	4	4	3.974	0.0605949	0.893429	1.25343	1	Healthy	Gingiva	Cell cycle and apoptosis regulator protein 2 OS=Homo sapiens GN=CCAR2 PE=1 SV=2	40478.2	12058.1	17704.5	11913.3	22412.5	27980	10419.9	15095.3	12447.4	17482	36200.6	12058.1	11890.6	7438.88	22961.8	38174.3	6079.29	12882.9	9140.43	13688.6	NO	NO	NO	NO
CCDC6_HUMAN	2	2	1.984	0.458113	0.893429	2.46398	0.229624	Gingiva	Healthy	Coiled-coil domain-containing protein 6 OS=Homo sapiens GN=CCDC6 PE=1 SV=2	184.551	2124.43	4841.72	1923.11	480.605	893.637	5914.56	8765.46	7900.6	67.6302	165.048	2124.43	3251.79	1200.82	492.384	1219.23	3450.74	7480.8	5801.61	52.9552	NO	NO	NO	NO
CD109_HUMAN	2	2	1.976	0.386939	0.893429	1.27427	0.0967926	Healthy	Gingiva	CD109 antigen OS=Homo sapiens GN=CD109 PE=1 SV=2	60799.7	34378.5	44374.9	82046.8	44969.8	45065.8	56610.4	27986.6	33592.2	45938.4	54374.6	34378.5	29803	51231.5	46072	61485.2	33028.2	23884.9	24667.6	35970.3	NO	NO	NO	NO
CD14_HUMAN	3	3	2.975	0.983579	0.939154	1.21164	0.0500616	Gingiva	Healthy	Monocyte differentiation antigen CD14 OS=Homo sapiens GN=CD14 PE=1 SV=2	9541.37	13091.4	16789.7	3318.27	8311.74	20885.5	3358.93	14324.3	2669.06	20619.2	8533.08	13091.4	11276.2	2071.99	8515.45	28494.9	1959.71	12224.9	1959.95	16145.1	NO	NO	NO	NO
CD44_HUMAN	5	5	5.956	0.825275	0.925517	1.01187	0.053065	Healthy	Gingiva	CD44 antigen OS=Homo sapiens GN=CD44 PE=1 SV=3	111290	113238	101189	146746	109207	173234	105137	118665	94832.7	82977.7	99529.1	113238	67960.6	91631	111883	236350	61340	101273	69638.1	64972.5	NO	NO	NO	NO
CD9_HUMAN	2	2	1.983	0.409907	0.893429	1.23415	0.0922952	Healthy	Gingiva	CD9 antigen OS=Homo sapiens GN=CD9 PE=1 SV=4	63309.3	54697	65857.7	116866	77746.5	113475	75801.5	35401.4	46264.5	35727.3	56619	54697	44231.2	72973.4	79652	154818	44224.9	30213	33973.2	27974.9	NO	NO	NO	NO
CDC42_HUMAN	4	4	3.988	0.0321939	0.893429	1.31037	0.985565	Gingiva	Healthy	Cell division control protein 42 homolog OS=Homo sapiens GN=CDC42 PE=1 SV=2	84301.8	106827	119701	76688.5	147280	145083	133609	156964	116731	148397	75393.1	106827	80393.4	47885.7	150889	197942	77951.3	133959	85718.5	116196	NO	NO	YES	NO
CDV3_HUMAN	4	4	3.96	0.922843	0.933802	1.06138	0.0504476	Gingiva	Healthy	Protein CDV3 homolog OS=Homo sapiens GN=CDV3 PE=1 SV=1	40507.5	51383.9	82738.2	79038	81752.1	114715	66506.9	80251.3	57558.2	36976.7	36226.8	51383.9	55568.5	49352.8	83755.8	156511	38802.2	68489.8	42266.4	28953.2	NO	NO	NO	NO
CEAM1_HUMAN;CEAM5_HUMAN	2	2	1.994	0.0173377	0.893429	1.83876	0.998083	Gingiva	Healthy	Carcinoembryonic antigen-related cell adhesion molecule 1 OS=Homo sapiens GN=CEACAM1 PE=1 SV=2	18276	14015	9487.66	7603.16	6124.18	20307.7	23063	20717.9	19945	18028.8	16344.7	14015	6372.08	4747.56	6274.27	27706.6	13455.7	17681.5	14646.1	14116.7	NO	NO	YES	NO
CERU_HUMAN	12	11	12.93	0.29971	0.893429	1.7329	0.137257	Gingiva	Healthy	Ceruloplasmin OS=Homo sapiens GN=CP PE=1 SV=1	74838.9	182754	92261.5	97533.8	125187	264468	105109	106006	102489	414145	66930.2	182754	61964.5	60901.9	128255	360825	61323.9	90469.6	75260.4	324280	NO	NO	NO	NO
CFAB_HUMAN	4	4	3.987	0.687075	0.9057	1.19103	0.0623379	Gingiva	Healthy	Complement factor B OS=Homo sapiens GN=CFB PE=1 SV=2	109853	82458.1	83925.5	60541.7	55822.2	124312	54234.9	66660.8	61864.1	160529	98244.4	82458.1	56365.9	37803.4	57190.3	169605	31642.3	56891	45428.3	125696	NO	NO	NO	NO
CFAH_HUMAN;FHR1_HUMAN;FHR3_HUMAN	8	8	8.958	0.66141	0.9057	1.03292	0.0840605	Gingiva	Healthy	Complement factor H OS=Homo sapiens GN=CFH PE=1 SV=4	212024	108857	94407.2	87858.9	94741.5	215711	51586.4	55887.9	64990.7	229394	189618	108857	63405.6	54860.8	97063.5	294303	30097.1	47697	47724.3	179618	NO	NO	NO	NO
CH10_HUMAN	5	5	6.962	0.673793	0.9057	1.05651	0.0584857	Gingiva	Healthy	10 kDa heat shock protein, mitochondrial OS=Homo sapiens GN=HSPE1 PE=1 SV=2	211682	281120	270920	267204	252245	337539	238160	288317	259894	231774	189312	281120	181955	166847	258428	460519	138950	246061	190847	181481	NO	NO	NO	NO
CH60_HUMAN	25	24	28.874	0.960391	0.937618	1.02602	0.0506005	Gingiva	Healthy	60 kDa heat shock protein, mitochondrial OS=Homo sapiens GN=HSPD1 PE=1 SV=2	619334	469146	328565	363516	566365	685617	324812	458579	321628	617366	553885	469146	220670	226986	580247	935416	189505	391370	236180	483405	NO	NO	NO	NO
CHM2A_HUMAN	2	2	1.994	0.787026	0.923582	1.0784	0.0539914	Gingiva	Healthy	Charged multivesicular body protein 2a OS=Homo sapiens GN=CHMP2A PE=1 SV=1	11514.3	15808.5	11692.4	12625.5	12152.4	18818.5	11175.1	16636.6	13073.2	9090.79	10297.5	15808.5	7852.81	7883.58	12450.2	25674.9	6519.9	14198.3	9600	7118.19	NO	NO	NO	NO
CHM4B_HUMAN	4	4	3.976	0.33599	0.893429	1.0608	0.971136	Gingiva	Healthy	Charged multivesicular body protein 4b OS=Homo sapiens GN=CHMP4B PE=1 SV=1	107912	48029.9	109489	52619	85660.9	109207	66867	93803.9	71104	87275.8	96508.2	48029.9	73534.8	32856.3	87760.4	148996	39012.3	80056.1	52213.5	68338	NO	NO	NO	NO
CHSP1_HUMAN	2	2	2.962	0.799231	0.923582	1.22552	0.0537174	Gingiva	Healthy	Calcium-regulated heat-stable protein 1 OS=Homo sapiens GN=CARHSP1 PE=1 SV=2	62417.5	108909	103279	108374	120083	142953	175320	138951	125211	34077.6	55821.5	108909	69363.7	67671	123026	195037	102287	118587	91945.8	26683.2	NO	NO	NO	NO
CIRBP_HUMAN	4	4	4.953	0.741577	0.913378	1.19281	0.0656322	Healthy	Gingiva	Cold-inducible RNA-binding protein OS=Homo sapiens GN=CIRBP PE=1 SV=1	149097	127181	135474	445573	137492	242302	114177	129814	192500	155218	133341	127181	90986.5	278224	140862	330583	66614.6	110788	141358	121538	NO	NO	NO	NO
CISY_HUMAN	9	8	8.914	0.871309	0.933802	1.013	0.0539408	Healthy	Gingiva	Citrate synthase, mitochondrial OS=Homo sapiens GN=CS PE=1 SV=2	202409	164711	137680	178283	192122	179708	140117	169528	169193	205426	181019	164711	92468.1	111323	196830	245184	81748.3	144682	124243	160851	NO	NO	NO	NO
CKAP4_HUMAN	17	16	17.905	0.225588	0.893429	1.38186	0.15321	Gingiva	Healthy	Cytoskeleton-associated protein 4 OS=Homo sapiens GN=CKAP4 PE=1 SV=2	86863.8	133208	136036	84475.6	108334	212637	93318.5	146690	121999	183883	77684.3	133208	91364.4	52748.1	110990	290109	54444.9	125191	89586.6	143983	NO	NO	NO	NO
CLCA4_HUMAN	10	8	9.934	0.0541698	0.893429	1.77749	0.976611	Gingiva	Healthy	Calcium-activated chloride channel regulator 4 OS=Homo sapiens GN=CLCA4 PE=1 SV=2	160002	33486.4	54567.6	13395.2	20285.7	133317	78710.2	205399	50001.8	33355.6	143094	33486.4	36648.6	8364.24	20782.9	181890	45921.9	175296	36717.6	26117.8	NO	NO	NO	NO
CLCB_HUMAN	4	4	3.963	0.950143	0.937618	1.24189	0.0510931	Gingiva	Healthy	Clathrin light chain B OS=Homo sapiens GN=CLTB PE=1 SV=1	28372.7	63968.6	65843.7	64023.7	42860.2	31876.9	117542	70198.2	95117.8	14452.5	25374.4	63968.6	44221.8	39977.6	43910.6	43490.9	68577.6	59910	69847.4	11316.5	NO	NO	NO	NO
CLH1_HUMAN	43	32	48.797	0.92945	0.93453	1.01533	0.0554641	Gingiva	Healthy	Clathrin heavy chain 1 OS=Homo sapiens GN=CLTC PE=1 SV=5	472260	339980	309940	298189	523412	588682	323271	344976	238601	478048	422353	339980	208161	186195	536240	803163	188606	294417	175210	374317	NO	NO	NO	NO
CLIC1_HUMAN	12	11	12.919	0.184151	0.893429	1.1447	0.819426	Healthy	Gingiva	Chloride intracellular channel protein 1 OS=Homo sapiens GN=CLIC1 PE=1 SV=4	1.32103e+06	784984	596326	603083	782880	1.16846e+06	553327	709277	488190	652248	1.18143e+06	784984	400503	376576	802068	1.59418e+06	322828	605326	358490	510717	NO	NO	NO	NO
CLIC3_HUMAN	4	4	3.981	0.351504	0.893429	1.51776	0.188955	Gingiva	Healthy	Chloride intracellular channel protein 3 OS=Homo sapiens GN=CLIC3 PE=1 SV=2	91456.8	76537.3	62837.8	83590.3	60388.7	90640.6	155864	149928	140584	31855.7	81792	76537.3	42203	52195.4	61868.7	123665	90935.9	127954	103235	24943.4	NO	NO	NO	NO
CLIC4_HUMAN	3	3	2.933	0.0661846	0.893429	1.79992	0.468693	Gingiva	Healthy	Chloride intracellular channel protein 4 OS=Homo sapiens GN=CLIC4 PE=1 SV=4	15804.8	34559.3	24205.2	17914.4	16658.3	40836.3	29244.5	62804.7	22781.1	40780.1	14134.6	34559.3	16256.6	11186.1	17066.5	55714.7	17062.2	53600.1	16728.8	31931.3	NO	NO	NO	NO
CLIP1_HUMAN	3	2	2.969	0.687152	0.9057	1.37776	0.0620529	Healthy	Gingiva	CAP-Gly domain-containing linker protein 1 OS=Homo sapiens GN=CLIP1 PE=1 SV=2	1776.81	12115.9	16456.4	24788.9	13743.9	10772	15882.5	9367.58	12551.7	1421.9	1589.04	12115.9	11052.4	15478.7	14080.7	14696.6	9266.35	7994.67	9217.02	1113.37	NO	NO	NO	NO
CLUS_HUMAN	4	4	3.966	0.483209	0.893429	1.29922	0.0860421	Healthy	Gingiva	Clusterin OS=Homo sapiens GN=CLU PE=1 SV=1	215464	96352.3	72965	136654	71285.6	91749.4	80501.8	78551.6	83889	121522	192695	96352.3	49004.6	85329.4	73032.8	125178	46967.2	67039.1	61601.8	95153.2	NO	NO	NO	NO
CMA1_HUMAN	4	4	3.965	0.199111	0.893429	1.0657	0.989517	Healthy	Gingiva	Chymase OS=Homo sapiens GN=CMA1 PE=1 SV=1	228865	55751.7	85657.7	53917.1	194282	278238	41253.6	26859.2	12377.3	221616	204679	55751.7	57529.3	33666.9	199043	379611	24068.6	22922.7	9088.99	173528	NO	NO	NO	NO
CN166_HUMAN	7	7	7.969	0.560962	0.9057	1.13088	0.0808473	Gingiva	Healthy	UPF0568 protein C14orf166 OS=Homo sapiens GN=C14orf166 PE=1 SV=1	55825.4	60061.1	53860.3	56315	65299.3	96160	50278.5	63060.2	45027.9	74968.4	49926	60061.1	36173.5	35164.1	66899.7	131195	29334	53818.1	33065.1	58701.1	NO	NO	NO	NO
CNDP2_HUMAN	9	9	8.956	0.348451	0.893429	1.21002	0.159082	Gingiva	Healthy	Cytosolic non-specific dipeptidase OS=Homo sapiens GN=CNDP2 PE=1 SV=2	131444	116850	110358	76308.9	119125	168680	88872.4	194421	110371	108114	117553	116850	74118.1	47648.7	122045	230136	51850.9	165927	81047.9	84654.5	NO	NO	NO	NO
CNN2_HUMAN	4	3	3.987	0.258207	0.893429	1.15555	0.913999	Healthy	Gingiva	Calponin-2 OS=Homo sapiens GN=CNN2 PE=1 SV=4	275913	116676	224706	130378	174106	185935	129995	191124	120225	170421	246756	116676	150916	81410.7	178373	253678	75842.9	163113	88284.1	133442	NO	NO	NO	NO
CNN3_HUMAN	3	2	2.96	0.835563	0.926025	1.00564	0.0579283	Gingiva	Healthy	Calponin-3 OS=Homo sapiens GN=CNN3 PE=1 SV=1	13318.8	3935.28	20096.5	7979.52	9292.21	15409.1	7653.88	12798.9	4678.03	14390.7	11911.3	3935.28	13497.2	4982.56	9519.95	21023.2	4465.51	10923.1	3435.2	11268.1	NO	NO	NO	NO
CNPY2_HUMAN	2	2	1.994	0.290273	0.893429	1.61178	0.135952	Gingiva	Healthy	Protein canopy homolog 2 OS=Homo sapiens GN=CNPY2 PE=1 SV=1	41123.9	57921	58805.7	48637	58076.7	133495	38721.8	85267	41551.4	127385	36778.1	57921	39494.9	30369.9	59500.1	182132	22591.5	72770.3	30512.2	99744	NO	NO	NO	NO
CO1A1_HUMAN	44	42	53.728	0.264056	0.893429	1.70721	0.158389	Healthy	Gingiva	Collagen alpha-1(I) chain OS=Homo sapiens GN=COL1A1 PE=1 SV=5	1.2275e+07	5.69817e+06	2.47595e+07	6.31143e+06	8.04436e+06	8.74141e+06	4.39772e+06	4.03336e+06	4.77644e+06	1.14906e+07	1.09778e+07	5.69817e+06	1.66289e+07	3.94097e+06	8.24152e+06	1.19263e+07	2.56577e+06	3.44224e+06	3.50746e+06	8.99724e+06	NO	NO	NO	NO
CO1A2_HUMAN	33	33	41.784	0.290768	0.893429	1.31497	0.184619	Healthy	Gingiva	Collagen alpha-2(I) chain OS=Homo sapiens GN=COL1A2 PE=1 SV=7	1.5889e+07	6.49923e+06	2.10466e+07	9.03971e+06	1.272e+07	1.38969e+07	5.35245e+06	4.07942e+06	3.74385e+06	2.25061e+07	1.42099e+07	6.49923e+06	1.41353e+07	5.64456e+06	1.30317e+07	1.89601e+07	3.12279e+06	3.48155e+06	2.7492e+06	1.76225e+07	NO	NO	NO	NO
CO3_HUMAN	70	66	89.564	0.796835	0.923582	1.20637	0.0583197	Gingiva	Healthy	Complement C3 OS=Homo sapiens GN=C3 PE=1 SV=2	1.27686e+06	866282	505978	430247	439499	1.64433e+06	378976	507946	386867	1.32695e+06	1.14193e+06	866282	339824	268654	450270	2.24343e+06	221106	433502	284086	1.03901e+06	NO	NO	NO	NO
CO3A1_HUMAN	6	5	6.975	0.94305	0.935471	1.3053	0.050241	Healthy	Gingiva	Collagen alpha-1(III) chain OS=Homo sapiens GN=COL3A1 PE=1 SV=4	359788	160547	827933	107425	167529	216960	407720	151063	270550	197265	321767	160547	556055	67078.2	171635	296007	237876	128923	198672	154461	NO	NO	NO	NO
CO4A2_HUMAN	3	3	2.991	0.0238556	0.893429	1.62136	1	Gingiva	Healthy	Collagen alpha-2(IV) chain OS=Homo sapiens GN=COL4A2 PE=1 SV=4	46995.9	33174.6	51891	19484	18157.8	51396.3	47709.4	117764	27256.4	31023.6	42029.5	33174.6	34850.9	12166.2	18602.8	70122	27835.1	100504	20015	24291.9	NO	NO	YES	NO
CO4B_HUMAN	36	2	37.753	0.961216	0.937618	1.43572	0.0504907	Gingiva	Healthy	Complement C4-B OS=Homo sapiens GN=C4B PE=1 SV=2	206801	255631	206683	69540	283835	294851	87206.8	130155	65714.2	890086	184947	255631	138812	43422.1	290792	402277	50879.1	111080	48255.6	696948	NO	NO	NO	NO
CO5_HUMAN	3	3	2.989	0.55907	0.9057	1.22831	0.0701498	Gingiva	Healthy	Complement C5 OS=Homo sapiens GN=C5 PE=1 SV=4	10857.6	25959.9	14711.1	10779.2	14627	13649.5	11633.4	14025.4	24382.4	30809	9710.17	25959.9	9880.26	6730.72	14985.5	18622.5	6787.29	11969.8	17904.6	24123.8	NO	NO	NO	NO
CO6A1_HUMAN	31	31	41.819	0.76039	0.919509	1.19173	0.0538472	Gingiva	Healthy	Collagen alpha-1(VI) chain OS=Homo sapiens GN=COL6A1 PE=1 SV=3	873181	1.44707e+06	1.47368e+06	1.957e+06	1.05754e+06	2.45319e+06	1.1425e+06	1.31057e+06	778890	2.42868e+06	780906	1.44707e+06	989749	1.22199e+06	1.08346e+06	3.34698e+06	666572	1.1185e+06	571959	1.90168e+06	NO	NO	NO	NO
CO6A2_HUMAN	26	24	34.822	0.874546	0.933802	1.0786	0.0517282	Gingiva	Healthy	Collagen alpha-2(VI) chain OS=Homo sapiens GN=COL6A2 PE=1 SV=4	2.52983e+06	1.05032e+06	1.65385e+06	1.38649e+06	855667	1.94443e+06	989284	1.06605e+06	508728	3.55529e+06	2.26249e+06	1.05032e+06	1.11076e+06	865752	876638	2.65286e+06	577178	909811	373571	2.78383e+06	NO	NO	NO	NO
CO6A3_HUMAN	145	142	192.992	0.220787	0.893429	1.33206	0.22684	Healthy	Gingiva	Collagen alpha-3(VI) chain OS=Homo sapiens GN=COL6A3 PE=1 SV=5	4.84495e+06	6.04027e+06	5.93266e+06	1.19749e+07	5.87207e+06	4.7361e+06	7.70157e+06	4.10229e+06	5.25225e+06	4.23122e+06	4.33295e+06	6.04027e+06	3.98448e+06	7.47738e+06	6.01599e+06	6.46165e+06	4.49334e+06	3.50106e+06	3.85686e+06	3.31309e+06	NO	NO	NO	NO
CO7A1_HUMAN	46	45	48.705	0.78488	0.923582	1.02527	0.0684152	Healthy	Gingiva	Collagen alpha-1(VII) chain OS=Homo sapiens GN=COL7A1 PE=1 SV=2	232408	457918	529079	296013	245327	323983	280523	614422	301421	196994	207848	457918	355339	184836	251340	442023	163666	524373	221341	154248	NO	NO	NO	NO
CO8B_HUMAN	2	2	1.987	0.456596	0.893429	1.14504	0.254473	Gingiva	Healthy	Complement component C8 beta chain OS=Homo sapiens GN=C8B PE=1 SV=3	35374.7	19104	16623.7	10831.3	19887.7	51556.3	7084.02	4798.41	5325.75	47825.6	31636.4	19104	11164.8	6763.28	20375.1	70340.3	4133.04	4095.16	3910.83	37448	NO	NO	NO	NO
CO9_HUMAN	2	2	1.994	0.611027	0.9057	1.226	0.0649488	Healthy	Gingiva	Complement component C9 OS=Homo sapiens GN=C9 PE=1 SV=2	13800	32598.4	31259.1	51070.2	29232.8	40253.1	24118.6	19065.1	28944	16461.1	12341.7	32598.4	20994.2	31889.2	29949.3	54918.9	14071.5	16271	21254.3	12889.2	NO	NO	NO	NO
COCA1_HUMAN	130	125	150.2	0.745693	0.913378	1.24632	0.0591944	Gingiva	Healthy	Collagen alpha-1(XII) chain OS=Homo sapiens GN=COL12A1 PE=1 SV=2	1.01948e+06	1.1411e+06	2.08427e+06	1.11944e+06	1.19188e+06	1.11676e+06	565933	1.06891e+06	458816	4.96067e+06	911747	1.1411e+06	1.39983e+06	698998	1.22109e+06	1.52365e+06	330182	912249	336920	3.88426e+06	NO	NO	NO	NO
COEA1_HUMAN	65	63	84.53	0.439161	0.893429	1.03649	0.119643	Gingiva	Healthy	Collagen alpha-1(XIV) chain OS=Homo sapiens GN=COL14A1 PE=1 SV=3	1.25688e+06	620290	2.12586e+06	1.65245e+06	1.49187e+06	1.70155e+06	325666	610221	306178	4.46452e+06	1.12406e+06	620290	1.42777e+06	1.03182e+06	1.52844e+06	2.3215e+06	190003	520787	224834	3.49577e+06	NO	NO	NO	NO
COF1_HUMAN;COF2_HUMAN	14	13	17.926	0.248941	0.893429	1.1287	0.573632	Gingiva	Healthy	Cofilin-1 OS=Homo sapiens GN=CFL1 PE=1 SV=3	1.91828e+06	1.60948e+06	1.72055e+06	1.33414e+06	1.80973e+06	2.79001e+06	1.69074e+06	1.89587e+06	1.4365e+06	1.65913e+06	1.71556e+06	1.60948e+06	1.15555e+06	833060	1.85409e+06	3.80652e+06	986429	1.61801e+06	1.05486e+06	1.29912e+06	NO	NO	NO	NO
COHA1_HUMAN	4	4	4.956	0.12035	0.893429	2.00134	0.431618	Healthy	Gingiva	Collagen alpha-1(XVII) chain OS=Homo sapiens GN=COL17A1 PE=1 SV=3	10248.3	54862.6	31353	54000.1	39875.5	13831.9	36012.8	19447.5	19119.2	6694.77	9165.3	54862.6	21057.2	33718.7	40852.8	18871.4	21011	16597.3	14039.7	5242.08	NO	NO	NO	NO
COIA1_HUMAN	6	6	5.982	0.651057	0.9057	1.11513	0.0671942	Healthy	Gingiva	Collagen alpha-1(XVIII) chain OS=Homo sapiens GN=COL18A1 PE=1 SV=5	111577	109252	151484	246934	153379	124351	102913	171075	107021	187495	99786.1	109252	101739	154190	157138	169657	60042.4	146002	78588.5	146811	NO	NO	NO	NO
COMT_HUMAN	4	4	3.947	0.485483	0.893429	1.29927	0.0768936	Healthy	Gingiva	Catechol O-methyltransferase OS=Homo sapiens GN=COMT PE=1 SV=2	18431	35225.7	36041.1	24838.5	59720.9	49511.3	19524.2	23545.2	18836.4	22702.4	16483.3	35225.7	24205.9	15509.6	61184.6	67550.3	11391	20094.4	13832	17776.2	NO	NO	NO	NO
COPA_HUMAN	12	12	11.942	0.083836	0.893429	1.61025	0.500637	Gingiva	Healthy	Coatomer subunit alpha OS=Homo sapiens GN=COPA PE=1 SV=2	58733.6	59768.9	53091.3	31968.4	38218.4	97409.4	51829.2	82915.7	45064.8	112109	52526.9	59768.9	35657.1	19961.7	39155.1	132900	30238.7	70763.6	33092.2	87782.5	NO	NO	NO	NO
COPB_HUMAN	6	6	4.917	0.320959	0.893429	1.36471	0.117755	Gingiva	Healthy	Coatomer subunit beta OS=Homo sapiens GN=COPB1 PE=1 SV=3	55685.6	62015.1	35379.9	42274.5	45062.1	79092.7	38335.7	78821.4	41106.7	90744	49800.9	62015.1	23761.8	26397	46166.6	107909	22366.2	67269.3	30185.7	71053.5	NO	NO	NO	NO
COPB2_HUMAN	10	10	9.958	0.534874	0.898784	1.16082	0.123967	Gingiva	Healthy	Coatomer subunit beta' OS=Homo sapiens GN=COPB2 PE=1 SV=2	181424	99204	124672	67256.1	61102.9	211975	68955	126466	68281.4	143807	162251	99204	83732.2	41996	62600.5	289206	40230.4	107931	50140.7	112603	NO	NO	NO	NO
COPD_HUMAN	7	7	7.976	0.179663	0.893429	1.4278	0.674479	Gingiva	Healthy	Coatomer subunit delta OS=Homo sapiens GN=ARCN1 PE=1 SV=1	66996.6	50014.1	39232.7	28392.2	56787.9	86627.6	39515	59010.3	32792	126759	59916.7	50014.1	26349.3	17728.6	58179.8	118190	23054.3	50361.8	24080	99253.4	NO	NO	NO	NO
COPG1_HUMAN;COPG2_HUMAN	10	10	10.905	0.18836	0.893429	1.54323	0.389809	Gingiva	Healthy	Coatomer subunit gamma-1 OS=Homo sapiens GN=COPG1 PE=1 SV=1	78354.4	67166.8	52303.1	29556.8	55349	84227	55076.6	89508.3	38060.2	169447	70074.2	67166.8	35127.7	18455.8	56705.6	114914	32133.4	76390	27948.5	132679	NO	NO	NO	NO
COR1A_HUMAN	6	6	5.967	0.829026	0.925517	1.20661	0.0547966	Gingiva	Healthy	Coronin-1A OS=Homo sapiens GN=CORO1A PE=1 SV=4	175491	228643	166726	52264.1	116352	461717	37134.2	128041	49231.1	216136	156946	228643	111976	32634.7	119204	629939	21665.3	109275	36151.6	169237	NO	NO	NO	NO
COR1B_HUMAN	6	6	5.942	0.641957	0.9057	1.10852	0.0979311	Gingiva	Healthy	Coronin-1B OS=Homo sapiens GN=CORO1B PE=1 SV=1	85634.9	77377.6	51188.7	44255.7	79114.6	88341.1	51475.9	66969.2	45711.4	121709	76585.3	77377.6	34379.3	27634.1	81053.6	120527	30032.6	57154.2	33567	95299.2	NO	NO	NO	NO
COR1C_HUMAN	5	5	4.948	0.389786	0.893429	1.16709	0.193171	Gingiva	Healthy	Coronin-1C OS=Homo sapiens GN=CORO1C PE=1 SV=1	113863	122244	69098.6	109645	104247	181813	108314	81077.7	88332.1	146295	101830	122244	46407.8	68464.2	106802	248054	63193.5	69195	64864.5	114550	NO	NO	NO	NO
COTL1_HUMAN	3	3	2.975	0.956159	0.937618	1.03357	0.0503267	Healthy	Gingiva	Coactosin-like protein OS=Homo sapiens GN=COTL1 PE=1 SV=3	13499.6	25878	40389.4	12335.2	17967.1	27884.8	13567.8	34268.9	19006.2	11766.6	12073.1	25878	27126.3	7702.32	18407.4	38044.4	7915.87	29246.5	13956.7	9213.41	NO	NO	NO	NO
COX2_HUMAN	2	2	1.994	0.490093	0.893429	1.10189	0.103282	Gingiva	Healthy	Cytochrome c oxidase subunit 2 OS=Homo sapiens GN=MT-CO2 PE=1 SV=1	37703	171863	177543	108347	201452	148890	196280	171086	117817	133844	33718.7	171863	119241	67653.6	206390	203136	114516	146012	86516	104802	NO	NO	NO	NO
COX41_HUMAN	5	5	4.971	0.914727	0.933802	1.03148	0.0508925	Gingiva	Healthy	Cytochrome c oxidase subunit 4 isoform 1, mitochondrial OS=Homo sapiens GN=COX4I1 PE=1 SV=1	84636.1	93579.3	139452	106698	109714	124566	112801	128250	120014	65261.9	75692.1	93579.3	93658.4	66624.1	112403	169950	65811.8	109454	88129.6	51100.8	NO	NO	NO	NO
COX5A_HUMAN	3	3	2.979	0.638812	0.9057	1.07928	0.067455	Gingiva	Healthy	Cytochrome c oxidase subunit 5A, mitochondrial OS=Homo sapiens GN=COX5A PE=1 SV=2	389751	290041	290550	308653	315873	364375	337106	432645	358733	228453	348564	290041	195139	192729	323614	497132	196678	369237	263426	178881	NO	NO	NO	NO
COX5B_HUMAN	5	5	5.975	0.307142	0.893429	1.11459	0.193123	Gingiva	Healthy	Cytochrome c oxidase subunit 5B, mitochondrial OS=Homo sapiens GN=COX5B PE=1 SV=2	132761	91385.8	108222	132818	96610.5	153518	121872	142032	106540	102213	118731	91385.8	72683.5	82934.2	98978.3	209450	71103.8	121216	78234.9	80034.1	NO	NO	NO	NO
CPNE3_HUMAN;CPNE4_HUMAN;CPNE7_HUMAN;CPNE8_HUMAN	7	6	6.913	0.769997	0.922981	1.07802	0.0558973	Gingiva	Healthy	Copine-3 OS=Homo sapiens GN=CPNE3 PE=1 SV=1	18557.6	44787.7	41983.9	47078	40433.2	44726	43617.5	61954.3	32649.7	24937.6	16596.5	44787.7	28197.1	29396.4	41424.2	61021.5	25447.8	52874.3	23975.5	19526.4	NO	NO	NO	NO
CPNS1_HUMAN	7	7	9.954	0.432843	0.893429	1.10241	0.0959215	Gingiva	Healthy	Calpain small subunit 1 OS=Homo sapiens GN=CAPNS1 PE=1 SV=1	177324	267931	262408	188333	245837	286282	207289	265468	218816	280914	158585	267931	176238	117598	251862	390586	120939	226561	160682	219959	NO	NO	NO	NO
CPSF5_HUMAN	2	2	1.994	0.937373	0.93453	1.00663	0.0523907	Gingiva	Healthy	Cleavage and polyadenylation specificity factor subunit 5 OS=Homo sapiens GN=NUDT21 PE=1 SV=1	60714.9	41061	54121.8	53637.7	52425.5	68168.1	45048.1	52462.3	47362	50658.2	54298.8	41061	36349.1	33492.4	53710.4	93004.6	26282.4	44773.5	34779.1	39666	NO	NO	NO	NO
CPVL_HUMAN	3	3	2.977	0.885786	0.933802	1.18306	0.0580543	Gingiva	Healthy	Probable serine carboxypeptidase CPVL OS=Homo sapiens GN=CPVL PE=1 SV=2	25447.6	9893.76	10025.5	3007.84	8990.14	21987.2	5718.46	12026.8	2154.78	25979	22758.4	9893.76	6733.33	1878.15	9210.48	29998.1	3336.32	10264.2	1582.31	20341.9	NO	NO	NO	NO
CRIP2_HUMAN	2	2	1.994	0.827313	0.925517	1.055	0.0549411	Gingiva	Healthy	Cysteine-rich protein 2 OS=Homo sapiens GN=CRIP2 PE=1 SV=1	168898	71235.5	65919.4	131309	76354.2	161520	65169.3	48819	48342.5	218119	151050	71235.5	44272.7	81991.5	78225.5	220368	38021.8	41664.1	35499.1	170789	NO	NO	NO	NO
CRNN_HUMAN	30	30	45.744	0.560376	0.9057	1.26443	0.0716736	Gingiva	Healthy	Cornulin OS=Homo sapiens GN=CRNN PE=1 SV=1	2.88883e+06	2.77553e+06	3.15721e+06	1.5903e+06	2.34328e+06	1.85207e+06	3.60439e+06	4.03549e+06	4.91837e+06	1.71761e+06	2.58355e+06	2.77553e+06	2.12044e+06	993011	2.40071e+06	2.52686e+06	2.10291e+06	3.44405e+06	3.61168e+06	1.34491e+06	NO	NO	NO	NO
CRYAB_HUMAN	11	11	11.945	0.348556	0.893429	1.45121	0.22029	Gingiva	Healthy	Alpha-crystallin B chain OS=Homo sapiens GN=CRYAB PE=1 SV=2	74914.7	180863	292847	294594	273120	142578	324235	351352	672115	129763	66998	180863	196681	183950	279814	194525	189169	299858	493551	101606	NO	NO	NO	NO
CSK_HUMAN	2	2	1.988	0.306203	0.893429	1.08992	0.61477	Gingiva	Healthy	Tyrosine-protein kinase CSK OS=Homo sapiens GN=CSK PE=1 SV=1	30966.2	18588.5	16987.3	9041.92	12091.6	25790.6	16459.9	22802.5	12597.3	17909	27693.8	18588.5	11409	5645.95	12388	35187.2	9603.18	19460.6	9250.53	14023	NO	NO	NO	NO
CSPG2_HUMAN	11	11	12.951	0.849302	0.930319	2.13021	0.0534906	Gingiva	Healthy	Versican core protein OS=Homo sapiens GN=VCAN PE=1 SV=3	309384	26438.9	166236	62610.8	76989.8	95412.6	32066.9	62923.6	61178.5	1.11529e+06	276689	26438.9	111647	39095.4	78876.7	130175	18708.8	53701.6	44924.9	873285	NO	NO	NO	NO
CSRP1_HUMAN	2	2	1.993	0.827164	0.925517	1.03558	0.0567907	Healthy	Gingiva	Cysteine and glycine-rich protein 1 OS=Homo sapiens GN=CSRP1 PE=1 SV=3	212673	45534.8	78687	92021.1	54466.9	154878	104807	67362.2	55469.5	84257	190199	45534.8	52847.6	57459.7	55801.8	211307	61147.5	57489.6	40732.6	65974.2	NO	NO	NO	NO
CTNA1_HUMAN;CTNA3_HUMAN	26	22	27.842	0.589664	0.9057	1.01975	0.070265	Gingiva	Healthy	Catenin alpha-1 OS=Homo sapiens GN=CTNNA1 PE=1 SV=1	33220.9	258954	251812	307409	466234	280095	236557	244049	362978	219972	29710.3	258954	169122	191952	477661	382145	138015	208282	266544	172240	NO	NO	NO	NO
CTNB1_HUMAN	17	11	18.911	0.360695	0.893429	1.20821	0.124674	Healthy	Gingiva	Catenin beta-1 OS=Homo sapiens GN=CTNNB1 PE=1 SV=1	122305	181354	175462	212612	242647	116440	177189	158683	242440	78609.6	109380	181354	117844	132759	248595	158864	103378	135427	178030	61552.2	NO	NO	NO	NO
CTND1_HUMAN	19	18	19.916	0.697991	0.9057	1.06099	0.0573784	Healthy	Gingiva	Catenin delta-1 OS=Homo sapiens GN=CTNND1 PE=1 SV=1	199190	191461	193540	178798	275550	240198	184392	215581	189152	149514	178140	191461	129985	111645	282304	327712	107580	183986	138899	117071	NO	NO	NO	NO
CUL3_HUMAN	2	2	1.991	0.882341	0.933802	1.03597	0.050927	Gingiva	Healthy	Cullin-3 OS=Homo sapiens GN=CUL3 PE=1 SV=2	13423.6	14428.6	17516.8	28871.7	30581.5	33226.2	21234	24021.7	15278.6	14832	12005	14428.6	11764.6	18028	31331	45331.8	12388.6	20501.1	11219.5	11613.7	NO	NO	NO	NO
CUTA_HUMAN	2	2	1.994	0.321041	0.893429	1.29859	0.146746	Gingiva	Healthy	Protein CutA OS=Homo sapiens GN=CUTA PE=1 SV=2	46968.4	182912	148764	116620	159638	159510	110627	199765	130567	249980	42004.9	182912	99912.9	72819.6	163550	217625	64543.2	170487	95878.5	195737	NO	NO	NO	NO
CX7A2_HUMAN	3	3	2.99	0.356951	0.893429	1.06519	0.835679	Gingiva	Healthy	Cytochrome c oxidase subunit 7A2, mitochondrial OS=Homo sapiens GN=COX7A2 PE=1 SV=1	319234	147522	182962	166225	193458	253382	204427	199382	207199	210812	285499	147522	122881	103794	198200	345700	119269	170161	152151	165068	NO	NO	NO	NO
CY1_HUMAN	3	3	2.991	0.727029	0.909642	1.04993	0.0613099	Healthy	Gingiva	Cytochrome c1, heme protein, mitochondrial OS=Homo sapiens GN=CYC1 PE=1 SV=3	37373.4	52308.2	30812.8	36662	33721.8	37736.7	36492.1	32657.6	33093.3	41821.8	33423.9	52308.2	20694.5	22892.4	34548.3	51485.7	21290.6	27871.3	24301.3	32747	NO	NO	NO	NO
CYC_HUMAN;CYC_PONAB	5	5	5.97	0.0371084	0.893429	1.35127	0.984993	Gingiva	Healthy	Cytochrome c OS=Homo sapiens GN=CYCS PE=1 SV=2 [CYC_HUMAN,CYC_PONAB]	56385.1	48457.6	72749.7	44909.7	61229.1	96033.7	62447.5	106939	58097.5	59881.5	50426.5	48457.6	48860	28042.5	62729.7	131023	36433.8	91265.7	42662.4	46887.9	NO	NO	YES	NO
CYFP1_HUMAN;CYFP2_HUMAN	5	5	4.975	0.507454	0.893962	1.20386	0.0833295	Gingiva	Healthy	Cytoplasmic FMR1-interacting protein 1 OS=Homo sapiens GN=CYFIP1 PE=1 SV=1	3843.32	12737.9	14774.2	16429.5	11446.7	16773.9	16952.3	14003	16707.7	6870.09	3437.17	12737.9	9922.62	10258.9	11727.3	22885.3	9890.47	11950.8	12268.8	5379.35	NO	NO	NO	NO
CYTA_HUMAN	9	9	11.919	0.767803	0.922709	1.27395	0.0569073	Gingiva	Healthy	Cystatin-A OS=Homo sapiens GN=CSTA PE=1 SV=1	8.08357e+06	2.90342e+06	5.56794e+06	4.06534e+06	2.7643e+06	2.50788e+06	8.37068e+06	1.07995e+07	6.14053e+06	1.97204e+06	7.22933e+06	2.90342e+06	3.73953e+06	2.53848e+06	2.83205e+06	3.42161e+06	4.88371e+06	9.21676e+06	4.50915e+06	1.54413e+06	NO	NO	NO	NO
CYTB_HUMAN	5	5	9.965	0.137214	0.893429	1.48821	0.815116	Gingiva	Healthy	Cystatin-B OS=Homo sapiens GN=CSTB PE=1 SV=2	4.96829e+06	5.0876e+06	6.41491e+06	3.66551e+06	2.28582e+06	5.26721e+06	6.70031e+06	9.52072e+06	9.69982e+06	2.18086e+06	4.44326e+06	5.0876e+06	4.30837e+06	2.28881e+06	2.34184e+06	7.18628e+06	3.90917e+06	8.12537e+06	7.12282e+06	1.70764e+06	NO	NO	NO	NO
DAZP1_HUMAN	2	2	1.991	0.434834	0.893429	1.08867	0.134963	Gingiva	Healthy	DAZ-associated protein 1 OS=Homo sapiens GN=DAZAP1 PE=1 SV=1	116965	124913	85015.7	105444	100578	157244	108484	110483	112428	91528.2	104604	124913	57098.1	65841.3	103043	214534	63293.2	94290.5	82558.7	71667.6	NO	NO	NO	NO
DBLOH_HUMAN	2	2	1.992	0.430216	0.893429	1.23486	0.0937493	Healthy	Gingiva	Diablo homolog, mitochondrial OS=Homo sapiens GN=DIABLO PE=1 SV=1	8119.51	10999.4	10090.2	17545.5	15411.5	15335	3802.91	11983.7	7673.96	11547.3	7261.47	10999.4	6776.78	10955.7	15789.2	20922.1	2218.74	10227.4	5635.18	9041.67	NO	NO	NO	NO
DBNL_HUMAN	11	11	10.967	0.249781	0.893429	1.28134	0.213637	Gingiva	Healthy	Drebrin-like protein OS=Homo sapiens GN=DBNL PE=1 SV=1	116298	113581	154145	106160	125753	224492	135558	194036	143481	91658.5	104008	113581	103527	66288.2	128835	306283	79088.5	165598	105362	71769.7	NO	NO	NO	NO
DC1I2_HUMAN	4	4	3.984	0.548299	0.902151	1.2024	0.0686252	Healthy	Gingiva	Cytoplasmic dynein 1 intermediate chain 2 OS=Homo sapiens GN=DYNC1I2 PE=1 SV=3	43992.8	57404.9	92638	82313.6	104021	64942.9	85021.2	64753.4	57266.3	44357.7	39343.8	57404.9	62217.4	51398.2	106570	88604.2	49604	55263.2	42052.1	34732.6	NO	NO	NO	NO
DC1L2_HUMAN	3	3	2.991	0.707979	0.9057	1.23079	0.0755425	Healthy	Gingiva	Cytoplasmic dynein 1 light intermediate chain 2 OS=Homo sapiens GN=DYNC1LI2 PE=1 SV=1	69875.7	19879	21725.9	16338	22242.5	29377.6	22025.1	33730.8	14861.9	21927.2	62491.5	19879	14591.5	10201.8	22787.6	40081.1	12850.1	28787.3	10913.5	17169.3	NO	NO	NO	NO
DCTN1_HUMAN	4	4	3.978	0.131417	0.893429	1.20885	0.7639	Healthy	Gingiva	Dynactin subunit 1 OS=Homo sapiens GN=DCTN1 PE=1 SV=3	37310.1	37597.3	25198	39503.6	58969.8	22626.2	31471.7	26264.7	39134.1	44774.6	33367.3	37597.3	16923.4	24666.8	60415.1	30869.9	18361.5	22415.4	28737.1	35059	NO	NO	NO	NO
DCTN2_HUMAN	7	7	6.976	0.431673	0.893429	1.06772	0.196405	Healthy	Gingiva	Dynactin subunit 2 OS=Homo sapiens GN=DCTN2 PE=1 SV=4	168617	134632	107862	150971	173376	213663	117181	109934	115636	132398	150799	134632	72441.8	94268.9	177625	291509	68366.9	93822	84914.1	103669	NO	NO	NO	NO
DCXR_HUMAN	2	2	1.994	0.621255	0.9057	1.15006	0.102936	Gingiva	Healthy	L-xylulose reductase OS=Homo sapiens GN=DCXR PE=1 SV=2	5940.49	59701.3	40245.8	40587.6	50626.8	15301.2	37490.5	53497.5	95755.4	24634.7	5312.72	59701.3	27029.8	25343.7	51867.7	20876.1	21873.1	45657	70315.6	19289.3	NO	NO	NO	NO
DDB1_HUMAN	7	7	6.949	0.909677	0.933802	1.0353	0.0518609	Gingiva	Healthy	DNA damage-binding protein 1 OS=Homo sapiens GN=DDB1 PE=1 SV=1	64198.8	31365.5	41212.4	33058.2	40529.9	65079.3	52730.3	38666.3	35199.3	26114.6	57414.5	31365.5	27679	20642.2	41523.2	88790.4	30764.5	32999.4	25847.7	20448	NO	NO	NO	NO
DDX1_HUMAN	7	7	6.961	0.14109	0.893429	1.15924	0.650718	Gingiva	Healthy	ATP-dependent RNA helicase DDX1 OS=Homo sapiens GN=DDX1 PE=1 SV=2	64383.9	74185.3	65836.7	97809	89090	81232.8	71197.9	80052.4	94667.7	126467	57580	74185.3	44217.1	61073.8	91273.5	110829	41539	68320	69516.8	99025.3	NO	NO	NO	NO
DDX17_HUMAN	9	5	8.951	0.79461	0.923582	1.10955	0.0553523	Gingiva	Healthy	Probable ATP-dependent RNA helicase DDX17 OS=Homo sapiens GN=DDX17 PE=1 SV=2	52876.4	50508.1	68690	54279.4	73748.4	112941	50158.3	73134.7	42733.4	54010.3	47288.6	50508.1	46133.4	33893.1	75555.9	154090	29263.9	62416.1	31380.2	42290.7	NO	NO	NO	NO
DDX21_HUMAN;DDX50_HUMAN	2	2	1.987	0.727512	0.909642	1.01584	0.0633085	Gingiva	Healthy	Nucleolar RNA helicase 2 OS=Homo sapiens GN=DDX21 PE=1 SV=5	15719.4	34538.7	17044.6	23982	26528.9	22163.2	25556.9	25842.9	20206.2	25910.1	14058.3	34538.7	11447.5	14974.8	27179.1	30238.1	14910.7	22055.4	14837.9	20287.9	NO	NO	NO	NO
DDX3X_HUMAN;DDX3Y_HUMAN;DDX4_HUMAN	17	16	16.926	0.0933945	0.893429	1.13686	0.974203	Gingiva	Healthy	ATP-dependent RNA helicase DDX3X OS=Homo sapiens GN=DDX3X PE=1 SV=3	289266	159143	161164	180138	199678	314547	231020	177900	195281	206046	258697	159143	108241	112482	204572	429149	134784	151827	143400	161336	NO	NO	NO	NO
DDX5_HUMAN	8	4	8.889	0.126795	0.893429	1.2509	0.364981	Gingiva	Healthy	Probable ATP-dependent RNA helicase DDX5 OS=Homo sapiens GN=DDX5 PE=1 SV=1	20975.6	31202.8	21864.4	19836.5	31827.5	36253.6	27106.8	33651.3	24033.7	36201.4	18759	31202.8	14684.5	12386.3	32607.5	49462.2	15815	28719.4	17648.6	28346.1	NO	NO	NO	NO
DDX6_HUMAN	6	6	5.949	0.993742	0.940479	1.01206	0.050004	Gingiva	Healthy	Probable ATP-dependent RNA helicase DDX6 OS=Homo sapiens GN=DDX6 PE=1 SV=2	47852.9	42270.3	46327.2	49066.8	46495.7	59568.7	47701.6	49147.2	35811.9	42581.2	42795.9	42270.3	31114.2	30638.2	47635.3	81272.1	27830.6	41944.2	26297.6	33341.5	NO	NO	NO	NO
DECR_HUMAN	5	4	4.985	0.895992	0.933802	1.02543	0.0508468	Healthy	Gingiva	2,4-dienoyl-CoA reductase, mitochondrial OS=Homo sapiens GN=DECR1 PE=1 SV=1	20815.4	19545	30751.4	35981.7	41587.3	48020.8	24061.5	31997.3	22092.7	18820.6	18615.7	19545	20653.2	22467.6	42606.6	65516.7	14038.2	27307.8	16223.2	14736.8	NO	NO	NO	NO
DESP_HUMAN	212	195	267.436	0.324111	0.893429	1.44403	0.151014	Healthy	Gingiva	Desmoplakin OS=Homo sapiens GN=DSP PE=1 SV=3	2.34497e+06	4.79132e+06	4.10468e+06	7.81611e+06	9.12514e+06	2.9748e+06	6.05689e+06	2.97435e+06	5.06018e+06	2.45014e+06	2.09716e+06	4.79132e+06	2.75678e+06	4.88052e+06	9.34879e+06	4.05864e+06	3.53378e+06	2.53843e+06	3.71582e+06	1.91849e+06	NO	NO	NO	NO
DEST_HUMAN	4	4	3.962	0.728124	0.909663	1.07433	0.0600218	Gingiva	Healthy	Destrin OS=Homo sapiens GN=DSTN PE=1 SV=3	236125	139515	143048	172971	143573	170777	216762	211858	192606	105314	211172	139515	96073.6	108007	147092	232998	126466	180808	141435	82462.4	NO	NO	NO	NO
DGKA_HUMAN	2	2	1.993	0.380697	0.893429	1.08862	0.165553	Gingiva	Healthy	Diacylglycerol kinase alpha OS=Homo sapiens GN=DGKA PE=1 SV=3	27989.3	22850	25404.6	16453.7	29324.5	31496	21532	24711	26287.5	28809.6	25031.5	22850	17062.2	10274	30043.2	42971.3	12562.4	21089.4	19303.6	22558.2	NO	NO	NO	NO
DHB12_HUMAN	3	3	2.991	0.00138656	0.806691	1.82207	1	Gingiva	Healthy	Very-long-chain 3-oxoacyl-CoA reductase OS=Homo sapiens GN=HSD17B12 PE=1 SV=2	25064.5	19227.7	28145.6	21262.5	23830.5	39321.3	33567.9	65556.6	33172.7	42530.5	22415.8	19227.7	18903.1	13276.7	24414.6	53647.7	19584.5	55948.7	24359.5	33301.9	NO	NO	YES	NO
DHB4_HUMAN	12	12	12.91	0.762931	0.920668	1.06082	0.0550819	Gingiva	Healthy	Peroxisomal multifunctional enzyme type 2 OS=Homo sapiens GN=HSD17B4 PE=1 SV=3	75890.8	105837	86093.7	88486.9	122160	139915	112657	88481	81936.5	84580.5	67870.9	105837	57822.1	55252.9	125154	190891	65727.8	75513.3	60168	66227.5	NO	NO	NO	NO
DHE3_HUMAN;DHE4_HUMAN	13	13	12.92	0.0522689	0.893429	1.38477	0.985517	Healthy	Gingiva	Glutamate dehydrogenase 1, mitochondrial OS=Homo sapiens GN=GLUD1 PE=1 SV=2	148105	54090.1	93739	105987	125721	101270	53941.4	84838.4	57782	83199.8	132454	54090.1	62956.8	66180	128802	138167	31471.1	72404.6	42430.8	65146.4	NO	NO	NO	NO
DHRS1_HUMAN	2	2	2.991	0.427095	0.893429	1.16238	0.157288	Healthy	Gingiva	Dehydrogenase/reductase SDR family member 1 OS=Homo sapiens GN=DHRS1 PE=1 SV=1	71998.5	37391.8	16947.8	60455.3	36349.9	49478.4	84987.2	15829.1	29785.6	11891.4	64390	37391.8	11382.4	37749.4	37240.8	67505.4	49584.2	13509.2	21872.3	9311.09	NO	NO	NO	NO
DHRS4_HUMAN;DR4L1_HUMAN;DR4L2_HUMAN	2	2	1.994	0.511627	0.893962	1.45781	0.0876587	Healthy	Gingiva	Dehydrogenase/reductase SDR family member 4 OS=Homo sapiens GN=DHRS4 PE=1 SV=3	21666.4	39417.7	4531.65	17351.2	18730.6	9348.84	6491.68	8041.03	24019.2	21859.8	19376.8	39417.7	3043.54	10834.4	19189.7	12755	3787.45	6862.54	17637.9	17116.5	NO	NO	NO	NO
DHSO_HUMAN	6	6	5.964	0.927694	0.93453	1.1671	0.051292	Healthy	Gingiva	Sorbitol dehydrogenase OS=Homo sapiens GN=SORD PE=1 SV=4	400200	88830.3	88215	120545	160620	152990	126057	92549.5	128287	235625	357909	88830.3	59246.8	75270.4	164557	208730	73545.6	78985.5	94204	184497	NO	NO	NO	NO
DHX15_HUMAN	5	4	4.974	0.138536	0.893429	1.28058	0.66524	Gingiva	Healthy	Pre-mRNA-splicing factor ATP-dependent RNA helicase DHX15 OS=Homo sapiens GN=DHX15 PE=1 SV=2	25786.6	21872.8	19959.1	22299.1	17520.3	44458.5	23138.9	28831.4	20158.7	20995.3	23061.6	21872.8	13404.9	13924	17949.7	60656.5	13499.9	24605.9	14803.1	16439.6	NO	NO	NO	NO
DHX9_HUMAN	17	16	16.913	0.112063	0.893429	1.23349	0.943545	Healthy	Gingiva	ATP-dependent RNA helicase A OS=Homo sapiens GN=DHX9 PE=1 SV=4	124994	80559.6	68813	89707.4	119177	138251	58124	54397.1	42273	98730.3	111785	80559.6	46216	56015	122098	188622	33911.3	46424.7	31042.1	77306.9	NO	NO	NO	NO
DIAP1_HUMAN	3	3	2.969	0.816212	0.925517	1.02798	0.0542701	Healthy	Gingiva	Protein diaphanous homolog 1 OS=Homo sapiens GN=DIAPH1 PE=1 SV=2	9422.79	12151.9	5813.93	10093.1	11514.6	14020.2	10355.7	7866.64	10571.1	4848.91	8427.02	12151.9	3904.74	6302.3	11796.8	19128.4	6041.83	6713.71	7762.59	3796.75	NO	NO	NO	NO
DJB11_HUMAN	3	3	2.971	0.0872306	0.893429	2.61061	0.508254	Gingiva	Healthy	DnaJ homolog subfamily B member 11 OS=Homo sapiens GN=DNAJB11 PE=1 SV=1	19220.3	23014.6	17552.5	13915.6	27736.8	81498.5	15473	69716.4	21415.2	76716.4	17189.1	23014.6	11788.6	8689.16	28416.6	111192	9027.43	59498.8	15725.7	60069.8	NO	NO	NO	NO
DLDH_HUMAN	3	3	2.991	0.697364	0.9057	1.0854	0.0567446	Healthy	Gingiva	Dihydrolipoyl dehydrogenase, mitochondrial OS=Homo sapiens GN=DLD PE=1 SV=2	17532.4	18774.3	14550.8	21380.1	27631.2	26696.1	16472.5	22608.2	14023.4	12211.1	15679.6	18774.3	9772.6	13350.1	28308.5	36422.6	9610.56	19294.7	10297.7	9561.42	NO	NO	NO	NO
DLG1_HUMAN	2	2	1.994	0.483429	0.893429	1.09164	0.132918	Gingiva	Healthy	Disks large homolog 1 OS=Homo sapiens GN=DLG1 PE=1 SV=2	1808.23	6982.98	8406.91	6014.79	7077.28	920.555	8629.21	14940.6	8138.56	436.968	1617.14	6982.98	5646.23	3755.75	7250.74	1255.95	5034.55	12750.9	5976.35	342.151	NO	NO	NO	NO
DLRB1_HUMAN	2	2	1.994	0.664942	0.9057	1.1139	0.0580242	Gingiva	Healthy	Dynein light chain roadblock-type 1 OS=Homo sapiens GN=DYNLRB1 PE=1 SV=3	53524.2	60253.7	80809.8	101820	87707.1	106126	113094	77149	67499.8	63998	47868	60253.7	54273.3	63578.5	89856.7	144792	65982.4	65842.1	49566.8	50111.2	NO	NO	NO	NO
DMKN_HUMAN	6	6	5.969	0.847621	0.929936	1.15702	0.0679338	Gingiva	Healthy	Dermokine OS=Homo sapiens GN=DMKN PE=1 SV=3	79425.9	71880.6	84656.5	107816	31233.7	54431	142819	107557	106782	22308.6	71032.4	71880.6	56856.8	67322.1	31999.3	74262.4	83324.8	91793.1	78412.9	17467.9	NO	NO	NO	NO
DNJB1_HUMAN	5	5	4.98	0.426017	0.893429	1.20627	0.100416	Gingiva	Healthy	DnaJ homolog subfamily B member 1 OS=Homo sapiens GN=DNAJB1 PE=1 SV=4	66173	92717.9	80195.9	77299.5	77672	106372	87630.8	133454	95215.4	52670.8	59180	92717.9	53861	48267.3	79575.6	145128	51126.5	113895	69919.1	41241.8	NO	NO	NO	NO
DNPH1_HUMAN	2	2	1.955	0.246902	0.893429	1.43322	0.151618	Gingiva	Healthy	2'-deoxynucleoside 5'-phosphate N-hydrolase 1 OS=Homo sapiens GN=DNPH1 PE=1 SV=1	17513.5	22258.2	14511.2	17504.3	15663.3	46034.5	15886.8	24530.3	19239.5	19644.8	15662.8	22258.2	9745.96	10930	16047.2	62806.8	9268.82	20935.2	14128.1	15382.1	NO	NO	NO	NO
DOPD_HUMAN	4	4	3.978	0.079376	0.893429	1.1591	1	Gingiva	Healthy	D-dopachrome decarboxylase OS=Homo sapiens GN=DDT PE=1 SV=3	126947	67490.6	88269.6	38996	109936	141109	62463.7	110256	51737.5	134746	113532	67490.6	59283.4	24349.8	112630	192521	36443.2	94097.3	37992.2	105508	NO	NO	NO	NO
DP13A_HUMAN	2	2	1.981	0.969233	0.938471	1.12141	0.0500773	Healthy	Gingiva	DCC-interacting protein 13-alpha OS=Homo sapiens GN=APPL1 PE=1 SV=1	5415.72	9404.95	21343	13873.2	20408.7	15081.1	12799	14372	11618.6	8947.94	4843.41	9404.95	14334.3	8662.67	20908.9	20575.7	7467.36	12265.7	8531.84	7006.34	NO	NO	NO	NO
DPP2_HUMAN	5	5	4.977	0.495157	0.893429	2.30735	0.0726076	Gingiva	Healthy	Dipeptidyl peptidase 2 OS=Homo sapiens GN=DPP7 PE=1 SV=3	8377.94	23654.5	22684.1	20993.6	19290.5	110136	6136.58	29667.5	19076.4	54183.6	7492.59	23654.5	15235.1	13108.8	19763.3	150263	3580.27	25319.4	14008.2	42426.4	NO	NO	NO	NO
DPP3_HUMAN	6	6	6.955	0.0807451	0.893429	1.36457	0.570799	Gingiva	Healthy	Dipeptidyl peptidase 3 OS=Homo sapiens GN=DPP3 PE=1 SV=2	63299.8	85549.1	68589.7	42919.5	53724.7	104548	78588.1	108848	78784.6	57818.7	56610.5	85549.1	46066	26799.7	55041.5	142640	45850.7	92895.2	57853.5	45272.7	NO	NO	NO	NO
DPY30_HUMAN	2	2	1.994	0.382807	0.893429	1.16026	0.293638	Gingiva	Healthy	Protein dpy-30 homolog OS=Homo sapiens GN=DPY30 PE=1 SV=1	1917.39	55103.2	39823.9	54623.9	49214.5	24239.6	43251.5	63841.6	68735.5	32775.9	1714.77	55103.2	26746.4	34108.2	50420.7	33071.1	25234.2	54485	50474.2	25663.9	NO	NO	NO	NO
DPYL2_HUMAN	10	8	10.927	0.121588	0.893429	1.30056	0.825356	Healthy	Gingiva	Dihydropyrimidinase-related protein 2 OS=Homo sapiens GN=DPYSL2 PE=1 SV=1	112235	65571.7	110932	69638.8	81509.8	121817	43171.7	62016.1	28524.5	82700.8	100375	65571.7	74503.9	43483.8	83507.6	166200	25187.7	52927	20946.2	64755.7	NO	NO	NO	NO
DPYL3_HUMAN	6	4	5.92	0.539111	0.898784	1.0839	0.103191	Healthy	Gingiva	Dihydropyrimidinase-related protein 3 OS=Homo sapiens GN=DPYSL3 PE=1 SV=1	69761	18457.9	62531.1	31411.2	42908.3	70014.1	26270.1	20522.7	10578.9	80262.1	62388.9	18457.9	41997	19613.7	43959.9	95523.1	15326.8	17514.9	7768.32	62846.1	NO	NO	NO	NO
DRA_HUMAN	2	2	1.981	0.791858	0.923582	1.06911	0.0678475	Gingiva	Healthy	HLA class II histocompatibility antigen, DR alpha chain OS=Homo sapiens GN=HLA-DRA PE=1 SV=1	180306	94774.2	125055	81122.2	87507	199227	60578.8	118499	99603.3	130162	161252	94774.2	83989.2	50654.3	89651.7	271814	35343.6	101132	73141.2	101919	NO	NO	NO	NO
DSC1_HUMAN	6	6	5.979	0.301553	0.893429	10.46	0.172416	Healthy	Gingiva	Desmocollin-1 OS=Homo sapiens GN=DSC1 PE=1 SV=2	20564.7	2909.47	2092.35	200068	6044.15	6051.94	3615.78	2373.3	3451.39	6656.61	18391.5	2909.47	1405.26	124926	6192.28	8256.91	2109.56	2025.47	2534.44	5212.2	NO	NO	NO	NO
DSC2_HUMAN	22	19	28.847	0.787698	0.923582	1.13094	0.0537352	Gingiva	Healthy	Desmocollin-2 OS=Homo sapiens GN=DSC2 PE=1 SV=1	1.07215e+06	883326	1.22362e+06	1.1947e+06	1.76512e+06	848277	1.86356e+06	1.46584e+06	1.9712e+06	793879	958853	883326	821804	745994	1.80838e+06	1.15734e+06	1.08726e+06	1.25101e+06	1.4475e+06	621616	NO	NO	NO	NO
DSC3_HUMAN	13	12	16.926	0.145751	0.893429	1.70042	0.241438	Healthy	Gingiva	Desmocollin-3 OS=Homo sapiens GN=DSC3 PE=1 SV=3	215067	316483	204403	563560	410414	295526	255420	141128	192389	121127	192339	316483	137281	351898	420473	403198	149020	120444	141276	94843.6	NO	NO	NO	NO
DSG1_HUMAN	27	27	32.838	0.469524	0.893429	1.4625	0.114733	Healthy	Gingiva	Desmoglein-1 OS=Homo sapiens GN=DSG1 PE=1 SV=2	215404	585335	650198	1.60388e+06	1.42934e+06	404266	1.02525e+06	234090	991964	410514	192641	585335	436684	1.0015e+06	1.46438e+06	551557	598163	199782	728424	321437	NO	NO	NO	NO
DSG3_HUMAN	25	23	29.866	0.863932	0.933802	1.02998	0.0516346	Gingiva	Healthy	Desmoglein-3 OS=Homo sapiens GN=DSG3 PE=1 SV=2	1.1028e+06	976203	782808	761306	1.23143e+06	1.10868e+06	1.19465e+06	997315	1.0176e+06	681866	986262	976203	525748	475374	1.26161e+06	1.51262e+06	696993	851149	747253	533909	NO	NO	NO	NO
DX39B_HUMAN	8	3	7.975	0.170839	0.893429	1.37696	0.203859	Gingiva	Healthy	Spliceosome RNA helicase DDX39B OS=Homo sapiens GN=DDX39B PE=1 SV=1	59607.3	76614.5	105520	82119.5	83407.7	153595	113397	130267	90149.1	73383.4	53308.2	76614.5	70869.2	51276.9	85452	209556	66159.1	111176	66198.7	57460	NO	NO	NO	NO
DYHC1_HUMAN	48	46	50.654	0.493829	0.893429	1.35395	0.125054	Healthy	Gingiva	Cytoplasmic dynein 1 heavy chain 1 OS=Homo sapiens GN=DYNC1H1 PE=1 SV=5	488578	158943	122321	134386	157597	174799	144055	128903	127303	209181	436947	158943	82152.8	83913	161459	238486	84046.3	110011	93482	163791	NO	NO	NO	NO
DYL1_HUMAN;DYL2_HUMAN	4	4	5.912	0.498896	0.893429	1.45256	0.0842902	Healthy	Gingiva	Dynein light chain 1, cytoplasmic OS=Homo sapiens GN=DYNLL1 PE=1 SV=1	149976	46427.3	238768	199724	235192	94477.5	129372	135827	148288	91038.9	134127	46427.3	160361	124712	240956	128900	75479.9	115920	108891	71284.5	NO	NO	NO	NO
DYN2_HUMAN;DYN3_HUMAN	5	5	4.94	0.812883	0.925025	1.0349	0.0532088	Gingiva	Healthy	Dynamin-2 OS=Homo sapiens GN=DNM2 PE=1 SV=2	17784.5	22787	24790.2	40597.1	31799.8	40948.5	22714.4	24669.7	28317.7	25916.2	15905.1	22787	16649.5	25349.6	32579.2	55867.8	13252.3	21054.1	20794.4	20292.7	NO	NO	NO	NO
DYST_HUMAN	4	2	3.97	0.206383	0.893429	1.62888	0.176119	Healthy	Gingiva	Dystonin OS=Homo sapiens GN=DST PE=1 SV=4	5045.95	13581.5	15685	12144.2	12568.5	8864.36	15442.4	4065.88	4391.02	3473.11	4512.72	13581.5	10534.3	7583.04	12876.6	12094	9009.55	3469.99	3224.44	2719.48	NO	NO	NO	NO
E41L1_HUMAN	2	2	1.966	0.0269304	0.893429	2.85051	0.545717	Gingiva	Healthy	Band 4.1-like protein 1 OS=Homo sapiens GN=EPB41L1 PE=1 SV=2	3786.39	11140.8	5878.35	4256.03	6122.63	28229.8	13509.7	21072.2	14950.5	11128.7	3386.26	11140.8	3948	2657.54	6272.69	38515	7881.98	17983.8	10978.5	8713.91	NO	NO	YES	NO
ECH1_HUMAN	4	3	3.967	0.556054	0.9057	1.14116	0.13509	Gingiva	Healthy	Delta(3,5)-Delta(2,4)-dienoyl-CoA isomerase, mitochondrial OS=Homo sapiens GN=ECH1 PE=1 SV=2	175668	139299	99714.1	112476	60907.9	245699	98022	152882	90519.2	83953.5	157104	139299	66969.7	70232.2	62400.7	335217	57189	130476	66470.5	65736.6	NO	NO	NO	NO
ECHA_HUMAN	20	20	20.906	0.632652	0.9057	1.09049	0.0865963	Healthy	Gingiva	Trifunctional enzyme subunit alpha, mitochondrial OS=Homo sapiens GN=HADHA PE=1 SV=2	525408	227400	236297	260995	317308	317079	229053	271260	181503	438449	469885	227400	158701	162970	325085	432604	133636	231505	133282	343311	NO	NO	NO	NO
ECHB_HUMAN	12	11	12.94	0.222697	0.893429	1.32405	0.146754	Gingiva	Healthy	Trifunctional enzyme subunit beta, mitochondrial OS=Homo sapiens GN=HADHB PE=1 SV=3	99214.6	146949	104394	116104	141468	184281	102417	195784	133186	189527	88730	146949	70112.7	72497.7	144935	251423	59753.4	167090	97801.8	148402	NO	NO	NO	NO
ECHM_HUMAN	4	4	5.976	0.591987	0.9057	1.01029	0.153401	Gingiva	Healthy	Enoyl-CoA hydratase, mitochondrial OS=Homo sapiens GN=ECHS1 PE=1 SV=4	154440	38016	73721.2	113892	181526	110446	92601.6	88518.4	108493	167315	138119	38016	49512.5	71116.5	185975	150686	54026.6	75545.2	79669.3	131009	NO	NO	NO	NO
ECI1_HUMAN	2	2	1.994	0.0220113	0.893429	1.47564	0.904163	Gingiva	Healthy	Enoyl-CoA delta isomerase 1, mitochondrial OS=Homo sapiens GN=ECI1 PE=1 SV=1	30028.7	26005.6	33646.5	26048.5	28328.5	54020.5	32198.5	37715.6	35509.2	53134.1	26855.4	26005.6	22597.6	16265.2	29022.8	73702.4	18785.6	32188	26075.3	41604.6	NO	NO	YES	NO
ECM1_HUMAN	5	5	4.972	0.10049	0.893429	1.98174	0.56941	Gingiva	Healthy	Extracellular matrix protein 1 OS=Homo sapiens GN=ECM1 PE=1 SV=2	76835.6	24108.9	69840.4	19442.9	17796	48748.9	103046	168425	63285.9	28743.9	68715.9	24108.9	46906	12140.5	18232.2	66510.1	60120.1	143741	46472.4	22506.8	NO	NO	NO	NO
EDF1_HUMAN	3	3	2.97	0.547122	0.902151	1.26837	0.0758151	Gingiva	Healthy	Endothelial differentiation-related factor 1 OS=Homo sapiens GN=EDF1 PE=1 SV=1	9637.6	25233.2	24151.3	21996.3	25292.1	27640.1	22350.3	43711	29681.8	11458.2	8619.13	25233.2	16220.5	13734.9	25911.9	37710.5	13039.9	37304.7	21796.1	8971.87	NO	NO	NO	NO
EEA1_HUMAN	7	6	6.92	0.870542	0.933802	1.12944	0.0523707	Healthy	Gingiva	Early endosome antigen 1 OS=Homo sapiens GN=EEA1 PE=1 SV=2	54216.4	14369.8	18617.3	29598.4	17752.9	22792.4	23538.6	34786	25304.6	12712.4	48487	14369.8	12503.7	18481.8	18188	31096.6	13733.2	29687.8	18581.8	9953.96	NO	NO	NO	NO
EF1A1_HUMAN;EF1A2_HUMAN	21	21	28.825	0.420611	0.893429	1.16637	0.0853177	Gingiva	Healthy	Elongation factor 1-alpha 1 OS=Homo sapiens GN=EEF1A1 PE=1 SV=1	2.09684e+06	4.28421e+06	3.96772e+06	3.62239e+06	4.89868e+06	5.22926e+06	3.88991e+06	5.21678e+06	3.79924e+06	3.87409e+06	1.87525e+06	4.28421e+06	2.66479e+06	2.26189e+06	5.01874e+06	7.13449e+06	2.26949e+06	4.45221e+06	2.78988e+06	3.03346e+06	NO	NO	NO	NO
EF1B_HUMAN	5	4	4.964	0.224657	0.893429	1.42159	0.130982	Gingiva	Healthy	Elongation factor 1-beta OS=Homo sapiens GN=EEF1B2 PE=1 SV=3	172880	322378	233141	281682	311867	477369	238662	492570	340130	330533	154611	322378	156582	175888	319511	651294	139243	420380	249766	258811	NO	NO	NO	NO
EF1D_HUMAN	8	7	7.972	0.508857	0.893962	1.05309	0.356384	Gingiva	Healthy	Elongation factor 1-delta OS=Homo sapiens GN=EEF1D PE=1 SV=5	339819	231920	308151	235861	239826	339740	200896	372384	262562	251955	303908	231920	206960	147276	245704	463522	117209	317808	192806	197284	NO	NO	NO	NO
EF1G_HUMAN	13	13	16.947	0.124366	0.893429	1.28526	0.347694	Gingiva	Healthy	Elongation factor 1-gamma OS=Homo sapiens GN=EEF1G PE=1 SV=3	420410	489861	464605	465159	413732	723828	546350	744084	462389	420037	375983	489861	312037	290454	423872	987548	318757	635031	339544	328894	NO	NO	NO	NO
EF2_HUMAN	48	47	55.71	0.396813	0.893429	1.14428	0.10247	Gingiva	Healthy	Elongation factor 2 OS=Homo sapiens GN=EEF2 PE=1 SV=4	1.19776e+06	1.06041e+06	762387	875762	967621	1.2593e+06	1.02026e+06	1.43252e+06	1.02715e+06	826445	1.07118e+06	1.06041e+06	512033	546842	991336	1.71811e+06	595252	1.22257e+06	754262	647116	NO	NO	NO	NO
EFHD2_HUMAN;EFHD1_HUMAN	5	5	4.985	0.757901	0.919076	1.05256	0.0670751	Gingiva	Healthy	EF-hand domain-containing protein D2 OS=Homo sapiens GN=EFHD2 PE=1 SV=1	45709.1	17789.9	20800.4	7466.4	17112.6	30153.2	18234.6	41675.7	14594.4	9943.13	40878.8	17789.9	13969.9	4662.16	17532	41139.3	10638.6	35567.7	10717	7785.59	NO	NO	NO	NO
EFTU_HUMAN	15	14	16.89	0.645906	0.9057	1.0287	0.0777934	Healthy	Gingiva	Elongation factor Tu, mitochondrial OS=Homo sapiens GN=TUFM PE=1 SV=2	199456	189031	162794	210652	228923	267005	115873	174650	139313	266371	178378	189031	109335	131535	234533	364285	67603.9	149053	102301	208572	NO	NO	NO	NO
EGFR_HUMAN	3	3	2.985	0.575759	0.9057	1.06955	0.0722539	Gingiva	Healthy	Epidermal growth factor receptor OS=Homo sapiens GN=EGFR PE=1 SV=2	12860.5	9890.91	9454.76	12380.6	12841.6	15361.6	30623.2	4317.79	7888.93	3230.8	11501.4	9890.91	6349.99	7730.68	13156.3	20958.5	17866.5	3684.98	5793.04	2529.76	NO	NO	NO	NO
EHD2_HUMAN	4	4	3.964	0.893123	0.933802	1.03025	0.0518354	Healthy	Gingiva	EH domain-containing protein 2 OS=Homo sapiens GN=EHD2 PE=1 SV=2	76597.8	47301.6	51820.9	45978.6	31267.8	60258.9	54298.4	50679	26605.3	53698.4	68503.2	47301.6	34803.9	28709.9	32034.1	82213.7	31679.4	43251.5	19536.9	42046.5	NO	NO	NO	NO
EHD4_HUMAN;EHD3_HUMAN	4	4	3.981	0.889266	0.933802	1.03918	0.0509017	Healthy	Gingiva	EH domain-containing protein 4 OS=Homo sapiens GN=EHD4 PE=1 SV=1	11311.2	15415.8	13686.7	24054.8	27600.7	18339.8	17030.8	29925.3	9975.42	13327	10115.8	15415.8	9192.21	15020.3	28277.1	25021.8	9936.27	25539.4	7325.2	10435.2	NO	NO	NO	NO
EIF1_HUMAN;EIF1B_HUMAN	3	3	2.991	0.248123	0.893429	1.24548	0.257766	Gingiva	Healthy	Eukaryotic translation initiation factor 1 OS=Homo sapiens GN=EIF1 PE=1 SV=1	71488.1	89669.3	67256.1	76861.1	119309	129205	72822	101399	73158.7	152227	63933.5	89669.3	45170.4	47993.5	122234	176280	42486.6	86538	53722.3	119196	NO	NO	NO	NO
EIF3A_HUMAN	13	11	12.926	0.643062	0.9057	1.07766	0.0611735	Gingiva	Healthy	Eukaryotic translation initiation factor 3 subunit A OS=Homo sapiens GN=EIF3A PE=1 SV=1	52340.6	83608.8	78109.7	84705.7	88649.3	99095.9	97327.7	73571.7	82237.9	65268.8	46809.5	83608.8	52459.8	52891.9	90822.1	135201	56784	62789.1	60389.4	51106.2	NO	NO	NO	NO
EIF3B_HUMAN	8	7	7.967	0.392128	0.893429	1.25161	0.0927459	Gingiva	Healthy	Eukaryotic translation initiation factor 3 subunit B OS=Homo sapiens GN=EIF3B PE=1 SV=3	18546.2	26164.1	29754.9	26403	43644.9	36891.5	35977.9	51436.3	34318.1	22249.5	16586.3	26164.1	19983.9	16486.5	44714.6	50332.6	20990.6	43897.9	25200.7	17421.6	NO	NO	NO	NO
EIF3C_HUMAN	9	8	9.917	0.603491	0.9057	1.04362	0.100624	Healthy	Gingiva	Eukaryotic translation initiation factor 3 subunit C OS=Homo sapiens GN=EIF3C PE=1 SV=1	14776.5	20044.9	28682.5	27301.1	17664.2	19733.1	22508.9	31908.5	23207.7	6576.88	13215	20044.9	19263.7	17047.3	18097.1	26922.6	13132.4	27232	17042	5149.77	NO	NO	NO	NO
EIF3D_HUMAN	3	3	2.967	0.327535	0.893429	1.18738	0.110113	Gingiva	Healthy	Eukaryotic translation initiation factor 3 subunit D OS=Homo sapiens GN=EIF3D PE=1 SV=1	24120.2	30730.3	17937.7	30476.5	37352.2	36467.9	39453.7	34317	30425.6	26301.2	21571.2	30730.3	12047.3	19030.1	38267.7	49754.6	23018.5	29287.5	22342.3	20594.1	NO	NO	NO	NO
EIF3E_HUMAN	4	3	3.988	0.227564	0.893429	1.18415	0.250933	Gingiva	Healthy	Eukaryotic translation initiation factor 3 subunit E OS=Homo sapiens GN=EIF3E PE=1 SV=1	22097	36754.5	33542.1	32780.1	35047.3	32812.1	43659.8	43874.6	42802.6	26575.9	19761.9	36754.5	22527.5	20468.5	35906.3	44766.9	25472.5	37444.4	31431	20809.3	NO	NO	NO	NO
EIF3F_HUMAN	6	6	5.96	0.361365	0.893429	1.37191	0.1185	Gingiva	Healthy	Eukaryotic translation initiation factor 3 subunit F OS=Homo sapiens GN=EIF3F PE=1 SV=1	6068.58	81489.2	50036.7	66656.2	49295.7	71528.2	51605.5	96671.8	91204.4	36831.9	5427.27	81489.2	33605.6	41621.4	50503.9	97588.8	30108.2	82503.7	66973.7	28839.8	NO	NO	NO	NO
EIF3G_HUMAN	3	3	2.98	0.0721477	0.893429	1.30017	0.871798	Healthy	Gingiva	Eukaryotic translation initiation factor 3 subunit G OS=Homo sapiens GN=EIF3G PE=1 SV=2	54842.6	30590.2	54935.5	45294.8	49870	53563.5	24763	45453.3	33610.3	23765.3	49047	30590.2	36895.6	28282.9	51092.2	73078.9	14447.5	38791.7	24680.9	18608.5	NO	NO	NO	NO
EIF3H_HUMAN	2	2	1.994	0.735772	0.913378	1.16374	0.0616771	Healthy	Gingiva	Eukaryotic translation initiation factor 3 subunit H OS=Homo sapiens GN=EIF3H PE=1 SV=1	21964	40299.6	13215.1	23772.2	57309.3	48504.5	19385	16229.1	21626.9	28785.9	19642.9	40299.6	8875.49	14843.8	58713.9	66176.7	11309.8	13850.5	15881.2	22539.7	NO	NO	NO	NO
EIF3I_HUMAN	5	5	4.971	0.706289	0.9057	1.31016	0.0560784	Healthy	Gingiva	Eukaryotic translation initiation factor 3 subunit I OS=Homo sapiens GN=EIF3I PE=1 SV=1	13723.5	70342.8	45694.8	59619.6	59115.8	54347.9	28320.4	38147.6	38253.3	30600.3	12273.3	70342.8	30689.5	37227.6	60564.7	74149	16523	32556.7	28090.4	23960.4	NO	NO	NO	NO
EIF3J_HUMAN	2	2	1.979	0.243011	0.893429	1.39406	0.367329	Gingiva	Healthy	Eukaryotic translation initiation factor 3 subunit J OS=Homo sapiens GN=EIF3J PE=1 SV=2	1738.92	11399.5	7554.52	8598.1	3823.81	5945.48	8154.03	16948	11481.7	3634.79	1555.16	11399.5	5073.75	5368.81	3917.52	8111.66	4757.31	14464.1	8431.34	2846.08	NO	NO	NO	NO
EIF3L_HUMAN	6	6	6.979	0.308624	0.893429	1.10373	0.316468	Gingiva	Healthy	Eukaryotic translation initiation factor 3 subunit L OS=Homo sapiens GN=EIF3L PE=1 SV=1	147966	73448.9	72345.3	84001.1	84368.5	132530	83997	118778	87304.3	87458.4	132329	73448.9	48588.4	52451.9	86436.3	180816	49006.5	101370	64109.7	68480.9	NO	NO	NO	NO
EIF3M_HUMAN	2	2	1.994	0.301121	0.893429	1.31789	0.190255	Gingiva	Healthy	Eukaryotic translation initiation factor 3 subunit M OS=Homo sapiens GN=EIF3M PE=1 SV=1	9632.53	11592.8	1733.37	13691.4	19952.4	23746.5	12716	10893.9	15639.5	11599.9	8614.6	11592.8	1164.16	8549.14	20441.4	32398.4	7418.9	9297.26	11484.5	9082.84	NO	NO	NO	NO
ELAV1_HUMAN;ELAV2_HUMAN;ELAV4_HUMAN	4	4	3.945	0.173837	0.893429	1.08054	0.821228	Gingiva	Healthy	ELAV-like protein 1 OS=Homo sapiens GN=ELAVL1 PE=1 SV=2	51384.1	34922.4	48321.5	41716.9	40616.6	54745.6	41938.5	56422.9	43490.3	37838.2	45954	34922.4	32453.6	26048.8	41612.1	74691.6	24468.2	48153.6	31936	29627.7	NO	NO	NO	NO
EMAL2_HUMAN	2	2	1.991	0.432185	0.893429	1.61376	0.184883	Healthy	Gingiva	Echinoderm microtubule-associated protein-like 2 OS=Homo sapiens GN=EML2 PE=1 SV=1	58944.4	12171.1	13883.1	7729.65	11484.9	17740.5	12228.3	17913.5	10125.1	6570.31	52715.4	12171.1	9324.12	4826.54	11766.4	24204	7134.39	15288.1	7435.14	5144.63	NO	NO	NO	NO
EMC1_HUMAN	2	2	1.989	0.166798	0.893429	1.42384	0.246964	Gingiva	Healthy	ER membrane protein complex subunit 1 OS=Homo sapiens GN=EMC1 PE=1 SV=1	5314.07	6814.66	2938.55	5239.28	4477.42	6885.95	8885.55	9127.45	6344.66	4044.9	4752.5	6814.66	1973.58	3271.51	4587.15	9394.79	5184.1	7789.74	4659.05	3167.2	NO	NO	NO	NO
EMD_HUMAN	4	4	3.966	0.205561	0.893429	1.54593	0.231192	Gingiva	Healthy	Emerin OS=Homo sapiens GN=EMD PE=1 SV=1	1928.01	18831.7	17709.7	27945.4	9246.8	24462.6	27082.2	29606	21155.2	14661.2	1724.26	18831.7	11894.2	17449.6	9473.43	33375.4	15800.6	25267	15534.8	11479.9	NO	NO	NO	NO
EMIL1_HUMAN	4	4	3.988	0.622367	0.9057	1.09127	0.0666868	Gingiva	Healthy	EMILIN-1 OS=Homo sapiens GN=EMILIN1 PE=1 SV=2	46012.8	15691.3	30520.2	48329.3	16116	44048.3	7043.03	19015	5614.67	95248.1	41150.4	15691.3	20497.9	30177.7	16511	60096.9	4109.12	16228.1	4123	74580.3	NO	NO	NO	NO
ENAH_HUMAN	2	2	1.963	0.795819	0.923582	1.03446	0.0531714	Healthy	Gingiva	Protein enabled homolog OS=Homo sapiens GN=ENAH PE=1 SV=2	6126.96	12042.8	9646.34	10314.7	8436.9	15403.8	8900.08	7509.36	5106.63	8096.48	5479.48	12042.8	6478.65	6440.72	8643.68	21016.1	5192.58	6408.79	3749.93	6339.64	NO	NO	NO	NO
ENDOU_HUMAN	4	4	4.954	0.67941	0.9057	1.13723	0.158703	Healthy	Gingiva	Poly(U)-specific endoribonuclease OS=Homo sapiens GN=ENDOU PE=1 SV=2	105599	50533.9	52459.2	131213	94828.4	77377.4	71603.5	62700.8	86305.7	84200.2	94439.7	50533.9	35232.5	81932.1	97152.6	105569	41775.7	53511.4	63376.4	65929.7	NO	NO	NO	NO
ENOA_HUMAN;ENOB_HUMAN	33	26	44.77	0.981882	0.939154	1.00569	0.0500544	Gingiva	Healthy	Alpha-enolase OS=Homo sapiens GN=ENO1 PE=1 SV=2	5.50898e+06	3.50605e+06	3.39521e+06	3.20991e+06	5.22868e+06	5.95454e+06	4.61071e+06	4.01307e+06	3.39119e+06	2.99786e+06	4.92682e+06	3.50605e+06	2.28028e+06	2.00433e+06	5.35683e+06	8.12402e+06	2.69003e+06	3.42492e+06	2.49024e+06	2.34736e+06	NO	NO	NO	NO
ENPL_HUMAN	43	40	50.725	0.231462	0.893429	1.86237	0.159164	Gingiva	Healthy	Endoplasmin OS=Homo sapiens GN=HSP90B1 PE=1 SV=1	433555	588185	546878	630172	689364	1.58797e+06	435869	1.28862e+06	444658	1.62169e+06	387738	588185	367293	393491	706260	2.16653e+06	254299	1.09976e+06	326524	1.2698e+06	NO	NO	NO	NO
ENSA_HUMAN	4	3	3.988	0.880704	0.933802	1.14807	0.053021	Gingiva	Healthy	Alpha-endosulfine OS=Homo sapiens GN=ENSA PE=1 SV=1	3259.83	18311.7	22128.2	15690.8	8580.67	12078.7	14779.2	20685.2	28074.6	2417.93	2915.34	18311.7	14861.7	9797.64	8790.97	16479.4	8622.66	17653.6	20615.9	1893.26	NO	NO	NO	NO
EP15R_HUMAN	2	2	1.973	0.807391	0.924717	1.01047	0.0581198	Healthy	Gingiva	Epidermal growth factor receptor substrate 15-like 1 OS=Homo sapiens GN=EPS15L1 PE=1 SV=1	6656.66	8357.47	5928.72	10227.4	5264.08	3576.57	7846.48	9768.31	9407.2	5458.28	5953.21	8357.47	3981.83	6386.18	5393.1	4879.65	4577.88	8336.68	6907.94	4273.89	NO	NO	NO	NO
EPB42_HUMAN	6	6	5.896	0.316961	0.893429	1.59445	0.162664	Healthy	Gingiva	Erythrocyte membrane protein band 4.2 OS=Homo sapiens GN=EPB42 PE=1 SV=3	64299.3	25546.2	13934	73821.6	25692.1	9649.45	21364.4	11516.8	39636.4	45333.3	57504.4	25546.2	9358.31	46095.6	26321.7	13165.1	12464.7	9828.93	29106	35496.5	NO	NO	NO	NO
EPIPL_HUMAN	62	54	77.495	0.890697	0.933802	1.06918	0.0515751	Healthy	Gingiva	Epiplakin OS=Homo sapiens GN=EPPK1 PE=1 SV=2	201961	326113	166328	687119	844028	361050	901319	168533	474003	176641	180619	326113	111709	429050	864714	492595	525857	143833	348073	138312	NO	NO	NO	NO
EPN4_HUMAN	4	4	3.984	0.568111	0.9057	1.13009	0.110011	Gingiva	Healthy	Clathrin interactor 1 OS=Homo sapiens GN=CLINT1 PE=1 SV=1	9854.77	14274	7286.5	19817.8	9443.55	10565.6	12944.3	15623.8	22464.3	6971.82	8813.36	14274	4893.74	12374.6	9675	14415.1	7552.12	13334	16496.1	5459.02	NO	NO	NO	NO
ERAP1_HUMAN	3	3	2.991	0.453715	0.893429	1.55992	0.194292	Gingiva	Healthy	Endoplasmic reticulum aminopeptidase 1 OS=Homo sapiens GN=ERAP1 PE=1 SV=3	14165.2	19047.8	7785.67	3131.01	7318.02	42690.8	8539.35	12225.1	3005.19	13794	12668.3	19047.8	5228.99	1955.06	7497.37	58244.8	4982.12	10433.4	2206.78	10800.9	NO	NO	NO	NO
ERF1_HUMAN	7	7	6.949	0.400412	0.893429	1.17179	0.100949	Gingiva	Healthy	Eukaryotic peptide chain release factor subunit 1 OS=Homo sapiens GN=ETF1 PE=1 SV=3	16545.8	66330.9	46015.9	70760.9	68604.1	65324.1	70452.2	62547.5	63029.2	52987.2	14797.3	66330.9	30905.1	44184.4	70285.5	89124.4	41104	53380.6	46283.9	41489.6	NO	NO	NO	NO
ERGI1_HUMAN	3	3	2.948	0.160255	0.893429	1.90021	0.88412	Gingiva	Healthy	Endoplasmic reticulum-Golgi intermediate compartment protein 1 OS=Homo sapiens GN=ERGIC1 PE=1 SV=1	18593.1	10237	13859.2	7242.65	11639.5	45626.5	9118.6	18163.6	7028.83	37061.1	16628.2	10237	9308.11	4522.45	11924.7	62250.1	5320.07	15501.6	5161.45	29019.2	NO	NO	NO	NO
ERH_HUMAN	2	2	1.994	0.666107	0.9057	1.01725	0.114341	Healthy	Gingiva	Enhancer of rudimentary homolog OS=Homo sapiens GN=ERH PE=1 SV=1	18930.5	76605	51083.9	30454.8	21910.6	25235.5	41087.3	57842.2	40389.9	31055.1	16930	76605	34308.8	19016.6	22447.6	34429.9	23971.6	49364.9	29659.3	24316.5	NO	NO	NO	NO
ERO1A_HUMAN	8	8	8.911	0.23316	0.893429	1.63828	0.242236	Healthy	Gingiva	ERO1-like protein alpha OS=Homo sapiens GN=ERO1A PE=1 SV=2	683808	140835	135474	301476	259521	188424	107705	117534	72294.4	442523	611546	140835	90986.4	188247	265882	257075	62838.5	100308	53087.6	346501	NO	NO	NO	NO
ERP29_HUMAN	6	6	5.959	0.273822	0.893429	1.50675	0.111962	Gingiva	Healthy	Endoplasmic reticulum resident protein 29 OS=Homo sapiens GN=ERP29 PE=1 SV=4	68817.3	113630	99927	101250	104249	249697	78400.4	145150	105207	156647	61545	113630	67112.7	63222.3	106804	340671	45741.2	123877	77256.3	122656	NO	NO	NO	NO
ERP44_HUMAN	2	2	1.987	0.10914	0.893429	2.07571	0.685687	Gingiva	Healthy	Endoplasmic reticulum resident protein 44 OS=Homo sapiens GN=ERP44 PE=1 SV=1	8079.88	9570.77	19530.4	11969.8	6735.69	38926.9	15051.4	34849.8	21869.3	5307.05	7226.03	9570.77	13117	7474.19	6900.78	53109.6	8781.45	29742.2	16059.2	4155.48	NO	NO	NO	NO
ES8L2_HUMAN	10	9	9.9	0.884495	0.933802	1.00325	0.0511068	Gingiva	Healthy	Epidermal growth factor receptor kinase substrate 8-like protein 2 OS=Homo sapiens GN=EPS8L2 PE=1 SV=2	94884	99083.4	96612.3	73571.7	99980.7	99819.3	92247.5	106898	115895	50782.3	84857	99083.4	64886.5	45939.6	102431	136188	53820	91230.8	85105	39763.1	NO	NO	NO	NO
ESTD_HUMAN	2	2	2.991	0.307041	0.893429	1.30258	0.125847	Gingiva	Healthy	S-formylglutathione hydrolase OS=Homo sapiens GN=ESD PE=1 SV=2	46478.3	94944	53796.1	42667.3	82455.1	132825	69117.1	80051.4	61092.6	74184.1	41566.7	94944	36130.4	26642.3	84476	181219	40325.1	68319.1	44861.9	58087	NO	NO	NO	NO
ESYT1_HUMAN	7	7	6.959	0.691513	0.9057	1.224	0.065364	Gingiva	Healthy	Extended synaptotagmin-1 OS=Homo sapiens GN=ESYT1 PE=1 SV=1	49673.4	71814.2	51862.5	43923.5	60998.6	81360	40041.5	55475.9	35565.4	128163	44424.1	71814.2	34831.8	27426.7	62493.6	111003	23361.5	47345.4	26116.6	100353	NO	NO	NO	NO
ETFA_HUMAN	10	9	11.912	0.586419	0.9057	1.07729	0.0907179	Gingiva	Healthy	Electron transfer flavoprotein subunit alpha, mitochondrial OS=Homo sapiens GN=ETFA PE=1 SV=1	128441	141266	120084	136571	163888	152693	109812	153041	124662	203390	114868	141266	80650.4	85277.8	167904	208326	64067.8	130611	91542.2	159257	NO	NO	NO	NO
ETFB_HUMAN	6	6	5.953	0.387224	0.893429	1.23814	0.135273	Gingiva	Healthy	Electron transfer flavoprotein subunit beta OS=Homo sapiens GN=ETFB PE=1 SV=3	8848.46	27433.8	23742.7	27513	19322.9	25507.6	24118.9	35790.4	33277.7	13614.2	7913.38	27433.8	15946	17179.6	19796.5	34801	14071.7	30545	24436.6	10660.1	NO	NO	NO	NO
EVPL_HUMAN	54	51	61.56	0.806709	0.924717	1.0747	0.0534029	Gingiva	Healthy	Envoplakin OS=Homo sapiens GN=EVPL PE=1 SV=3	259136	289637	342756	261888	366451	268458	377771	386315	403345	197513	231751	289637	230201	163528	375433	366268	220403	329697	296186	154655	NO	NO	NO	NO
EWS_HUMAN	3	3	2.973	0.655715	0.9057	1.21793	0.0600617	Healthy	Gingiva	RNA-binding protein EWS OS=Homo sapiens GN=EWSR1 PE=1 SV=1	32195.6	54894.4	40333.3	104191	45845.7	57424.6	29238.3	45487.4	35106.7	60556.5	28793.3	54894.4	27088.6	65058.8	46969.3	78346.8	17058.6	38820.8	25779.7	47416.4	NO	NO	NO	NO
EXOC4_HUMAN	2	2	1.961	0.144365	0.893429	1.43617	0.881433	Gingiva	Healthy	Exocyst complex component 4 OS=Homo sapiens GN=EXOC4 PE=1 SV=1	2697.59	6965.14	4076.41	6625.14	1754.3	5581.82	8202.61	9254.25	7159.87	1567.58	2412.52	6965.14	2737.79	4136.86	1797.3	7615.51	4785.66	7897.96	5257.67	1227.43	NO	NO	NO	NO
EZRI_HUMAN;CROCC_HUMAN	26	16	28.734	0.680749	0.9057	1.02085	0.0820411	Healthy	Gingiva	Ezrin OS=Homo sapiens GN=EZR PE=1 SV=4	375263	398696	293312	457171	425192	264105	309489	335928	600148	400145	335607	398696	196993	285466	435613	360329	180565	286695	440704	313318	NO	NO	NO	NO
F10A5_HUMAN	4	2	3.965	0.427895	0.893429	1.20802	0.0997457	Healthy	Gingiva	Putative protein FAM10A5 OS=Homo sapiens GN=ST13P5 PE=5 SV=1	47624.7	22550.8	26218.9	38067.7	31479	25554.2	26872.8	42426.3	31086.3	11426.9	42591.9	22550.8	17609.1	23770.2	32250.5	34864.7	15678.4	36208.3	22827.5	8947.37	NO	NO	NO	NO
F13A_HUMAN	9	8	10.956	0.688346	0.9057	1.63589	0.0703774	Gingiva	Healthy	Coagulation factor XIII A chain OS=Homo sapiens GN=F13A1 PE=1 SV=4	239523	184271	192758	176363	157730	651146	132292	202353	64757.6	504604	214211	184271	129460	110124	161596	888385	77183	172696	47553.1	395110	NO	NO	NO	NO
F213A_HUMAN	3	3	2.991	0.229398	0.893429	1.49412	0.131339	Healthy	Gingiva	Redox-regulatory protein FAM213A OS=Homo sapiens GN=FAM213A PE=1 SV=3	57147.7	43029.9	42767.5	78239.5	94326.6	31474.1	58136.2	53319	33336.8	34903.1	51108.5	43029.9	28723.4	48854.2	96638.4	42941.5	33918.4	45504.6	24480.1	27329.5	NO	NO	NO	NO
FA49B_HUMAN	4	3	3.938	0.696293	0.9057	1.06181	0.125461	Healthy	Gingiva	Protein FAM49B OS=Homo sapiens GN=FAM49B PE=1 SV=1	65230.5	26838.7	35021.7	18194.4	28302.3	54240.2	23146.2	43564.5	23053.1	19478.5	58337.1	26838.7	23521.2	11360.9	28995.9	74002.1	13504.2	37179.7	16928.5	15251.9	NO	NO	NO	NO
FA83G_HUMAN	2	2	1.969	0.955735	0.937618	1.24318	0.0503516	Healthy	Gingiva	Protein FAM83G OS=Homo sapiens GN=FAM83G PE=1 SV=2	1950.01	3442.53	362.021	7070.71	4976.02	1582.25	6601.52	1729.59	3092.43	1313.39	1743.94	3442.53	243.14	4415.09	5097.98	2158.72	3851.53	1476.11	2270.85	1028.4	NO	NO	NO	NO
FA83H_HUMAN	5	5	4.983	0.437877	0.893429	1.1485	0.104319	Healthy	Gingiva	Protein FAM83H OS=Homo sapiens GN=FAM83H PE=1 SV=3	45315.6	63422.6	50948.9	83259.3	71095.9	48842.6	71370.5	57003.3	63126.8	33093.6	40526.9	63422.6	34218.2	51988.7	72838.4	66637.9	41639.7	48649	46355.6	25912.7	NO	NO	NO	NO
FABP5_HUMAN	11	11	15.943	0.912732	0.933802	1.17697	0.051836	Gingiva	Healthy	Fatty acid-binding protein, epidermal OS=Homo sapiens GN=FABP5 PE=1 SV=3	1.20949e+06	1.35728e+06	3.33576e+06	2.88136e+06	2.12019e+06	1.16935e+06	2.80038e+06	3.0831e+06	4.9899e+06	791041	1.08167e+06	1.35728e+06	2.24035e+06	1.79918e+06	2.17216e+06	1.5954e+06	1.63383e+06	2.63124e+06	3.66421e+06	619394	NO	NO	NO	NO
FAS_HUMAN	39	39	38.778	0.855086	0.932543	1.01463	0.0565845	Healthy	Gingiva	Fatty acid synthase OS=Homo sapiens GN=FASN PE=1 SV=3	94193.2	172787	96192.5	198127	136420	91310.8	177560	145353	193035	80403.1	84239.2	172787	64604.6	123714	139763	124579	103594	124050	141750	62956.5	NO	NO	NO	NO
FBLN1_HUMAN	3	3	2.991	0.772804	0.923582	1.08501	0.0580393	Gingiva	Healthy	Fibulin-1 OS=Homo sapiens GN=FBLN1 PE=1 SV=4	187245	26928.5	56503.4	41744.7	32263.4	76882.6	22453.4	24117.7	16724.1	233807	167457	26928.5	37948.7	26066.2	33054.1	104894	13100	20583.1	12280.9	183074	NO	NO	NO	NO
FBN1_HUMAN	2	2	1.986	0.697202	0.9057	1.15753	0.0668896	Healthy	Gingiva	Fibrillin-1 OS=Homo sapiens GN=FBN1 PE=1 SV=3	52657	7920.41	9931.68	8149.95	3096.03	32950.9	3220.93	4132.19	2275.33	28049.5	47092.4	7920.41	6670.29	5088.98	3171.91	44956.2	1879.19	3526.58	1670.84	21963	NO	NO	NO	NO
FBRL_HUMAN	4	4	3.988	0.764672	0.920668	1.14982	0.0557859	Gingiva	Healthy	rRNA 2'-O-methyltransferase fibrillarin OS=Homo sapiens GN=FBL PE=1 SV=2	46696	94741.4	78804.8	63214.3	110185	152258	56256	69547.3	53597.3	120959	41761.3	94741.4	52926.7	39472.2	112886	207732	32821.5	59354.5	39357.9	94712.5	NO	NO	NO	NO
FBX50_HUMAN	5	5	4.983	0.906255	0.933802	1.00498	0.0510684	Gingiva	Healthy	F-box only protein 50 OS=Homo sapiens GN=NCCRP1 PE=1 SV=1	126334	265902	170575	199824	224630	195021	204965	186039	258231	147926	112983	265902	114561	124774	230136	266076	119583	158773	189625	115827	NO	NO	NO	NO
FCL_HUMAN	4	3	3.965	0.436178	0.893429	1.21246	0.104776	Healthy	Gingiva	GDP-L-fucose synthase OS=Homo sapiens GN=TSTA3 PE=1 SV=1	51115.2	86785.3	50101.5	32166.4	74620.4	94930.1	33346.9	48819.3	27728.7	38307.6	45713.6	86785.3	33649.1	20085.3	76449.2	129517	19455.6	41664.4	20361.8	29995.3	NO	NO	NO	NO
FETUA_HUMAN	4	4	4.981	0.873979	0.933802	1.04056	0.0551128	Gingiva	Healthy	Alpha-2-HS-glycoprotein OS=Homo sapiens GN=AHSG PE=1 SV=1	230472	156756	244685	202451	130559	277382	119003	254245	160442	192984	206116	156756	164335	126414	133758	378443	69429.9	216983	117817	151108	NO	NO	NO	NO
FHL1_HUMAN	2	2	1.994	0.87246	0.933802	1.07802	0.0515236	Gingiva	Healthy	Four and a half LIM domains protein 1 OS=Homo sapiens GN=FHL1 PE=1 SV=4	18491.3	7160.73	40370.8	54040.5	25309.6	63482.3	21518.2	13109.7	14865.5	43739.5	16537.2	7160.73	27113.7	33743.9	25929.9	86611.5	12554.4	11188.4	10916.1	34248.5	NO	NO	NO	NO
FIBA_HUMAN	44	42	62.549	0.430517	0.893429	1.69322	0.155399	Healthy	Gingiva	Fibrinogen alpha chain OS=Homo sapiens GN=FGA PE=1 SV=2	1.65252e+06	1.68047e+06	502424	7.34772e+06	1.09212e+06	760939	1.71612e+06	289753	1.50347e+06	2.97936e+06	1.47788e+06	1.68047e+06	337437	4.58805e+06	1.11889e+06	1.03818e+06	1.00124e+06	247287	1.10404e+06	2.33287e+06	NO	NO	NO	NO
FIBB_HUMAN	33	33	44.773	0.879218	0.933802	1.36325	0.0531394	Healthy	Gingiva	Fibrinogen beta chain OS=Homo sapiens GN=FGB PE=1 SV=2	6.50569e+06	2.69794e+06	678346	9.75988e+06	1.6392e+06	2.47343e+06	3.96337e+06	867688	2.84219e+06	5.46387e+06	5.8182e+06	2.69794e+06	455589	6.09426e+06	1.67938e+06	3.3746e+06	2.31235e+06	740520	2.08709e+06	4.27827e+06	NO	NO	NO	NO
FIBG_HUMAN	23	23	32.889	0.642356	0.9057	1.27464	0.0817016	Healthy	Gingiva	Fibrinogen gamma chain OS=Homo sapiens GN=FGG PE=1 SV=3	7.97051e+06	6.21401e+06	1.34718e+06	1.63113e+07	3.86584e+06	3.98198e+06	6.83839e+06	1.11863e+06	3.80239e+06	1.22736e+07	7.12822e+06	6.21401e+06	904790	1.01851e+07	3.96059e+06	5.43278e+06	3.98973e+06	954684	2.79219e+06	9.61033e+06	NO	NO	NO	NO
FILA_HUMAN	34	34	41.766	0.20841	0.893429	7.87679	0.493719	Healthy	Gingiva	Filaggrin OS=Homo sapiens GN=FLG PE=1 SV=3	2274.81	7911.46	39583.2	391374	4813.17	3530.58	17449.2	4452.11	30271.8	912.743	2034.42	7911.46	26584.8	244381	4931.14	4816.92	10180.4	3799.61	22229.3	714.688	NO	NO	NO	NO
FINC_HUMAN	39	38	39.838	0.667154	0.9057	1.16932	0.0590843	Healthy	Gingiva	Fibronectin OS=Homo sapiens GN=FN1 PE=1 SV=4	402764	513895	328410	938810	277599	428857	198693	332790	262181	882522	360201	513895	220566	586211	284403	585106	115924	284017	192526	691025	NO	NO	NO	NO
FIS1_HUMAN	3	3	2.991	0.134674	0.893429	1.25417	0.321028	Gingiva	Healthy	Mitochondrial fission 1 protein OS=Homo sapiens GN=FIS1 PE=1 SV=2	15690	25069.8	23550	25352.2	19040.4	29233.1	21875.4	30290.8	33049.4	21882.1	14031.9	25069.8	15816.6	15830.4	19507	39883.9	12762.8	25851.4	24269	17134	NO	NO	NO	NO
FKB10_HUMAN	2	2	1.977	0.938736	0.93453	1.08664	0.0522086	Gingiva	Healthy	Peptidyl-prolyl cis-trans isomerase FKBP10 OS=Homo sapiens GN=FKBP10 PE=1 SV=1	58041.5	29378.1	36081.6	6955.62	33280.3	48025.2	19897.8	23559.3	9011.07	77429.7	51907.9	29378.1	24233.1	4343.22	34096	65522.7	11609	20106.4	6617.06	60628.3	NO	NO	NO	NO
FKBP2_HUMAN	2	2	1.99	0.139628	0.893429	2.57317	0.269904	Gingiva	Healthy	Peptidyl-prolyl cis-trans isomerase FKBP2 OS=Homo sapiens GN=FKBP2 PE=1 SV=2	11991.9	25167	12809.5	9021.97	23147.3	76824.3	11887.5	42072.3	17734.5	62835.5	10724.7	25167	8603.06	5633.49	23714.6	104815	6935.51	35906.2	13022.9	49200.9	NO	NO	NO	NO
FKBP3_HUMAN	2	2	1.99	0.169181	0.893429	1.42244	0.28757	Gingiva	Healthy	Peptidyl-prolyl cis-trans isomerase FKBP3 OS=Homo sapiens GN=FKBP3 PE=1 SV=1	19740.6	29035.2	33283.2	38095.6	37559.4	34774.8	43330.9	71474.1	48694.7	26064.1	17654.5	29035.2	22353.6	23787.6	38479.9	47444.7	25280.6	60998.9	35757.7	20408.5	NO	NO	NO	NO
FKBP4_HUMAN	8	8	7.958	0.921915	0.933802	1.01944	0.0504638	Gingiva	Healthy	Peptidyl-prolyl cis-trans isomerase FKBP4 OS=Homo sapiens GN=FKBP4 PE=1 SV=3	19993.8	48194.3	38891.9	35882.1	52217.3	53974.9	40014.7	49467.3	30473.5	25043.4	17880.9	48194.3	26120.5	22405.5	53497.1	73640.2	23345.8	42217.4	22377.5	19609.3	NO	NO	NO	NO
FLNA_HUMAN	104	95	121.261	0.476894	0.893429	1.2949	0.088424	Gingiva	Healthy	Filamin-A OS=Homo sapiens GN=FLNA PE=1 SV=4	969146	736133	770659	893528	752456	1.35439e+06	913603	829285	505167	1.73501e+06	866730	736133	517588	557936	770898	1.84785e+06	533024	707746	370957	1.35853e+06	NO	NO	NO	NO
FLNB_HUMAN	60	55	63.563	0.0512188	0.893429	1.52623	0.518039	Gingiva	Healthy	Filamin-B OS=Homo sapiens GN=FLNB PE=1 SV=2	258810	156755	222011	159254	218337	357182	420417	281341	247452	242989	231460	156755	149107	99441.4	223689	487318	245284	240108	181710	190263	NO	NO	NO	NO
FM25A_HUMAN;FM25B_HUMAN;FM25C_HUMAN;FM25G_HUMAN	2	2	2.984	0.784468	0.923582	1.0594	0.0665894	Healthy	Gingiva	Protein FAM25A OS=Homo sapiens GN=FAM25A PE=3 SV=1 [FM25A_HUMAN,FM25B_HUMAN,FM25C_HUMAN,FM25G_HUMAN]	13523.4	24123.5	5032.87	72197.6	10722.4	6031.52	37015.5	16606.7	55599	3305.3	12094.3	24123.5	3380.17	45081.5	10985.2	8229.05	21596	14172.8	40827.8	2588.09	NO	NO	NO	NO
FMOD_HUMAN	7	6	9.943	0.535515	0.898784	1.11407	0.122423	Gingiva	Healthy	Fibromodulin OS=Homo sapiens GN=FMOD PE=1 SV=2	1.52354e+06	352967	462694	775518	684501	1.52125e+06	291338	203958	153623	2.06241e+06	1.36253e+06	352967	310754	484248	701278	2.0755e+06	169975	174066	112809	1.61489e+06	NO	NO	NO	NO
FPPS_HUMAN	2	2	1.994	0.0892311	0.893429	2.21054	0.382044	Gingiva	Healthy	Farnesyl pyrophosphate synthase OS=Homo sapiens GN=FDPS PE=1 SV=4	3336.67	9173.15	7189.14	8192	5639.65	20875.4	20821.8	17122.7	9974.22	5326.8	2984.06	9173.15	4828.35	5115.24	5777.87	28481.1	12148.1	14613.2	7324.32	4170.95	NO	NO	NO	NO
FPRP_HUMAN	2	2	1.994	0.341614	0.893429	1.00255	0.77285	Gingiva	Healthy	Prostaglandin F2 receptor negative regulator OS=Homo sapiens GN=PTGFRN PE=1 SV=2	454.685	4456.89	3347.77	11556.2	744.81	1891.67	3525.95	2998.95	10674.7	1521.43	406.635	4456.89	2248.42	7215.88	763.065	2580.88	2057.15	2559.42	7838.69	1191.3	NO	NO	NO	NO
FSCN1_HUMAN	12	11	13.867	0.957742	0.937618	1.01559	0.0501586	Gingiva	Healthy	Fascin OS=Homo sapiens GN=FSCN1 PE=1 SV=3	135043	166492	165789	151451	203663	179770	157169	246862	135197	116258	120772	166492	111347	94568.7	208655	245267	91697.1	210682	99278.7	91031.2	NO	NO	NO	NO
FUBP1_HUMAN;FUBP3_HUMAN	7	6	6.972	0.379323	0.893429	1.12492	0.147925	Healthy	Gingiva	Far upstream element-binding protein 1 OS=Homo sapiens GN=FUBP1 PE=1 SV=3	72309.1	47608.3	57331.1	60742.6	76880.3	93003.6	45331.4	61902	36597.9	43070	64667.8	47608.3	38504.6	37928.8	78764.5	126889	26447.8	52829.7	26874.7	33724.3	NO	NO	NO	NO
FUBP2_HUMAN	11	10	10.942	0.634042	0.9057	1.11677	0.0724519	Gingiva	Healthy	Far upstream element-binding protein 2 OS=Homo sapiens GN=KHSRP PE=1 SV=4	67096.2	56069.3	72766.4	75904.2	66753.2	114242	52454	62471.1	60728.8	88230.7	60005.7	56069.3	48871.2	47396	68389.3	155865	30603.3	53315.4	44594.7	69085.6	NO	NO	NO	NO
FUMH_HUMAN	4	4	3.978	0.328646	0.893429	1.19118	0.114572	Gingiva	Healthy	Fumarate hydratase, mitochondrial OS=Homo sapiens GN=FH PE=1 SV=3	116319	139102	129001	136663	176075	221771	150016	178599	116307	163751	104027	139102	86639.6	85335	180390	302572	87523.7	152423	85407.2	128219	NO	NO	NO	NO
FUS_HUMAN	5	3	4.984	0.533067	0.898784	1.14843	0.0777571	Healthy	Gingiva	RNA-binding protein FUS OS=Homo sapiens GN=FUS PE=1 SV=1	56056	64265.2	53402	84773.6	110804	112149	46902.6	51217.2	46643.3	64658.1	50132.2	64265.2	35865.7	52934.2	113520	153009	27364.4	43710.8	34251.3	50628.1	NO	NO	NO	NO
G3BP1_HUMAN	7	7	7.933	0.694394	0.9057	1.09183	0.0573244	Healthy	Gingiva	Ras GTPase-activating protein-binding protein 1 OS=Homo sapiens GN=G3BP1 PE=1 SV=1	101863	74466.8	62028.1	106078	107268	85933.3	94026.7	101123	78901.9	53726.8	91098.5	74466.8	41659.2	66237	109897	117242	54858.1	86302.9	57939.6	42068.7	NO	NO	NO	NO
G3P_HUMAN	26	26	36.766	0.0333573	0.893429	1.34374	0.45746	Gingiva	Healthy	Glyceraldehyde-3-phosphate dehydrogenase OS=Homo sapiens GN=GAPDH PE=1 SV=3	6.44337e+06	4.77273e+06	5.04372e+06	4.94353e+06	5.99895e+06	7.08019e+06	7.74418e+06	7.17962e+06	8.16489e+06	6.38387e+06	5.76246e+06	4.77273e+06	3.38745e+06	3.08683e+06	6.14598e+06	9.65979e+06	4.51819e+06	6.12738e+06	5.99568e+06	4.99865e+06	NO	NO	YES	NO
G6PD_HUMAN	9	9	10.92	0.630263	0.9057	1.19375	0.0663982	Gingiva	Healthy	Glucose-6-phosphate 1-dehydrogenase OS=Homo sapiens GN=G6PD PE=1 SV=4	68029.7	143616	82747.4	109693	95864.1	139241	108809	152236	146753	49778.4	60840.6	143616	55574.6	68494.7	98213.7	189972	63482.6	129924	107764	38977	NO	NO	NO	NO
G6PI_HUMAN	19	18	22.828	0.0880353	0.893429	1.1716	0.778242	Gingiva	Healthy	Glucose-6-phosphate isomerase OS=Homo sapiens GN=GPI PE=1 SV=4	731330	606776	526451	410721	601228	824894	622347	721649	595821	605402	654045	606776	353574	256462	615964	1.12544e+06	363096	615885	437527	474037	NO	NO	NO	NO
GANAB_HUMAN	25	24	28.794	0.0587143	0.893429	1.53497	0.942002	Gingiva	Healthy	Neutral alpha-glucosidase AB OS=Homo sapiens GN=GANAB PE=1 SV=3	202558	211421	204678	185769	263795	359690	188581	306336	246659	538424	181153	211421	137465	115998	270261	490740	110024	261439	181128	421592	NO	NO	NO	NO
GBB1_HUMAN	5	2	5.982	0.630034	0.9057	1.06518	0.189518	Healthy	Gingiva	Guanine nucleotide-binding protein G(I)/G(S)/G(T) subunit beta-1 OS=Homo sapiens GN=GNB1 PE=1 SV=3	350412	125691	154484	106691	230439	267059	84072.8	160638	126693	270038	313382	125691	103754	66619.7	236087	364360	49050.6	137095	93033.9	211443	NO	NO	NO	NO
GBB2_HUMAN;GBB3_HUMAN	5	2	5.974	0.633095	0.9057	1.04182	0.108579	Gingiva	Healthy	Guanine nucleotide-binding protein G(I)/G(S)/G(T) subunit beta-2 OS=Homo sapiens GN=GNB2 PE=1 SV=3	476580	155380	201409	133836	179766	332021	140668	218153	156526	347569	426217	155380	135270	83569.7	184172	452990	82070.3	186180	114941	272150	NO	NO	NO	NO
GBG12_HUMAN	2	2	1.993	0.940433	0.93453	1.04151	0.0502861	Healthy	Gingiva	Guanine nucleotide-binding protein G(I)/G(S)/G(O) subunit gamma-12 OS=Homo sapiens GN=GNG12 PE=1 SV=3	36051.7	29910.9	100926	57062.2	86642.1	83488.5	58942.8	58729.4	63379.9	33672.9	32241.8	29910.9	67783.9	35630.7	88765.6	113907	34389	50122	46541.4	26366.3	NO	NO	NO	NO
GBP6_HUMAN;GBP4_HUMAN	22	22	30.827	0.694203	0.9057	1.16887	0.066185	Gingiva	Healthy	Guanylate-binding protein 6 OS=Homo sapiens GN=GBP6 PE=2 SV=1	436893	705080	656464	447997	527197	503835	711948	840316	909303	276611	390724	705080	440893	279738	540118	687402	415372	717160	667724	216589	NO	NO	NO	NO
GCN1_HUMAN	5	5	4.978	0.339421	0.893429	1.55374	0.100624	Gingiva	Healthy	eIF-2-alpha kinase activator GCN1 OS=Homo sapiens GN=GCN1 PE=1 SV=6	149.162	15411	7961.7	9359.48	10460.9	18545	8453.46	18535.9	11401.2	10406.6	133.399	15411	5347.22	5844.23	10717.3	25301.8	4932.01	15819.3	8372.22	8148.48	NO	NO	NO	NO
GDIA_HUMAN	9	3	10.941	0.37329	0.893429	1.24291	0.190718	Gingiva	Healthy	Rab GDP dissociation inhibitor alpha OS=Homo sapiens GN=GDI1 PE=1 SV=2	28528	28124.3	23247.6	24713.2	34428.7	61027	23936.5	24913.1	25713.8	37226.1	25513.2	28124.3	15613.5	15431.4	35272.5	83261.6	13965.3	21261.8	18882.3	29148.5	NO	NO	NO	NO
GDIB_HUMAN	20	14	23.884	0.133857	0.893429	1.15352	0.939094	Gingiva	Healthy	Rab GDP dissociation inhibitor beta OS=Homo sapiens GN=GDI2 PE=1 SV=2	427085	378353	359042	310071	383554	623431	385686	406517	336535	391192	381952	378353	241139	193614	392954	850572	225021	346938	247126	306308	NO	NO	NO	NO
GDIR1_HUMAN	8	8	9.914	0.709469	0.9057	1.01513	0.55887	Gingiva	Healthy	Rho GDP-dissociation inhibitor 1 OS=Homo sapiens GN=ARHGDIA PE=1 SV=3	1.88293e+06	923851	1.21999e+06	685449	1.11662e+06	1.79093e+06	992934	1.33144e+06	626608	1.17513e+06	1.68395e+06	923851	819368	428007	1.14399e+06	2.44344e+06	579308	1.13631e+06	460134	920140	NO	NO	NO	NO
GDIR2_HUMAN	6	6	6.925	0.0631411	0.893429	1.40968	1	Healthy	Gingiva	Rho GDP-dissociation inhibitor 2 OS=Homo sapiens GN=ARHGDIB PE=1 SV=3	547212	57791.9	111466	48372.6	95284.9	345715	34688.9	92323.4	45002.9	92426.7	489385	57791.9	74862.8	30204.8	97620.2	471674	20238.6	78792.6	33046.7	72371.2	NO	NO	NO	NO
GELS_HUMAN	21	21	24.844	0.573361	0.9057	1.05201	0.112967	Healthy	Gingiva	Gelsolin OS=Homo sapiens GN=GSN PE=1 SV=1	1.30263e+06	769056	1.06214e+06	872478	891821	1.24456e+06	829185	846060	609143	1.12704e+06	1.16498e+06	769056	713351	544792	913679	1.69801e+06	483772	722062	447309	882483	NO	NO	NO	NO
GFPT1_HUMAN;GFPT2_HUMAN	4	4	3.982	0.0101095	0.812727	1.96603	0.99854	Gingiva	Healthy	Glutamine--fructose-6-phosphate aminotransferase [isomerizing] 1 OS=Homo sapiens GN=GFPT1 PE=1 SV=3	14611.7	16604.5	11315	6344.53	15200.9	30200.1	19924.3	32987.7	15473	27391.7	13067.6	16604.5	7599.37	3961.64	15573.5	41203.3	11624.4	28153	11362.2	21448	NO	NO	YES	NO
GGH_HUMAN	3	3	2.963	0.81112	0.924717	1.09132	0.0560956	Healthy	Gingiva	Gamma-glutamyl hydrolase OS=Homo sapiens GN=GGH PE=1 SV=2	13162.5	60714.2	17999.6	94508.2	66980	56818.4	31846.4	28007.9	77143.3	38347.5	11771.6	60714.2	12088.8	59012.7	68621.6	77519.7	18580.2	23903.1	56648.3	30026.5	NO	NO	NO	NO
GGT5_HUMAN	2	2	1.989	0.880511	0.933802	1.30818	0.0512755	Gingiva	Healthy	Gamma-glutamyltransferase 5 OS=Homo sapiens GN=GGT5 PE=1 SV=2	2123.03	4195.09	8783.06	3062.27	2779.91	5133.31	2446.74	2732.89	1948.77	15135.9	1898.67	4195.09	5898.86	1912.14	2848.04	7003.58	1427.5	2332.36	1431.03	11851.6	NO	NO	NO	NO
GIPC1_HUMAN	2	2	1.978	0.979805	0.939154	1.06253	0.0500387	Healthy	Gingiva	PDZ domain-containing protein GIPC1 OS=Homo sapiens GN=GIPC1 PE=1 SV=2	12339.4	33141	9692.8	15271.3	21438.5	25284.1	14828.9	13572	21273.6	11517	11035.4	33141	6509.86	9535.7	21964	34496.1	8651.64	11582.9	15621.8	9017.96	NO	NO	NO	NO
GLNA_HUMAN	4	4	3.981	0.454777	0.893429	1.83498	0.103046	Gingiva	Healthy	Glutamine synthetase OS=Homo sapiens GN=GLUL PE=1 SV=4	39414.7	22700.3	33875.6	21354.3	21001.9	26853.8	73196.1	64397.5	81169.9	8246.43	35249.5	22700.3	22751.5	13334	21516.6	36637.7	42704.9	54959.4	59605.1	6457.05	NO	NO	NO	NO
GLOD4_HUMAN	2	2	1.978	0.639557	0.9057	1.04342	0.12602	Healthy	Gingiva	Glyoxalase domain-containing protein 4 OS=Homo sapiens GN=GLOD4 PE=1 SV=1	74360.7	34597.1	31722.9	28445.5	43831.7	77483.7	30704.6	41337.4	28764.7	25806.5	66502.5	34597.1	21305.6	17761.9	44906	105714	17914	35279	21122.7	20206.8	NO	NO	NO	NO
GLRX1_HUMAN	3	3	3.988	0.393976	0.893429	1.44382	0.0979503	Gingiva	Healthy	Glutaredoxin-1 OS=Homo sapiens GN=GLRX PE=1 SV=2	34336.6	54645.1	45599.7	83380.6	69825.6	103338	32354.6	132429	70169.3	77222.9	30708	54645.1	30625.6	52064.4	71536.9	140988	18876.7	113020	51527.1	60466.4	NO	NO	NO	NO
GLRX3_HUMAN	4	4	4.959	0.532165	0.898784	1.28215	0.123097	Gingiva	Healthy	Glutaredoxin-3 OS=Homo sapiens GN=GLRX3 PE=1 SV=2	52771.2	128200	57885.8	86730.7	53465	88818.5	102702	86194.5	178424	29861.6	47194.5	128200	38877.1	54156.3	54775.3	121179	59919.2	73561.9	131021	23382	NO	NO	NO	NO
GLU2B_HUMAN	9	9	9.943	0.398338	0.893429	1.10029	0.309125	Gingiva	Healthy	Glucosidase 2 subunit beta OS=Homo sapiens GN=PRKCSH PE=1 SV=2	224331	58169.3	88547.4	67718.4	91589.6	164343	76662.3	126742	60300	155499	200625	58169.3	59470	42284.7	93834.4	224220	44727.1	108167	44279.8	121757	NO	NO	NO	NO
GLYC_HUMAN	2	2	1.994	0.431674	0.893429	1.47799	0.105649	Gingiva	Healthy	Serine hydroxymethyltransferase, cytosolic OS=Homo sapiens GN=SHMT1 PE=1 SV=1	8912.5	31999.6	22069.4	25264	17596	41576.4	32733.3	33861.7	40387.9	7873.05	7970.66	31999.6	14822.2	15775.3	18027.3	56724.4	19097.6	28899	29657.8	6164.68	NO	NO	NO	NO
GLYM_HUMAN	3	3	2.976	0.235232	0.893429	1.37525	0.1784	Gingiva	Healthy	Serine hydroxymethyltransferase, mitochondrial OS=Homo sapiens GN=SHMT2 PE=1 SV=3	9891.51	21311.2	18812.4	20125.9	37892.9	32221.4	24002.6	42035	18823.8	31490.4	8846.21	21311.2	12634.7	12567	38821.6	43961	14003.9	35874.4	13822.8	24657.3	NO	NO	NO	NO
GMFB_HUMAN;GMFG_HUMAN	2	2	1.988	0.847942	0.929936	1.04542	0.0778641	Healthy	Gingiva	Glia maturation factor beta OS=Homo sapiens GN=GMFB PE=1 SV=2	27186.4	20022.3	32536.1	14297.8	14638.4	26267.9	18562.8	26033.9	18746.9	14347.7	24313.4	20022.3	21851.8	8927.82	14997.2	35838.4	10830.1	22218.4	13766.3	11234.4	NO	NO	NO	NO
GMPPA_HUMAN	2	2	1.99	0.225737	0.893429	4.62289	0.143812	Gingiva	Healthy	Mannose-1-phosphate guanyltransferase alpha OS=Homo sapiens GN=GMPPA PE=1 SV=1	0	6073.31	2013.11	1300.23	1230.18	17620.9	2121.26	20144.4	3255.33	5938.53	0	6073.31	1352.04	811.889	1260.33	24040.9	1237.61	17192.1	2390.47	4649.94	NO	NO	NO	NO
GNAI2_HUMAN;GNA12_HUMAN;GNAT1_HUMAN;GNAT3_HUMAN	8	5	8.967	0.439211	0.893429	1.17223	0.0975454	Gingiva	Healthy	Guanine nucleotide-binding protein G(i) subunit alpha-2 OS=Homo sapiens GN=GNAI2 PE=1 SV=3	203698	97554.9	109541	77360.6	65070.1	127962	101406	142166	91195.8	185775	182172	97554.9	73569.7	48305.4	66664.9	174584	59163.4	121330	66967.4	145464	NO	NO	NO	NO
GNAI3_HUMAN	5	2	5.974	0.590803	0.9057	1.06457	0.0722139	Gingiva	Healthy	Guanine nucleotide-binding protein G(k) subunit alpha OS=Homo sapiens GN=GNAI3 PE=1 SV=3	103996	95246.5	89939.2	80017.2	65988.4	88374	76658.9	118069	88855.5	91328.4	93006.4	95246.5	60404.8	49964.2	67605.8	120572	44725.2	100765	65248.8	71511.2	NO	NO	NO	NO
GNPI1_HUMAN	2	2	1.984	0.490467	0.893429	1.19542	0.0980965	Gingiva	Healthy	Glucosamine-6-phosphate isomerase 1 OS=Homo sapiens GN=GNPDA1 PE=1 SV=1	23956.7	29591.3	19063.8	20523.2	37088.3	55735.6	25581.7	23009.1	22698.7	28646.8	21425	29591.3	12803.6	12815.1	37997.3	76042.3	14925.2	19636.9	16668.2	22430.8	NO	NO	NO	NO
GORS2_HUMAN	2	2	1.994	0.900723	0.933802	1.02142	0.051314	Gingiva	Healthy	Golgi reassembly-stacking protein 2 OS=Homo sapiens GN=GORASP2 PE=1 SV=3	15994.8	52048	54842.9	65138.6	61888.7	47197.9	29202.2	51670.6	34525.4	92670.1	14304.5	52048	36833.5	40673.8	63405.6	64394.1	17037.5	44097.8	25352.8	72561.7	NO	NO	NO	NO
GPDM_HUMAN	9	9	8.955	0.489099	0.893429	1.06715	0.291047	Gingiva	Healthy	Glycerol-3-phosphate dehydrogenase, mitochondrial OS=Homo sapiens GN=GPD2 PE=1 SV=3	98768.9	75766.9	62682.6	52593	101753	119883	72401.7	84110.9	51671.8	89793	88331.3	75766.9	42098.8	32840.1	104247	163561	42241.4	71783.6	37943.9	70308.9	NO	NO	NO	NO
GPX3_HUMAN	2	2	1.991	0.633528	0.9057	1.20403	0.0670803	Healthy	Gingiva	Glutathione peroxidase 3 OS=Homo sapiens GN=GPX3 PE=1 SV=2	101305	36245.3	32719.5	54787.5	30125.6	48885.2	23292.8	46454.8	22206.1	71101.5	90599.5	36245.3	21975	34210.4	30864	66696.1	13589.7	39646.5	16306.5	55673.3	NO	NO	NO	NO
GRB2_HUMAN	2	2	1.97	0.454926	0.893429	1.15492	0.0930618	Gingiva	Healthy	Growth factor receptor-bound protein 2 OS=Homo sapiens GN=GRB2 PE=1 SV=1	3320.25	8365.03	9713.22	9625.74	10788.9	10217.8	7309.35	12214.5	10358.6	8190.61	2969.37	8365.03	6523.57	6010.49	11053.3	13940.6	4264.5	10424.4	7606.6	6413.34	NO	NO	NO	NO
GRHPR_HUMAN	4	4	3.988	0.666605	0.9057	1.16412	0.214985	Gingiva	Healthy	Glyoxylate reductase/hydroxypyruvate reductase OS=Homo sapiens GN=GRHPR PE=1 SV=1	122828	60663.3	69011	66778.5	99556	195039	75006.1	60490.7	48769	108273	109848	60663.3	46349	41697.8	101996	266100	43760.9	51625.2	35812.3	84779.2	NO	NO	NO	NO
GRP75_HUMAN	18	18	20.885	0.651076	0.9057	1.08803	0.0593035	Gingiva	Healthy	Stress-70 protein, mitochondrial OS=Homo sapiens GN=HSPA9 PE=1 SV=2	156832	212421	152823	149952	165586	225253	132409	214060	177659	161967	140259	212421	102639	93633.1	169644	307322	77251.5	182687	130460	126822	NO	NO	NO	NO
GRP78_HUMAN	36	32	43.825	0.142921	0.893429	1.60677	0.270383	Gingiva	Healthy	78 kDa glucose-regulated protein OS=Homo sapiens GN=HSPA5 PE=1 SV=2	1.19925e+06	853079	745067	801181	625014	1.646e+06	723305	1.81841e+06	840313	1.7583e+06	1.07252e+06	853079	500400	500273	640333	2.2457e+06	421998	1.55191e+06	617063	1.37677e+06	NO	NO	NO	NO
GSH1_HUMAN	2	2	1.994	0.689229	0.9057	1.03816	0.0587921	Healthy	Gingiva	Glutamate--cysteine ligase catalytic subunit OS=Homo sapiens GN=GCLC PE=1 SV=2	32601.7	4019.02	9219.59	6416.83	10536.3	10995.4	20040.2	9399.72	9962.64	10087.3	29156.5	4019.02	6192.04	4006.79	10794.6	15001.4	11692	8022.11	7315.82	7898.49	NO	NO	NO	NO
GSHB_HUMAN	4	4	3.987	0.591122	0.9057	1.56485	0.100341	Healthy	Gingiva	Glutathione synthetase OS=Homo sapiens GN=GSS PE=1 SV=1	233835	54088.2	43930.8	36666.3	53281.9	61285.4	54213.8	52666.2	56810	44573.1	209124	54088.2	29504.7	22895.1	54587.7	83614.1	31630	44947.5	41717	34901.2	NO	NO	NO	NO
GSHR_HUMAN	2	2	1.994	0.35755	0.893429	1.08408	0.657413	Gingiva	Healthy	Glutathione reductase, mitochondrial OS=Homo sapiens GN=GSR PE=1 SV=2	81676.3	23248.2	48037	19033.8	43477.1	52733.5	43164.7	54105.9	35529.9	48056.1	73045.1	23248.2	32262.5	11885.1	44542.7	71946.5	25183.6	46176.2	26090.5	37628.4	NO	NO	NO	NO
GSTA3_HUMAN	2	2	1.96	0.918322	0.933802	1.3229	0.0527929	Healthy	Gingiva	Glutathione S-transferase A3 OS=Homo sapiens GN=GSTA3 PE=1 SV=3	4252.6	36264.6	3300.74	54795.3	7011.06	12620	35149.7	6334.99	23368.1	2369.89	3803.2	36264.6	2216.84	34215.2	7182.89	17218	20507.4	5406.54	17159.8	1855.65	NO	NO	NO	NO
GSTK1_HUMAN	3	2	2.968	0.653868	0.9057	1.03934	0.131921	Healthy	Gingiva	Glutathione S-transferase kappa 1 OS=Homo sapiens GN=GSTK1 PE=1 SV=3	48397.7	25135.4	37644.9	26475.1	33099.8	41766.6	20075.8	37257.1	33633.8	31555.8	43283.2	25135.4	25283	16531.5	33911	56983.9	11712.9	31796.8	24698.1	24708.5	NO	NO	NO	NO
GSTM3_HUMAN	3	2	2.983	0.889336	0.933802	1.14229	0.0523353	Gingiva	Healthy	Glutathione S-transferase Mu 3 OS=Homo sapiens GN=GSTM3 PE=1 SV=3	1854.81	23697.9	20293.8	21255.6	17884.3	8424.15	12673	27132.6	44991.3	3858.06	1658.81	23697.9	13629.7	13272.4	18322.6	11493.4	7393.81	23156	33038.3	3020.91	NO	NO	NO	NO
GSTO1_HUMAN	6	6	5.95	0.833629	0.926025	1.09734	0.0524026	Gingiva	Healthy	Glutathione S-transferase omega-1 OS=Homo sapiens GN=GSTO1 PE=1 SV=2	87967.4	78773.8	111518	102256	116186	182200	97655.5	111478	84556.2	69160.8	78671.4	78773.8	74897.3	63850.6	119033	248583	56975.2	95140	62091.8	54153.7	NO	NO	NO	NO
GSTP1_HUMAN	11	11	16.925	0.239137	0.893429	1.23302	0.170652	Gingiva	Healthy	Glutathione S-transferase P OS=Homo sapiens GN=GSTP1 PE=1 SV=2	3.60216e+06	2.4232e+06	3.77575e+06	3.17825e+06	3.91758e+06	5.17186e+06	4.24838e+06	4.82803e+06	3.73733e+06	2.84859e+06	3.2215e+06	2.4232e+06	2.53586e+06	1.98456e+06	4.01359e+06	7.05618e+06	2.47864e+06	4.12043e+06	2.74442e+06	2.23048e+06	NO	NO	NO	NO
GTF2I_HUMAN	3	3	2.974	0.211448	0.893429	1.30829	0.22392	Healthy	Gingiva	General transcription factor II-I OS=Homo sapiens GN=GTF2I PE=1 SV=2	31507.2	12468.7	21688.4	20397.8	20524.2	15830.4	15781.6	21025.6	15740.5	13092	28177.6	12468.7	14566.3	12736.8	21027.3	21598	9207.46	17944.1	11558.6	10251.2	NO	NO	NO	NO
H10_HUMAN	7	6	6.955	0.486857	0.893429	1.09901	0.207298	Gingiva	Healthy	Histone H1.0 OS=Homo sapiens GN=H1F0 PE=1 SV=3	40113	36823.6	95617.2	94224.5	35653.8	29986.2	67559.1	90989.2	91834.4	52008.7	35874	36823.6	64218.2	58835.5	36527.7	40911.3	39416	77653.8	67436.3	40723.4	NO	NO	NO	NO
H15_HUMAN	9	8	10.956	0.4347	0.893429	1.14809	0.0974186	Healthy	Gingiva	Histone H1.5 OS=Homo sapiens GN=HIST1H1B PE=1 SV=3	647317	665267	877975	1.16085e+06	848927	766206	813329	825645	753049	500305	578911	665267	589664	724859	869733	1.04537e+06	474521	704639	552983	391745	NO	NO	NO	NO
H1X_HUMAN	2	2	1.994	0.157788	0.893429	1.48832	0.318067	Gingiva	Healthy	Histone H1x OS=Homo sapiens GN=H1FX PE=1 SV=1	12291.2	15889.4	38243.2	36221	24698.6	43364.8	20284	45385.2	29501.2	50992.1	10992.3	15889.4	25684.8	22617.1	25304	59164.3	11834.3	38733.6	21663.5	39927.4	NO	NO	NO	NO
H2A2A_HUMAN;H2A2C_HUMAN	5	2	6.953	0.181706	0.893429	3.90653	0.337553	Gingiva	Healthy	Histone H2A type 2-A OS=Homo sapiens GN=HIST2H2AA3 PE=1 SV=3 [H2A2A_HUMAN,H2A2C_HUMAN]	1875.4	20427.6	40584.5	8398.27	27213.8	11485.6	20451.7	190869	150411	11574.2	1677.21	20427.6	27257.3	5244.04	27880.8	15670.3	11932.2	162895	110450	9062.74	NO	NO	NO	NO
H2AV_HUMAN;H2AZ_HUMAN	4	3	4.985	0.00565939	0.812727	1.75593	1	Gingiva	Healthy	Histone H2A.V OS=Homo sapiens GN=H2AFV PE=1 SV=3 [H2AV_HUMAN,H2AZ_HUMAN]	107692	78758.5	178821	123435	118320	214707	98662.3	265146	235039	252342	96311.4	78758.5	120099	77075	121220	292933	57562.6	226286	172595	197586	NO	NO	YES	NO
H2AY_HUMAN	9	7	11.927	0.0936206	0.893429	1.12922	0.999142	Gingiva	Healthy	Core histone macro-H2A.1 OS=Homo sapiens GN=H2AFY PE=1 SV=4	363621	201210	258029	240121	309441	432415	252979	260858	232798	370719	325195	201210	173297	149936	317025	589962	147596	222627	170950	290278	NO	NO	NO	NO
H2B1L_HUMAN	9	2	9.97	0.435768	0.893429	1.27349	0.0918783	Gingiva	Healthy	Histone H2B type 1-L OS=Homo sapiens GN=HIST1H2BL PE=1 SV=3	2.52695e+06	3.96805e+06	5.16384e+06	3.81173e+06	3.98545e+06	5.82093e+06	3.12994e+06	4.19843e+06	3.49506e+06	8.13267e+06	2.25991e+06	3.96805e+06	3.46813e+06	2.38012e+06	4.08313e+06	7.94173e+06	1.8261e+06	3.58311e+06	2.56651e+06	6.36797e+06	NO	NO	NO	NO
H4_HUMAN	12	11	14.932	0.32811	0.893429	1.49135	0.110585	Gingiva	Healthy	Histone H4 OS=Homo sapiens GN=HIST1H4A PE=1 SV=2	2.02851e+06	5.42861e+06	8.18469e+06	5.0684e+06	6.70391e+06	1.30184e+07	5.10882e+06	7.2273e+06	4.80981e+06	1.07197e+07	1.81415e+06	5.42861e+06	5.49698e+06	3.1648e+06	6.86822e+06	1.77615e+07	2.98064e+06	6.16807e+06	3.53197e+06	8.39362e+06	NO	NO	NO	NO
HAP28_HUMAN	2	2	1.994	0.464228	0.893429	1.18485	0.147537	Gingiva	Healthy	28 kDa heat- and acid-stable phosphoprotein OS=Homo sapiens GN=PDAP1 PE=1 SV=1	73682	57895.8	59277.1	78903.9	52498.6	119358	68643.6	88897.2	62960.8	41966.3	65895.5	57895.8	39811.5	49269.1	53785.3	162845	40048.8	75868.5	46233.7	32860.1	NO	NO	NO	NO
HBA_HUMAN;HBA_PANPA	16	15	30.834	0.442658	0.893429	1.22486	0.109918	Healthy	Gingiva	Hemoglobin subunit alpha OS=Homo sapiens GN=HBA1 PE=1 SV=2 [HBA_HUMAN,HBA_PANPA]	1.80211e+08	4.08461e+07	4.4836e+07	5.84112e+07	7.18172e+07	3.35298e+07	2.26361e+07	3.42437e+07	4.80711e+07	1.8492e+08	1.61167e+08	4.08461e+07	3.01127e+07	3.6473e+07	7.35774e+07	4.57461e+07	1.32066e+07	2.9225e+07	3.52998e+07	1.44795e+08	NO	NO	NO	NO
HBB_HUMAN;HBB_PANTR	17	7	29.853	0.518902	0.896949	1.12568	0.0943406	Healthy	Gingiva	Hemoglobin subunit beta OS=Homo sapiens GN=HBB PE=1 SV=2 [HBB_HUMAN,HBB_PANTR]	2.32911e+08	7.27617e+07	6.64141e+07	8.42317e+07	1.19252e+08	5.91968e+07	3.81584e+07	6.37011e+07	8.10745e+07	2.69177e+08	2.08298e+08	7.27617e+07	4.46049e+07	5.25958e+07	1.22175e+08	8.07647e+07	2.22628e+07	5.43651e+07	5.9535e+07	2.10768e+08	NO	NO	NO	NO
HBD_HUMAN	14	5	21.891	0.520379	0.897143	1.11817	0.0913069	Healthy	Gingiva	Hemoglobin subunit delta OS=Homo sapiens GN=HBD PE=1 SV=2	5.23893e+06	1.79478e+06	1.57263e+06	2.00083e+06	2.66076e+06	1.3748e+06	887082	1.4533e+06	1.99806e+06	6.15247e+06	4.6853e+06	1.79478e+06	1.05621e+06	1.24935e+06	2.72597e+06	1.87569e+06	517551	1.2403e+06	1.46723e+06	4.81746e+06	NO	NO	NO	NO
HBG1_HUMAN;HBG2_HUMAN	3	2	3.975	0.521233	0.897143	1.12407	0.185169	Gingiva	Healthy	Hemoglobin subunit gamma-1 OS=Homo sapiens GN=HBG1 PE=1 SV=2 [HBG1_HUMAN,HBG2_HUMAN]	38977.3	38989.3	37927.4	49541.9	57539.1	40426.5	28627.3	54034.7	52262.2	75289	34858.3	38989.3	25472.7	30934.9	58949.3	55155.5	16702	46115.4	38377.5	58952.2	NO	NO	NO	NO
HCD2_HUMAN	10	10	12.926	0.473623	0.893429	1.16864	0.0981062	Gingiva	Healthy	3-hydroxyacyl-CoA dehydrogenase type-2 OS=Homo sapiens GN=HSD17B10 PE=1 SV=3	41542.6	173042	181315	229076	313503	234405	145529	206565	166021	344222	37152.5	173042	121774	143040	321187	319808	84905.9	176291	121914	269530	NO	NO	NO	NO
HCDH_HUMAN	5	5	4.967	0.830756	0.926025	1.23616	0.0533846	Healthy	Gingiva	Hydroxyacyl-coenzyme A dehydrogenase, mitochondrial OS=Homo sapiens GN=HADH PE=1 SV=3	62454	156024	112072	222309	376963	218645	107908	94811.7	169719	161101	55854.1	156024	75269.3	138814	386202	298307	62957.1	80916.2	124629	126144	NO	NO	NO	NO
HCLS1_HUMAN	3	3	2.957	0.745544	0.913378	1.20754	0.0572794	Gingiva	Healthy	Hematopoietic lineage cell-specific protein OS=Homo sapiens GN=HCLS1 PE=1 SV=3	63609.7	77445	41632.4	46741.6	57311.6	132866	34533.3	77771.7	42956.3	58123	56887.7	77445	27961	29186.3	58716.3	181274	20147.8	66373.5	31543.9	45510.9	NO	NO	NO	NO
HDGF_HUMAN	6	6	5.953	0.944728	0.935471	1.0092	0.0504396	Healthy	Gingiva	Hepatoma-derived growth factor OS=Homo sapiens GN=HDGF PE=1 SV=1	290074	128591	192763	233645	216486	309325	228446	207818	170109	136188	259420	128591	129463	145893	221792	422024	133282	177360	124915	106636	NO	NO	NO	NO
HEBP2_HUMAN	2	2	1.974	0.768221	0.922709	1.18507	0.0581162	Gingiva	Healthy	Heme-binding protein 2 OS=Homo sapiens GN=HEBP2 PE=1 SV=1	9982.77	20231.7	37620.7	11994.9	25804.9	21064.6	27549.3	47204.6	22494.7	6872.08	8927.83	20231.7	25266.7	7489.84	26437.4	28739.3	16073.1	40286.3	16518.4	5380.92	NO	NO	NO	NO
HEM2_HUMAN	3	3	2.991	0.0796978	0.893429	1.36204	0.720989	Healthy	Gingiva	Delta-aminolevulinic acid dehydratase OS=Homo sapiens GN=ALAD PE=1 SV=1	43176.1	57592	51310.6	51433.1	90969.2	49136.4	36420.1	25643	41532.3	63473.3	38613.4	57592	34461.1	32115.8	93198.8	67038.7	21248.6	21884.8	30498.2	49700.3	NO	NO	NO	NO
HEMO_HUMAN	12	11	12.944	0.889965	0.933802	1.10915	0.0533857	Healthy	Gingiva	Hemopexin OS=Homo sapiens GN=HPX PE=1 SV=2	1.24648e+06	378530	365377	259875	421873	588304	320463	374151	260221	866042	1.11476e+06	378530	245394	162271	432213	802648	186968	319316	191087	678121	NO	NO	NO	NO
HEP2_HUMAN	3	3	2.961	0.912184	0.933802	1.10185	0.0514001	Gingiva	Healthy	Heparin cofactor 2 OS=Homo sapiens GN=SERPIND1 PE=1 SV=3	21303	16146.2	2415.96	12494.5	7038.59	14185	4686.79	3910.52	11924.2	30741.6	19051.8	16146.2	1622.6	7801.8	7211.1	19353.2	2734.42	3337.4	8756.23	24071	NO	NO	NO	NO
HEXB_HUMAN	2	2	1.994	0.35579	0.893429	2.51073	0.0960139	Gingiva	Healthy	Beta-hexosaminidase subunit beta OS=Homo sapiens GN=HEXB PE=1 SV=3	0	4550.34	2404.14	3717.26	3198.88	15699.3	3526.3	3030.4	1785.42	10783.9	0	4550.34	1614.66	2321.12	3277.28	21419.2	2057.35	2586.26	1311.08	8443.9	NO	NO	NO	NO
HIBCH_HUMAN	7	7	7.964	0.945506	0.935471	1.10408	0.0503417	Gingiva	Healthy	3-hydroxyisobutyryl-CoA hydrolase, mitochondrial OS=Homo sapiens GN=HIBCH PE=1 SV=2	16167.3	23229.3	23541.1	25127.6	18743.5	39159	15579.2	33818.2	20512.7	8856.23	14458.8	23229.3	15810.6	15690.1	19202.9	53426.2	9089.36	28861.8	15063	6934.53	NO	NO	NO	NO
HINT1_HUMAN	2	2	1.986	0.930108	0.93453	1.02671	0.0503696	Healthy	Gingiva	Histidine triad nucleotide-binding protein 1 OS=Homo sapiens GN=HINT1 PE=1 SV=2	59115.1	102252	61952.1	116297	113392	113022	98408.7	100617	81751.6	47424.9	52868.1	102252	41608.1	72618.2	116171	154201	57414.6	85870.6	60032.3	37134.2	NO	NO	NO	NO
HMCS1_HUMAN	2	2	1.994	0.139202	0.893429	1.85767	0.664963	Gingiva	Healthy	Hydroxymethylglutaryl-CoA synthase, cytoplasmic OS=Homo sapiens GN=HMGCS1 PE=1 SV=2	6974.89	23928.7	29248.1	16813.2	16751.6	14387.8	41647.6	62611.9	45742.7	9704.1	6237.81	23928.7	19643.5	10498.5	17162.2	19629.9	24298.5	53435.6	33590	7598.42	NO	NO	NO	NO
HMGB1_HUMAN;SP100_HUMAN	9	8	12.895	0.491611	0.893429	1.04309	0.220811	Healthy	Gingiva	High mobility group protein B1 OS=Homo sapiens GN=HMGB1 PE=1 SV=3	330223	228263	350099	286097	310918	416263	214308	309667	215468	287692	295326	228263	235133	178644	318538	567925	125034	264282	158224	225266	NO	NO	NO	NO
HMGB2_HUMAN	3	2	2.991	0.0842196	0.893429	1.23373	0.992757	Healthy	Gingiva	High mobility group protein B2 OS=Homo sapiens GN=HMGB2 PE=1 SV=2	46495.7	29358.2	41789.2	31073.3	42978.4	56981.9	19611.5	28356.2	21036.3	29391.9	41582.2	29358.2	28066.3	19402.8	44031.7	77742.8	11441.9	24200.4	15447.5	23014.2	NO	NO	NO	NO
HN1_HUMAN	2	2	1.984	0.927949	0.93453	2.90867	0.101152	Healthy	Gingiva	Hematological and neurological expressed 1 protein OS=Homo sapiens GN=HN1 PE=1 SV=3	2.9891e+06	69509.4	106329	72828.6	76689.4	687732	111638	147468	85119.9	107552	2.67322e+06	69509.4	71412.2	45475.5	78569	938301	65132.8	125855	62505.6	84214.7	NO	NO	NO	NO
HN1L_HUMAN	3	3	2.967	0.257426	0.893429	1.54751	0.181396	Healthy	Gingiva	Hematological and neurological expressed 1-like protein OS=Homo sapiens GN=HN1L PE=1 SV=1	84779.3	26196.4	28848.9	41933.6	30552	27031.6	37036.6	38228.2	26521.7	8376.99	75820.1	26196.4	19375.4	26184.2	31300.8	36880.3	21608.3	32625.5	19475.5	6559.27	NO	NO	NO	NO
HNRDL_HUMAN	4	2	3.947	0.0109093	0.818582	1.30793	1	Gingiva	Healthy	Heterogeneous nuclear ribonucleoprotein D-like OS=Homo sapiens GN=HNRNPDL PE=1 SV=3	205546	87342.6	144243	113410	161824	216441	136766	201639	155746	221130	183824	87342.6	96876.3	70815.4	165790	295299	79793.3	172087	114368	173147	NO	NO	YES	NO
HNRH1_HUMAN	11	5	12.91	0.328338	0.893429	1.1215	0.234112	Gingiva	Healthy	Heterogeneous nuclear ribonucleoprotein H OS=Homo sapiens GN=HNRNPH1 PE=1 SV=4	428757	411931	341684	392838	401422	579439	388161	387496	340123	521582	383448	411931	229481	245296	411261	790552	226465	330704	249761	408405	NO	NO	NO	NO
HNRH2_HUMAN	7	3	8.965	0.0528277	0.893429	1.12683	0.998622	Gingiva	Healthy	Heterogeneous nuclear ribonucleoprotein H2 OS=Homo sapiens GN=HNRNPH2 PE=1 SV=1	243436	198250	165572	179208	183382	286255	197894	192838	185917	229951	217710	198250	111201	111901	187876	390550	115457	164576	136524	180054	NO	NO	NO	NO
HNRH3_HUMAN	4	2	3.954	0.397668	0.893429	1.16719	0.117001	Gingiva	Healthy	Heterogeneous nuclear ribonucleoprotein H3 OS=Homo sapiens GN=HNRNPH3 PE=1 SV=2	29082.4	64005	93336	71544.4	62287.5	82726.7	58739.6	100111	65826.6	66395.3	26009.1	64005	62686.1	44673.7	63814.1	112867	34270.5	85438.5	48338.1	51988.3	NO	NO	NO	NO
HNRL2_HUMAN	5	5	4.95	0.795255	0.923582	1.02433	0.0594817	Healthy	Gingiva	Heterogeneous nuclear ribonucleoprotein U-like protein 2 OS=Homo sapiens GN=HNRNPUL2 PE=1 SV=1	90658.5	85707.3	71780.8	76839.3	127588	125245	60151.4	78973.5	78219.6	99236.8	81078	85707.3	48209.3	47979.9	130715	170877	35094.2	67399.2	57438.6	77703.5	NO	NO	NO	NO
HNRPC_HUMAN;HNRC3_HUMAN;HNRC4_HUMAN	12	12	12.923	0.348018	0.893429	1.04998	0.59553	Healthy	Gingiva	Heterogeneous nuclear ribonucleoproteins C1/C2 OS=Homo sapiens GN=HNRNPC PE=1 SV=4	722953	541172	521985	544927	563066	764095	483976	506197	415652	586430	646554	541172	350574	340263	576866	1.04249e+06	282366	432009	305224	459182	NO	NO	NO	NO
HNRPD_HUMAN	10	8	9.928	0.741396	0.913378	1.02873	0.082786	Gingiva	Healthy	Heterogeneous nuclear ribonucleoprotein D0 OS=Homo sapiens GN=HNRNPD PE=1 SV=1	184997	152480	203025	181461	218484	234916	151441	190718	164355	226037	165448	152480	136355	113308	223838	320506	88355.2	162766	120690	176989	NO	NO	NO	NO
HNRPF_HUMAN	7	5	7.964	0.983805	0.939154	1.05273	0.0500543	Gingiva	Healthy	Heterogeneous nuclear ribonucleoprotein F OS=Homo sapiens GN=HNRNPF PE=1 SV=3	188936	193076	165168	181753	204896	278529	132491	171583	136326	264142	168970	193076	110930	113490	209917	380009	77299.3	146435	100108	206826	NO	NO	NO	NO
HNRPK_HUMAN	18	18	20.93	0.148964	0.893429	1.19339	0.699494	Healthy	Gingiva	Heterogeneous nuclear ribonucleoprotein K OS=Homo sapiens GN=HNRNPK PE=1 SV=1	962925	819561	795557	989795	1.49087e+06	1.15911e+06	594837	670732	595009	1.21924e+06	861167	819561	534310	618047	1.52741e+06	1.58142e+06	347046	572430	436930	954675	NO	NO	NO	NO
HNRPL_HUMAN	10	10	9.928	0.319955	0.893429	1.18674	0.194543	Healthy	Gingiva	Heterogeneous nuclear ribonucleoprotein L OS=Homo sapiens GN=HNRNPL PE=1 SV=2	155182	78950.7	111853	143817	103853	173289	62420.8	111109	50762.7	102658	138783	78950.7	75122.2	89801.7	106398	236426	36418.2	94825.2	37276.3	80382.2	NO	NO	NO	NO
HNRPM_HUMAN	16	16	15.929	0.893077	0.933802	1.0162	0.0513835	Healthy	Gingiva	Heterogeneous nuclear ribonucleoprotein M OS=Homo sapiens GN=HNRNPM PE=1 SV=3	235736	225771	241068	243108	358898	345416	254630	238078	192448	253206	210824	225771	161905	151801	367695	471264	148559	203185	141319	198263	NO	NO	NO	NO
HNRPQ_HUMAN	13	9	12.919	0.976749	0.938968	1.02114	0.0500745	Gingiva	Healthy	Heterogeneous nuclear ribonucleoprotein Q OS=Homo sapiens GN=SYNCRIP PE=1 SV=2	183247	156720	179547	163687	220800	271285	188892	176817	125128	160986	163882	156720	120587	102209	226211	370125	110206	150903	91884.8	126054	NO	NO	NO	NO
HNRPR_HUMAN	7	4	6.968	0.491335	0.893429	1.1628	0.0824236	Gingiva	Healthy	Heterogeneous nuclear ribonucleoprotein R OS=Homo sapiens GN=HNRNPR PE=1 SV=1	95711.9	108850	94126	121226	139404	186484	102573	126662	87885.5	146768	85597.4	108850	63216.7	75695.9	142821	254428	59844.5	108098	64536.5	114921	NO	NO	NO	NO
HNRPU_HUMAN	18	18	19.881	0.826709	0.925517	1.05184	0.0529175	Gingiva	Healthy	Heterogeneous nuclear ribonucleoprotein U OS=Homo sapiens GN=HNRNPU PE=1 SV=6	368752	564074	487000	573181	770678	823342	393740	521989	502656	665238	329783	564074	327078	357905	789567	1.12332e+06	229720	445487	369113	520889	NO	NO	NO	NO
HORN_HUMAN	5	5	4.985	0.246141	0.893429	3.16379	0.41542	Healthy	Gingiva	Hornerin OS=Homo sapiens GN=HRNR PE=1 SV=2	1617.81	1602.74	2516.02	73280.7	5055.28	1229.26	5014.76	798.616	19037	493.799	1446.85	1602.74	1689.8	45757.9	5179.18	1677.12	2925.76	681.571	13979.3	386.65	NO	NO	NO	NO
HP1B3_HUMAN	3	3	2.991	0.6569	0.9057	1.08035	0.0651177	Healthy	Gingiva	Heterochromatin protein 1-binding protein 3 OS=Homo sapiens GN=HP1BP3 PE=1 SV=1	108337	62410.6	85142.8	84668.5	61015.8	84587.1	79015.5	65875.1	63114.7	79113.8	96888.2	62410.6	57183.4	52868.6	62511.2	115406	46100.1	56220.5	46346.7	61947	NO	NO	NO	NO
HPLN1_HUMAN	2	2	1.994	0.983184	0.939154	2.50175	0.0500318	Gingiva	Healthy	Hyaluronan and proteoglycan link protein 1 OS=Homo sapiens GN=HAPLN1 PE=2 SV=2	31368.6	1237.42	3175.81	1049.74	3322.68	1135.27	2819.29	840.395	1498.47	94162.3	28053.6	1237.42	2132.93	655.479	3404.12	1548.9	1644.86	717.228	1100.37	73730.1	NO	NO	NO	NO
HPRT_HUMAN	4	3	3.972	0.452702	0.893429	1.1562	0.113672	Gingiva	Healthy	Hypoxanthine-guanine phosphoribosyltransferase OS=Homo sapiens GN=HPRT1 PE=1 SV=2	7560.62	5514.76	4188.05	2346.74	7523.89	9437.04	4764.99	7182.63	5289.38	4698.37	6761.64	5514.76	2812.77	1465.35	7708.29	12875.3	2780.04	6129.95	3884.12	3678.87	NO	NO	NO	NO
HPT_HUMAN;HPTR_HUMAN	16	16	21.885	0.491877	0.893429	1.24917	0.0988831	Gingiva	Healthy	Haptoglobin OS=Homo sapiens GN=HP PE=1 SV=1	1.13412e+06	870966	434021	724324	330258	1.62325e+06	414984	693149	722456	910371	1.01427e+06	870966	291496	452282	338353	2.21467e+06	242114	591561	530518	712831	NO	NO	NO	NO
HRG_HUMAN	4	4	3.988	0.527371	0.898784	1.13503	0.11888	Gingiva	Healthy	Histidine-rich glycoprotein OS=Homo sapiens GN=HRG PE=1 SV=1	64454.6	34952	22120.9	21473.4	30386.7	48528.9	28204.8	22991.9	30748.5	66325.9	57643.3	34952	14856.8	13408.4	31131.4	66210	16455.5	19622.2	22579.4	51934	NO	NO	NO	NO
HS105_HUMAN	5	3	4.978	0.809569	0.924717	1.01858	0.0546009	Healthy	Gingiva	Heat shock protein 105 kDa OS=Homo sapiens GN=HSPH1 PE=1 SV=1	27290.1	30372.4	19416.5	20470.8	28331.1	32926.7	25184.5	31953.9	16633.7	16885.7	24406.2	30372.4	13040.5	12782.4	29025.5	44923.3	14693.4	27270.7	12214.5	13221.7	NO	NO	NO	NO
HS71A_HUMAN;HS71B_HUMAN	36	22	45.787	0.827655	0.925517	1.08304	0.054127	Healthy	Gingiva	Heat shock 70 kDa protein 1A OS=Homo sapiens GN=HSPA1A PE=1 SV=1 [HS71A_HUMAN,HS71B_HUMAN]	586812	893816	1.18386e+06	1.68206e+06	1.45795e+06	903862	1.3632e+06	1.00344e+06	1.42357e+06	665381	524800	893816	795105	1.05031e+06	1.49369e+06	1.23318e+06	795333	856374	1.04536e+06	521001	NO	NO	NO	NO
HS74L_HUMAN	5	4	4.968	0.339838	0.893429	1.32285	0.0966353	Gingiva	Healthy	Heat shock 70 kDa protein 4L OS=Homo sapiens GN=HSPA4L PE=1 SV=3	32967.8	19278.8	20147.2	23917.6	25577	17511	42227	31165.8	32026.1	38309.9	29483.9	19278.8	13531.2	14934.6	26203.9	23891	24636.5	26598.2	23517.6	29997.1	NO	NO	NO	NO
HS90A_HUMAN;HS902_HUMAN;HS905_HUMAN;SPT6H_HUMAN	26	14	31.818	0.34148	0.893429	1.1225	0.118486	Gingiva	Healthy	Heat shock protein HSP 90-alpha OS=Homo sapiens GN=HSP90AA1 PE=1 SV=5	375492	557547	475245	434561	513922	573497	523176	643233	456271	449297	335812	557547	319183	271348	526518	782445	305237	548961	335051	351805	NO	NO	NO	NO
HS90B_HUMAN;H90B2_HUMAN	29	15	35.821	0.154795	0.893429	1.1946	0.382368	Gingiva	Healthy	Heat shock protein HSP 90-beta OS=Homo sapiens GN=HSP90AB1 PE=1 SV=4	622371	791226	695946	453503	705533	812695	869452	947188	684605	590717	556601	791226	467410	283176	722825	1.10879e+06	507265	808369	502722	462538	NO	NO	NO	NO
HSDL2_HUMAN	2	2	1.991	0.278079	0.893429	1.13265	0.220097	Gingiva	Healthy	Hydroxysteroid dehydrogenase-like protein 2 OS=Homo sapiens GN=HSDL2 PE=1 SV=1	24549.8	29889.8	42283.2	33811.2	42937.2	37630.6	35272.9	51530.2	38288.6	33759.4	21955.5	29889.8	28398.1	21112.4	43989.6	51341	20579.3	43978	28116.3	26434	NO	NO	NO	NO
HSP72_HUMAN	16	4	18.907	0.638518	0.9057	1.13951	0.0609414	Healthy	Gingiva	Heat shock-related 70 kDa protein 2 OS=Homo sapiens GN=HSPA2 PE=1 SV=1	68383	70900.2	130596	130236	105840	89268.9	117429	69867.6	89993.7	77450.3	61156.5	70900.2	87710.8	81321.8	108434	121793	68511.8	59627.8	66084.6	60644.5	NO	NO	NO	NO
HSP74_HUMAN	6	5	5.972	0.666984	0.9057	1.1215	0.058204	Gingiva	Healthy	Heat shock 70 kDa protein 4 OS=Homo sapiens GN=HSPA4 PE=1 SV=4	27164.1	68690.5	72068.4	77777.7	92657.9	114658	71575.2	75818.1	51008.2	66408.7	24293.5	68690.5	48402.4	48565.9	94928.9	156433	41759.2	64706.3	37456.6	51998.8	NO	NO	NO	NO
HSP7C_HUMAN	33	18	43.719	0.135524	0.893429	1.24392	0.28604	Gingiva	Healthy	Heat shock cognate 71 kDa protein OS=Homo sapiens GN=HSPA8 PE=1 SV=1	1.05257e+06	1.36321e+06	1.15244e+06	1.17479e+06	1.03189e+06	1.8109e+06	1.30084e+06	1.67311e+06	1.33603e+06	1.06265e+06	941339	1.36321e+06	774002	733561	1.05718e+06	2.47068e+06	758948	1.4279e+06	981078	832067	NO	NO	NO	NO
HSPB1_HUMAN	21	21	32.88	0.898587	0.933802	1.02572	0.0510609	Gingiva	Healthy	Heat shock protein beta-1 OS=Homo sapiens GN=HSPB1 PE=1 SV=2	6.37187e+06	1.26893e+07	1.10057e+07	1.12398e+07	1.43136e+07	1.08743e+07	1.36242e+07	1.17807e+07	1.40085e+07	6.76305e+06	5.69851e+06	1.26893e+07	7.39165e+06	7.01833e+06	1.46644e+07	1.48362e+07	7.94876e+06	1.00542e+07	1.02868e+07	5.29555e+06	NO	NO	NO	NO
HUWE1_HUMAN	2	2	1.994	0.723832	0.909642	1.01574	0.0553251	Gingiva	Healthy	E3 ubiquitin-protein ligase HUWE1 OS=Homo sapiens GN=HUWE1 PE=1 SV=3	5099.01	18343.7	14463.2	13011.8	20081.2	17212.9	13977.7	14154.1	13362.4	13409.6	4560.17	18343.7	9713.72	8124.84	20573.4	23484.2	8155.03	12079.7	9812.37	10499.9	NO	NO	NO	NO
HV301_HUMAN	3	3	2.991	0.335527	0.893429	1.44801	0.205392	Gingiva	Healthy	Ig heavy chain V-III region TRO OS=Homo sapiens PE=1 SV=1	327959	223713	174763	76469.8	128654	384572	162676	180497	104591	516570	293302	223713	117374	47749.2	131807	524687	94910.4	154044	76803.9	404480	NO	NO	NO	NO
HV308_HUMAN	3	2	2.97	0.346372	0.893429	1.70024	0.247789	Gingiva	Healthy	Ig heavy chain V-III region GA OS=Homo sapiens PE=1 SV=1	145608	75543.7	15322.8	32904.7	94876.1	126997	45049.1	54551.3	35320.4	357405	130221	75543.7	10291	20546.3	97201.4	173267	26283	46556.3	25936.7	279852	NO	NO	NO	NO
HV314_HUMAN	2	2	0.997	0.493299	0.893429	1.19178	0.178773	Gingiva	Healthy	Ig heavy chain V-III region LAY OS=Homo sapiens PE=1 SV=1	140049	30001.4	9902.26	2056.5	29385.3	78735.9	11201.6	16105	9066.03	136828	125249	30001.4	6650.54	1284.12	30105.5	107423	6535.38	13744.6	6657.41	107138	NO	NO	NO	NO
HV315_HUMAN	2	2	2.982	0.176332	0.893429	1.63315	0.310521	Gingiva	Healthy	Ig heavy chain V-III region WAS OS=Homo sapiens PE=1 SV=1	62937.7	36483.6	19046.3	17673.2	26960	62399.8	27135	37585.3	33665.6	105582	56286.7	36483.6	12791.8	11035.5	27620.8	85134.6	15831.4	32076.8	24721.5	82671.9	NO	NO	NO	NO
HV320_HUMAN;HV321_HUMAN	3	2	2.991	0.254291	0.893429	1.67468	0.644148	Gingiva	Healthy	Ig heavy chain V-III region GAL OS=Homo sapiens PE=1 SV=1	43171.3	44629.1	20058.6	9463.2	42278.6	88344.2	27462	35968.9	9353.04	106152	38609.1	44629.1	13471.7	5909	43314.8	120532	16022.2	30697.3	6868.17	83118.2	NO	NO	NO	NO
HXK1_HUMAN;HXK2_HUMAN;HXK3_HUMAN	17	17	17.877	0.623428	0.9057	1.1361	0.0632924	Gingiva	Healthy	Hexokinase-1 OS=Homo sapiens GN=HK1 PE=1 SV=3	84215.3	60830.8	69952.3	62549.1	71330.9	62793.5	67578.4	79106.3	127473	59407.9	75315.7	60830.8	46981.2	39056.9	73079.1	85671.8	39427.3	67512.5	93606.8	46517	NO	NO	NO	NO
HYEP_HUMAN	2	2	1.976	0.517808	0.896949	1.2094	0.111411	Gingiva	Healthy	Epoxide hydrolase 1 OS=Homo sapiens GN=EPHX1 PE=1 SV=1	94336.8	40751	24933.5	25280.4	22669.2	78240.7	34628.3	19287.8	35630	83732.9	84367.6	40751	16745.8	15785.6	23224.8	106747	20203.2	16461	26164	65563.8	NO	NO	NO	NO
HYES_HUMAN	2	2	1.974	0.422535	0.893429	1.26422	0.0936715	Gingiva	Healthy	Bifunctional epoxide hydrolase 2 OS=Homo sapiens GN=EPHX2 PE=1 SV=2	5771.35	16105.7	14215.8	10219.7	4651.11	21108.6	9912.39	10056.1	14262.3	9090.24	5161.46	16105.7	9547.58	6381.39	4765.1	28799.3	5783.19	8582.32	10473.1	7117.76	NO	NO	NO	NO
HYOU1_HUMAN	13	13	14.898	0.203751	0.893429	1.74301	0.635861	Gingiva	Healthy	Hypoxia up-regulated protein 1 OS=Homo sapiens GN=HYOU1 PE=1 SV=1	107561	65998.2	58534.9	36596.7	83955.9	224256	38192.2	111945	46969.6	193306	96194.3	65998.2	39313.1	22851.6	86013.6	305961	22282.5	95538	34490.9	151361	NO	NO	NO	NO
IASPP_HUMAN	3	3	2.985	0.869435	0.933802	1.07124	0.052011	Gingiva	Healthy	RelA-associated inhibitor OS=Homo sapiens GN=PPP1R13L PE=1 SV=4	9294.55	21523.3	21789.9	23102.2	22044.4	21237.6	25136.3	19682	29538.8	9123.93	8312.33	21523.3	14634.5	14425.4	22584.7	28975.3	14665.3	16797.4	21691.1	7144.14	NO	NO	NO	NO
IC1_HUMAN	5	5	4.96	0.226812	0.893429	1.25283	0.253019	Gingiva	Healthy	Plasma protease C1 inhibitor OS=Homo sapiens GN=SERPING1 PE=1 SV=2	71569	72404.3	54848	41799.8	70878.1	88775.2	54180.9	61544.8	70650.1	115105	64005.9	72404.3	36836.9	26100.6	72615.2	121120	31610.8	52524.9	51880.2	90128.7	NO	NO	NO	NO
ICAL_HUMAN	10	10	10.936	0.212729	0.893429	1.32641	0.194972	Gingiva	Healthy	Calpastatin OS=Homo sapiens GN=CAST PE=1 SV=4	57050.7	88439.3	78238.5	79890.9	80944.6	99643.8	97983.5	153347	97835.2	61278.7	51021.8	88439.3	52546.4	49885.4	82928.5	135948	57166.6	130873	71842.8	47981.9	NO	NO	NO	NO
ICLN_HUMAN	2	2	1.989	0.59938	0.9057	1.34731	0.0767305	Gingiva	Healthy	Methylosome subunit pICln OS=Homo sapiens GN=CLNS1A PE=1 SV=1	5628.76	38643	12820	12206.6	15266.2	9197.79	16623.4	47390.3	33185.8	7537.87	5033.94	38643	8610.15	7622.03	15640.3	12548.9	9698.63	40444.8	24369.1	5902.23	NO	NO	NO	NO
IDE_HUMAN	2	2	1.992	0.8855	0.933802	1.29471	0.0516287	Gingiva	Healthy	Insulin-degrading enzyme OS=Homo sapiens GN=IDE PE=1 SV=4	5174.14	10670.5	4532.97	16814.2	8691.07	14559.5	18417.2	12164.4	12948.6	1315.34	4627.36	10670.5	3044.42	10499.1	8904.08	19864.1	10745.2	10381.6	9508.5	1029.93	NO	NO	NO	NO
IDH3A_HUMAN	4	4	4.953	0.573361	0.9057	1.14473	0.0650624	Gingiva	Healthy	Isocitrate dehydrogenase [NAD] subunit alpha, mitochondrial OS=Homo sapiens GN=IDH3A PE=1 SV=1	5211.47	49807.4	36935.8	48415.4	46410.5	62963.8	39504.4	42819.2	25680.6	42844.5	4660.74	49807.4	24806.7	30231.5	47548	85904.1	23048.1	36543.7	18857.9	33547.7	NO	NO	NO	NO
IDH3B_HUMAN	3	3	2.982	0.718104	0.907246	1.1005	0.0567403	Gingiva	Healthy	Isocitrate dehydrogenase [NAD] subunit beta, mitochondrial OS=Homo sapiens GN=IDH3B PE=1 SV=2	10131.9	16349.8	10275.2	16502.4	13816.5	18651.2	16977.7	17617.2	10587.9	9983.03	9061.21	16349.8	6901	10304.4	14155.1	25446.6	9905.3	15035.3	7774.99	7816.83	NO	NO	NO	NO
IDHC_HUMAN	11	11	12.872	0.263284	0.893429	1.38113	0.11924	Gingiva	Healthy	Isocitrate dehydrogenase [NADP] cytoplasmic OS=Homo sapiens GN=IDH1 PE=1 SV=2	112827	190134	148480	129048	144706	297364	123787	207566	152657	220213	100904	190134	99721.8	80580	148253	405706	72221.4	177145	112100	172430	NO	NO	NO	NO
IDHP_HUMAN	11	11	13.909	0.048893	0.893429	1.36749	0.658417	Gingiva	Healthy	Isocitrate dehydrogenase [NADP], mitochondrial OS=Homo sapiens GN=IDH2 PE=1 SV=2	286374	236696	225567	170703	158629	352004	228950	310417	282028	300712	256111	236696	151495	106590	162516	480254	133577	264922	207100	235461	NO	NO	YES	NO
IF16_HUMAN	3	3	2.991	0.411217	0.893429	1.12483	0.134456	Healthy	Gingiva	Gamma-interferon-inducible protein 16 OS=Homo sapiens GN=IFI16 PE=1 SV=3	63022.9	49058.6	63928.8	39980.5	72623.6	76389.2	48891.6	53582.6	39308.6	38412.4	56362.9	49058.6	42935.7	24964.6	74403.6	104221	28524.9	45729.6	28865.3	30077.4	NO	NO	NO	NO
IF2A_HUMAN	4	4	3.974	0.267682	0.893429	1.30425	0.405594	Gingiva	Healthy	Eukaryotic translation initiation factor 2 subunit 1 OS=Homo sapiens GN=EIF2S1 PE=1 SV=3	17592.7	28220.2	29273.6	23281	18947.2	27986.3	29433.5	48977.7	33183.2	13426.7	15733.6	28220.2	19660.7	14537.1	19411.6	38182.8	17172.4	41799.5	24367.2	10513.3	NO	NO	NO	NO
IF2GL_HUMAN;IF2G_HUMAN	4	4	3.957	0.183751	0.893429	1.17681	0.358081	Gingiva	Healthy	Putative eukaryotic translation initiation factor 2 subunit 3-like protein OS=Homo sapiens GN=EIF2S3L PE=5 SV=2 [IF2GL_HUMAN,IF2G_HUMAN]	83719.1	55047.8	58255.7	53238.3	52631.9	82420.1	49132.7	76723.5	66242.6	81928.8	74872	55047.8	39125.6	33243	53921.8	112449	28665.5	65479	48643.6	64151.2	NO	NO	NO	NO
IF4A1_HUMAN	18	11	22.855	0.910758	0.933802	1.03395	0.0516176	Gingiva	Healthy	Eukaryotic initiation factor 4A-I OS=Homo sapiens GN=EIF4A1 PE=1 SV=1	244724	341693	276255	300255	275352	243813	320191	408440	305701	208961	218862	341693	185538	187485	282101	332644	186809	348579	224484	163619	NO	NO	NO	NO
IF4A2_HUMAN	9	2	8.941	0.691965	0.9057	1.03447	0.0778485	Healthy	Gingiva	Eukaryotic initiation factor 4A-II OS=Homo sapiens GN=EIF4A2 PE=1 SV=2	19762.5	33022.9	28221.3	31276.9	28859.1	21605	31330.4	34859.2	28353.6	20291.7	17674.1	33022.9	18953.9	19529.9	29566.4	29476.6	18279.1	29750.3	20820.8	15888.7	NO	NO	NO	NO
IF4A3_HUMAN	6	5	5.963	0.958304	0.937618	1.12578	0.0502536	Gingiva	Healthy	Eukaryotic initiation factor 4A-III OS=Homo sapiens GN=EIF4A3 PE=1 SV=4	13564.5	21877.9	25167.9	20581.6	22883.4	21157.1	18362	46859.9	20824.1	9962.58	12131.1	21877.9	16903.2	12851.6	23444.2	28865.5	10713	39992.1	15291.7	7800.81	NO	NO	NO	NO
IF4B_HUMAN	2	2	1.979	0.914826	0.933802	1.04604	0.0509283	Gingiva	Healthy	Eukaryotic translation initiation factor 4B OS=Homo sapiens GN=EIF4B PE=1 SV=2	7679.82	55782.7	23874.3	52605.7	66155	27177.8	35809.2	43474.9	97481.3	11643.2	6868.25	55782.7	16034.4	32848	67776.4	37079.8	20892.2	37103.3	71582.9	9116.75	NO	NO	NO	NO
IF4G1_HUMAN	17	16	17.875	0.497473	0.893429	1.10465	0.0733184	Gingiva	Healthy	Eukaryotic translation initiation factor 4 gamma 1 OS=Homo sapiens GN=EIF4G1 PE=1 SV=4	117398	133544	110423	111973	153240	169213	133450	154208	126247	109029	104992	133544	74161.8	69917.8	156996	230864	77859	131607	92706.6	85371	NO	NO	NO	NO
IF4G2_HUMAN	6	6	5.955	0.141753	0.893429	1.39541	0.265971	Gingiva	Healthy	Eukaryotic translation initiation factor 4 gamma 2 OS=Homo sapiens GN=EIF4G2 PE=1 SV=1	12020.3	15623.8	18386.8	18893	22795.1	23218	22891.5	38060.5	18435.5	19798.8	10750.1	15623.8	12348.9	11797.1	23353.8	31677.2	13355.6	32482.4	13537.6	15502.7	NO	NO	NO	NO
IF4H_HUMAN	5	5	4.96	0.730231	0.910635	1.04873	0.0707068	Gingiva	Healthy	Eukaryotic translation initiation factor 4H OS=Homo sapiens GN=EIF4H PE=1 SV=5	109588	212094	178135	272169	235158	155010	211086	231260	312447	146420	98006.9	212094	119638	169947	240922	211487	123154	197367	229438	114648	NO	NO	NO	NO
IF5A1_HUMAN	12	12	14.899	0.287604	0.893429	1.32032	0.105692	Gingiva	Healthy	Eukaryotic translation initiation factor 5A-1 OS=Homo sapiens GN=EIF5A PE=1 SV=2	158148	308625	259329	388711	435586	557314	407995	384044	345889	351786	141436	308625	174170	242718	446262	760366	238037	327759	253995	275452	NO	NO	NO	NO
IF6_HUMAN	4	4	4.985	0.523945	0.898784	1.04931	0.0978103	Gingiva	Healthy	Eukaryotic translation initiation factor 6 OS=Homo sapiens GN=EIF6 PE=1 SV=1	136780	127781	138322	115396	151567	166084	114104	138217	141079	143396	122325	127781	92899.6	72055.5	155282	226595	66571.7	117960	103598	112280	NO	NO	NO	NO
IGHA1_HUMAN	10	3	13.953	0.102735	0.893429	1.39023	0.797134	Gingiva	Healthy	Ig alpha-1 chain C region OS=Homo sapiens GN=IGHA1 PE=1 SV=2	2.4178e+06	1.22801e+06	1.47199e+06	690476	606018	2.39468e+06	1.4301e+06	2.47815e+06	881733	1.73269e+06	2.1623e+06	1.22801e+06	988612	431146	620871	3.26716e+06	834364	2.11496e+06	647478	1.35672e+06	NO	NO	NO	NO
IGHG1_HUMAN	17	6	23.91	0.108791	0.893429	1.81944	0.614131	Gingiva	Healthy	Ig gamma-1 chain C region OS=Homo sapiens GN=IGHG1 PE=1 SV=1	2.59001e+07	1.98717e+07	1.76145e+07	9.72676e+06	1.68886e+07	4.4733e+07	1.57055e+07	2.8646e+07	1.44541e+07	6.02135e+07	2.3163e+07	1.98717e+07	1.18302e+07	6.07357e+06	1.73025e+07	6.1031e+07	9.16305e+06	2.44476e+07	1.0614e+07	4.71478e+07	NO	NO	NO	NO
IGHG2_HUMAN	16	5	22.885	0.141866	0.893429	2.15337	0.649725	Gingiva	Healthy	Ig gamma-2 chain C region OS=Homo sapiens GN=IGHG2 PE=1 SV=2	4.17386e+06	5.55398e+06	3.97835e+06	1.47518e+06	7.85306e+06	1.30492e+07	3.12757e+06	6.73047e+06	2.78565e+06	2.39088e+07	3.73278e+06	5.55398e+06	2.67193e+06	921127	8.04553e+06	1.78036e+07	1.82472e+06	5.74406e+06	2.04557e+06	1.87208e+07	NO	NO	NO	NO
IGHG3_HUMAN	18	4	20.894	0.17532	0.893429	1.53991	0.881236	Gingiva	Healthy	Ig gamma-3 chain C region OS=Homo sapiens GN=IGHG3 PE=1 SV=2	171990	224590	247035	81504.7	392828	304322	156480	336629	108392	815716	153814	224590	165913	50893	402456	415198	91295.4	287293	79595.2	638715	NO	NO	NO	NO
IGHG4_HUMAN	15	7	18.901	0.149185	0.893429	1.94427	0.243174	Gingiva	Healthy	Ig gamma-4 chain C region OS=Homo sapiens GN=IGHG4 PE=1 SV=1	4.12101e+06	5.03498e+06	4.44163e+06	2.43108e+06	3.29501e+06	1.04183e+07	2.85376e+06	7.11172e+06	4.76317e+06	1.24237e+07	3.68552e+06	5.03498e+06	2.98307e+06	1.51801e+06	3.37576e+06	1.4214e+07	1.66497e+06	6.06944e+06	3.49771e+06	9.7279e+06	NO	NO	NO	NO
IGHM_HUMAN;MUCB_HUMAN	8	8	8.959	0.626414	0.9057	1.20297	0.110829	Gingiva	Healthy	Ig mu chain C region OS=Homo sapiens GN=IGHM PE=1 SV=3	451080	673236	144398	43266.9	196612	782890	207537	166102	63024.4	595231	403411	673236	96980	27016.6	201431	1.06813e+06	121084	141758	46280.4	466073	NO	NO	NO	NO
IGKC_HUMAN	10	10	16.939	0.25246	0.893429	1.73226	0.198329	Gingiva	Healthy	Ig kappa chain C region OS=Homo sapiens GN=IGKC PE=1 SV=1	1.34411e+07	1.23754e+07	1.30174e+07	7.36212e+06	9.16713e+06	2.33693e+07	8.09216e+06	1.71804e+07	8.84466e+06	3.84168e+07	1.20207e+07	1.23754e+07	8.74272e+06	4.59704e+06	9.3918e+06	3.18837e+07	4.72122e+06	1.46624e+07	6.49485e+06	3.00808e+07	NO	NO	NO	NO
IGLL5_HUMAN;LAC1_HUMAN	8	3	12.93	0.329085	0.893429	1.74234	0.296774	Gingiva	Healthy	Immunoglobulin lambda-like polypeptide 5 OS=Homo sapiens GN=IGLL5 PE=2 SV=2	4.07654e+06	2.26557e+06	1.43884e+06	812035	1.7449e+06	6.63113e+06	1.23426e+06	2.10474e+06	927262	7.11476e+06	3.64575e+06	2.26557e+06	966350	507050	1.78766e+06	9.04712e+06	720102	1.79627e+06	680911	5.57094e+06	NO	NO	NO	NO
IL1RA_HUMAN	5	4	7.949	0.634486	0.9057	1.01637	0.0858985	Gingiva	Healthy	Interleukin-1 receptor antagonist protein OS=Homo sapiens GN=IL1RN PE=1 SV=1	1.07327e+06	395006	671769	332701	309346	531883	614839	796170	498559	386174	959852	395006	451172	207745	316928	725670	358716	679484	366104	302378	NO	NO	NO	NO
ILEU_HUMAN;SPB9_HUMAN;SPI2_HUMAN	14	12	15.933	0.636754	0.9057	1.13192	0.0807731	Gingiva	Healthy	Leukocyte elastase inhibitor OS=Homo sapiens GN=SERPINB1 PE=1 SV=1	288926	222527	140540	33393.3	76038.6	314847	95540.2	251055	142826	57601.5	258393	222527	94389	20851.4	77902.2	429559	55741.1	214261	104881	45102.6	NO	NO	NO	NO
ILF2_HUMAN	7	7	7.95	0.376554	0.893429	1.16392	0.130942	Gingiva	Healthy	Interleukin enhancer-binding factor 2 OS=Homo sapiens GN=ILF2 PE=1 SV=2	68063.6	148125	121845	99188.1	166593	150294	106777	143216	113400	189104	60870.9	148125	81833.4	61934.9	170676	205053	62296.9	122226	83272.8	148070	NO	NO	NO	NO
ILF3_HUMAN;STRBP_HUMAN	13	13	12.938	0.687685	0.9057	1.04651	0.0645689	Healthy	Gingiva	Interleukin enhancer-binding factor 3 OS=Homo sapiens GN=ILF3 PE=1 SV=3	115700	86012.6	104655	109120	138643	123798	101786	117853	82402.6	103663	103473	86012.6	70288.4	68136.5	142041	168902	59384.9	100580	60510.3	81169.2	NO	NO	NO	NO
IMA4_HUMAN	4	2	3.966	0.218487	0.893429	1.29336	0.265417	Healthy	Gingiva	Importin subunit alpha-4 OS=Homo sapiens GN=KPNA3 PE=1 SV=2	155492	157597	205281	330289	198136	130593	234289	119893	230981	93603.7	139060	157597	137870	206239	202992	178174	136691	102322	169615	73292.8	NO	NO	NO	NO
IMA6_HUMAN;IMA5_HUMAN;IMA7_HUMAN	2	2	1.994	0.332605	0.893429	1.1784	0.350843	Gingiva	Healthy	Importin subunit alpha-6 OS=Homo sapiens GN=KPNA5 PE=1 SV=2	8178.27	29187	24347.5	36162.9	43753.9	30321.1	31641.2	35048.2	36025.3	33860.2	7314.02	29187	16352.2	22580.8	44826.3	41368.3	18460.5	29911.5	26454.3	26513	NO	NO	NO	NO
IMB1_HUMAN	13	13	14.885	0.828451	0.925517	1.05733	0.0640848	Healthy	Gingiva	Importin subunit beta-1 OS=Homo sapiens GN=KPNB1 PE=1 SV=2	230591	132808	88747.3	89564.3	144944	194011	88605.3	116316	106619	143873	206223	132808	59604.3	55925.6	148497	264697	51695	99268.8	78292.8	112654	NO	NO	NO	NO
IMDH2_HUMAN	6	6	6.941	0.952255	0.937618	1.01549	0.0505444	Healthy	Gingiva	Inosine-5'-monophosphate dehydrogenase 2 OS=Homo sapiens GN=IMPDH2 PE=1 SV=2	37952	57985.5	34900.2	56293.8	31744.8	38570.3	41946.9	53476.4	52463.9	29080.9	33941.3	57985.5	23439.6	35150.9	32522.8	52623	24473.1	45638.9	38525.5	22770.6	NO	NO	NO	NO
IMPA2_HUMAN	2	2	1.994	0.717283	0.907246	1.29932	0.0600351	Healthy	Gingiva	Inositol monophosphatase 2 OS=Homo sapiens GN=IMPA2 PE=1 SV=1	3382.82	31481.4	20153.4	25437.8	36655.5	12861.4	18842.6	18469	35968.6	3990.98	3025.33	31481.4	13535.4	15883.8	37553.9	17547.3	10993.4	15762.2	26412.7	3124.98	NO	NO	NO	NO
INVO_HUMAN	31	29	41.846	0.61064	0.9057	1.46308	0.0668929	Gingiva	Healthy	Involucrin OS=Homo sapiens GN=IVL PE=1 SV=2	856538	632015	864937	1.02709e+06	875477	467876	2.05121e+06	1.71551e+06	1.54176e+06	450603	766022	632015	580907	641337	896934	638343	1.19674e+06	1.46409e+06	1.13215e+06	352827	NO	NO	NO	NO
IPO5_HUMAN	4	4	3.985	0.745775	0.913378	1.02651	0.0570857	Gingiva	Healthy	Importin-5 OS=Homo sapiens GN=IPO5 PE=1 SV=4	7448.63	28647.4	17522.9	20506.5	32380.7	18949.2	18403	31566.7	24836.3	15574.5	6661.49	28647.4	11768.7	12804.7	33174.3	25853.2	10736.9	26940.3	18237.9	12195	NO	NO	NO	NO
IPYR_HUMAN	7	6	6.972	0.365724	0.893429	1.22346	0.158852	Gingiva	Healthy	Inorganic pyrophosphatase OS=Homo sapiens GN=PPA1 PE=1 SV=2	25608.3	154389	156559	129698	151804	126467	156371	220937	148842	103550	22902.1	154389	105148	80985.8	155524	172544	91231.9	188557	109299	81080.6	NO	NO	NO	NO
IPYR2_HUMAN	5	4	4.977	0.828842	0.925517	1.20864	0.0530727	Healthy	Gingiva	Inorganic pyrophosphatase 2, mitochondrial OS=Homo sapiens GN=PPA2 PE=1 SV=2	9814.46	24170.2	35729.4	35596.5	51053.9	25576.8	25788	25683.7	33437.9	18885.6	8777.3	24170.2	23996.5	22227.1	52305.2	34895.5	15045.5	21919.5	24554.3	14787.6	NO	NO	NO	NO
IQGA1_HUMAN;IQGA3_HUMAN	62	61	65.69	0.276694	0.893429	1.20256	0.4045	Gingiva	Healthy	Ras GTPase-activating-like protein IQGAP1 OS=Homo sapiens GN=IQGAP1 PE=1 SV=1	155779	481151	407627	419522	655890	482971	546665	485972	491011	542766	139317	481151	273769	261957	671965	658938	318941	414748	360561	424992	NO	NO	NO	NO
ISK5_HUMAN	3	2	2.991	0.310208	0.893429	1.49498	0.218946	Gingiva	Healthy	Serine protease inhibitor Kazal-type 5 OS=Homo sapiens GN=SPINK5 PE=1 SV=2	6710.08	33153.8	37378.9	36283.2	35018.4	23443.4	44046.1	71966.5	67206.3	15409.1	6000.98	33153.8	25104.4	22655.9	35876.7	31984.8	25697.8	61419.1	49351.2	12065.5	NO	NO	NO	NO
ISOC1_HUMAN	2	2	1.957	0.746754	0.913454	1.02274	0.0564551	Gingiva	Healthy	Isochorismatase domain-containing protein 1 OS=Homo sapiens GN=ISOC1 PE=1 SV=3	5524.32	14147.8	18973.7	13920.1	30140.2	23930.9	12656.3	11938.1	14758.9	21302.3	4940.53	14147.8	12743.1	8691.95	30878.9	32649.9	7384.07	10188.5	10837.8	16679.9	NO	NO	NO	NO
ITA2B_HUMAN	4	4	3.986	0.708219	0.9057	1.04117	0.0626623	Gingiva	Healthy	Integrin alpha-IIb OS=Homo sapiens GN=ITGA2B PE=1 SV=3	24912.1	10406.3	5295.3	49870.6	14213.7	3211.08	22989.6	3872.02	14252	64684.2	22279.5	10406.3	3556.41	31140.1	14562.1	4381.01	13412.8	3304.54	10465.6	50648.5	NO	NO	NO	NO
ITA6_HUMAN	7	7	6.947	0.214791	0.893429	1.12118	0.886847	Healthy	Gingiva	Integrin alpha-6 OS=Homo sapiens GN=ITGA6 PE=1 SV=5	66215.5	43467.9	52119.6	35852	64416.2	81133.9	38441.7	46802.2	22541.4	44826.2	59218.1	43467.9	35004.4	22386.6	65995	110694	22428	39942.9	16552.8	35099.4	NO	NO	NO	NO
ITB1_HUMAN	4	4	3.988	0.565528	0.9057	1.21523	0.0951556	Gingiva	Healthy	Integrin beta-1 OS=Homo sapiens GN=ITGB1 PE=1 SV=2	44559.5	44093.8	45745.6	30085	36217.6	72112	29473.3	46974.2	26068.1	69271.8	39850.6	44093.8	30723.5	18785.6	37105.3	98385.4	17195.6	40089.7	19142.5	54240.6	NO	NO	NO	NO
ITB4_HUMAN	13	13	12.896	0.0984678	0.893429	2.91904	0.676136	Healthy	Gingiva	Integrin beta-4 OS=Homo sapiens GN=ITGB4 PE=1 SV=5	925886	100544	396641	97833	579148	110524	129373	167997	56324.1	255215	828042	100544	266391	61088.8	593343	150792	75480.1	143375	41360.2	199836	NO	NO	NO	NO
ITIH1_HUMAN	12	12	14.944	0.623313	0.9057	1.21546	0.110027	Gingiva	Healthy	Inter-alpha-trypsin inhibitor heavy chain H1 OS=Homo sapiens GN=ITIH1 PE=1 SV=3	595296	149872	244616	114404	319747	304560	64098.2	134520	97064.7	1.13049e+06	532387	149872	164288	71436	327584	415524	37396.9	114805	71277	885183	NO	NO	NO	NO
ITIH2_HUMAN	10	10	10.888	0.673476	0.9057	1.45689	0.0675448	Gingiva	Healthy	Inter-alpha-trypsin inhibitor heavy chain H2 OS=Homo sapiens GN=ITIH2 PE=1 SV=2	197578	137109	181389	104177	140828	189346	75530.4	153102	124163	566669	176698	137109	121824	65050.3	144280	258332	44066.7	130663	91176.3	443708	NO	NO	NO	NO
ITIH4_HUMAN;REV_sp|Q9NYY3|PLK2_HUMAN	11	11	10.935	0.864451	0.933802	1.24757	0.0537774	Gingiva	Healthy	Inter-alpha-trypsin inhibitor heavy chain H4 OS=Homo sapiens GN=ITIH4 PE=1 SV=4	140563	89192.8	54098.6	52259.2	63932.9	160935	37125.9	52810.3	48127.7	200087	125709	89192.8	36333.6	32631.6	65499.8	219570	21660.4	45070.5	35341.4	156670	NO	NO	NO	NO
JAM1_HUMAN	3	3	2.991	0.779476	0.923582	1.05344	0.053914	Gingiva	Healthy	Junctional adhesion molecule A OS=Homo sapiens GN=F11R PE=1 SV=1	21605.5	49503.5	62804.5	44018.1	88621.2	63510.2	48306.8	64193.5	74320.9	30467.1	19322.3	49503.5	42180.6	27485.7	90793.2	86649.6	28183.6	54785.4	54575.7	23856.1	NO	NO	NO	NO
K1C10_HUMAN;K1C25_HUMAN;K1C27_HUMAN	50	39	68.697	0.128654	0.893429	4.78359	0.713946	Healthy	Gingiva	Keratin, type I cytoskeletal 10 OS=Homo sapiens GN=KRT10 PE=1 SV=6	946198	1.53182e+06	2.36052e+06	3.53949e+07	7.96902e+06	484682	3.02024e+06	988676	3.89713e+06	1.68588e+06	846208	1.53182e+06	1.58536e+06	2.21012e+07	8.16434e+06	661271	1.7621e+06	843776	2.86176e+06	1.32006e+06	NO	NO	NO	NO
K1C13_HUMAN	74	45	102.408	0.403542	0.893429	1.42355	0.0900639	Gingiva	Healthy	Keratin, type I cytoskeletal 13 OS=Homo sapiens GN=KRT13 PE=1 SV=4	4.21615e+07	1.40251e+07	4.21511e+07	5.61545e+06	1.60018e+07	1.62821e+07	3.67331e+07	4.15286e+07	5.5937e+07	2.02816e+07	3.7706e+07	1.40251e+07	2.83094e+07	3.50639e+06	1.6394e+07	2.22143e+07	2.14312e+07	3.54422e+07	4.1076e+07	1.58807e+07	NO	NO	NO	NO
K1C14_HUMAN;K1C20_HUMAN;K1C26_HUMAN;KT222_HUMAN	98	46	149.213	0.477354	0.893429	1.26548	0.0959467	Healthy	Gingiva	Keratin, type I cytoskeletal 14 OS=Homo sapiens GN=KRT14 PE=1 SV=4	2.72716e+07	4.54513e+07	3.01263e+07	8.94181e+07	5.42786e+07	4.44188e+07	6.38791e+07	2.54305e+07	4.51713e+07	1.59247e+07	2.43897e+07	4.54513e+07	2.02334e+07	5.58344e+07	5.56089e+07	6.06023e+07	3.7269e+07	2.17034e+07	3.31704e+07	1.24692e+07	NO	NO	NO	NO
K1C15_HUMAN	41	18	55.715	0.978337	0.938968	1.01602	0.0500983	Healthy	Gingiva	Keratin, type I cytoskeletal 15 OS=Homo sapiens GN=KRT15 PE=1 SV=3	7.79658e+06	1.51747e+06	1.08663e+07	3.26057e+06	4.02922e+06	3.07779e+06	3.15189e+06	1.07068e+07	7.9447e+06	2.15582e+06	6.97266e+06	1.51747e+06	7.298e+06	2.03596e+06	4.12797e+06	4.19916e+06	1.83891e+06	9.1376e+06	5.83399e+06	1.68803e+06	NO	NO	NO	NO
K1C16_HUMAN	77	51	108.4	0.715478	0.907246	1.20156	0.0626899	Healthy	Gingiva	Keratin, type I cytoskeletal 16 OS=Homo sapiens GN=KRT16 PE=1 SV=4	1.40207e+07	3.88402e+07	2.99062e+07	8.8294e+07	5.81881e+07	3.1045e+07	6.76821e+07	2.31788e+07	5.39047e+07	1.49827e+07	1.25391e+07	3.88402e+07	2.00855e+07	5.51324e+07	5.96142e+07	4.2356e+07	3.94878e+07	1.97818e+07	3.95836e+07	1.17316e+07	NO	NO	NO	NO
K1C17_HUMAN;K1C23_HUMAN	54	22	78.653	0.802406	0.924717	1.0853	0.0547567	Healthy	Gingiva	Keratin, type I cytoskeletal 17 OS=Homo sapiens GN=KRT17 PE=1 SV=2	1.31301e+06	815928	321602	4.0177e+06	1.03763e+06	371140	3.92378e+06	1.02701e+06	1.26766e+06	326344	1.17426e+06	815928	215993	2.50873e+06	1.06306e+06	506361	2.28926e+06	876495	930875	255531	NO	NO	NO	NO
K1C18_HUMAN	9	6	8.944	0.902263	0.933802	1.0805	0.0511106	Gingiva	Healthy	Keratin, type I cytoskeletal 18 OS=Homo sapiens GN=KRT18 PE=1 SV=2	127764	62297.9	102659	57281.5	62699.7	64126.8	81698.6	111371	147697	41031.7	114263	62297.9	68947.9	35767.7	64236.4	87490.9	47665.5	95048.7	108457	32128.3	NO	NO	NO	NO
K1C19_HUMAN	47	24	63.669	0.731646	0.910635	1.34527	0.0620797	Healthy	Gingiva	Keratin, type I cytoskeletal 19 OS=Homo sapiens GN=KRT19 PE=1 SV=4	4.64372e+06	563665	1.53775e+06	314893	560431	1.27312e+06	836363	1.18884e+06	1.46331e+06	902987	4.15299e+06	563665	1.03278e+06	196625	574166	1.73697e+06	487960	1.0146e+06	1.07455e+06	707049	NO	NO	NO	NO
K1C24_HUMAN	10	8	9.945	0.412591	0.893429	2.15308	0.148912	Healthy	Gingiva	Keratin, type I cytoskeletal 24 OS=Homo sapiens GN=KRT24 PE=1 SV=1	19929.3	85051.1	8543.04	90678.1	283568	109973	30892.8	3667.85	54953.2	27058.3	17823.2	85051.1	5737.66	56621.1	290518	150040	18023.8	3130.3	40353.5	21187	NO	NO	NO	NO
K1C9_HUMAN	8	7	7.965	0.595447	0.9057	1.61175	0.0668158	Gingiva	Healthy	Keratin, type I cytoskeletal 9 OS=Homo sapiens GN=KRT9 PE=1 SV=3	19151.6	44104.9	120084	115490	66391.6	118297	62676.3	37025	50824.5	319827	17127.7	44104.9	80650.8	72114.3	68018.8	161397	36567.3	31598.6	37321.7	250428	NO	NO	NO	NO
K22E_HUMAN	57	38	71.611	0.0491172	0.893429	10.9493	0.971883	Healthy	Gingiva	Keratin, type II cytoskeletal 2 epidermal OS=Homo sapiens GN=KRT2 PE=1 SV=2	301541	538402	350025	1.06389e+07	1.5192e+06	241414	143417	197787	463615	172847	269675	538402	235083	6.64314e+06	1.55644e+06	329371	83674.1	168800	340444	135341	NO	NO	YES	YES
K22O_HUMAN	70	43	95.56	0.710798	0.9057	1.36911	0.0639011	Healthy	Gingiva	Keratin, type II cytoskeletal 2 oral OS=Homo sapiens GN=KRT76 PE=1 SV=2	4.43272e+06	1.29304e+07	2.15603e+07	4.38035e+07	4.4134e+07	1.01309e+07	3.05569e+07	1.0414e+07	3.26754e+07	8.88198e+06	3.96429e+06	1.29304e+07	1.44803e+07	2.73517e+07	4.52157e+07	1.3822e+07	1.78278e+07	8.8877e+06	2.39943e+07	6.95469e+06	NO	NO	NO	NO
K2C1_HUMAN	60	50	89.6	0.0362746	0.893429	5.91192	0.999268	Healthy	Gingiva	Keratin, type II cytoskeletal 1 OS=Homo sapiens GN=KRT1 PE=1 SV=6	3.16857e+06	6.50364e+06	4.80517e+06	5.63581e+07	2.61371e+07	2.16621e+06	2.28162e+06	3.06344e+06	6.04257e+06	2.84904e+06	2.83373e+06	6.50364e+06	3.22724e+06	3.5191e+07	2.67777e+07	2.95546e+06	1.33117e+06	2.61447e+06	4.43721e+06	2.23083e+06	NO	NO	YES	YES
K2C3_HUMAN	48	20	61.655	0.490807	0.893429	1.01794	0.560127	Gingiva	Healthy	Keratin, type II cytoskeletal 3 OS=Homo sapiens GN=KRT3 PE=1 SV=3	2.51678e+06	4.1397e+06	4.1516e+06	1.37829e+07	2.99048e+06	1.71569e+06	6.48703e+06	3.15088e+06	1.50136e+07	1.709e+06	2.25081e+06	4.1397e+06	2.78829e+06	8.6063e+06	3.06377e+06	2.34079e+06	3.78473e+06	2.68909e+06	1.10248e+07	1.33816e+06	NO	NO	NO	NO
K2C4_HUMAN;K2C71_HUMAN	69	54	95.526	0.279748	0.893429	1.57803	0.207333	Gingiva	Healthy	Keratin, type II cytoskeletal 4 OS=Homo sapiens GN=KRT4 PE=1 SV=4	1.18239e+07	2.43431e+06	1.5587e+07	706307	1.72468e+06	4.05742e+06	5.1538e+06	2.72023e+07	1.06888e+07	3.83031e+06	1.05744e+07	2.43431e+06	1.04685e+07	441031	1.76696e+06	5.53571e+06	3.00689e+06	2.32156e+07	7.84905e+06	2.99917e+06	NO	NO	NO	NO
K2C5_HUMAN	87	54	121.425	0.166399	0.893429	1.26081	0.47577	Healthy	Gingiva	Keratin, type II cytoskeletal 5 OS=Homo sapiens GN=KRT5 PE=1 SV=3	5.11452e+07	4.7166e+07	4.75956e+07	8.10285e+07	4.66763e+07	4.14548e+07	5.76265e+07	3.72487e+07	6.01238e+07	2.05589e+07	4.57404e+07	4.7166e+07	3.19661e+07	5.05957e+07	4.78203e+07	5.65585e+07	3.36211e+07	3.17896e+07	4.41504e+07	1.60979e+07	NO	NO	NO	NO
K2C6A_HUMAN;K2C72_HUMAN;KRT85_HUMAN	94	6	143.312	0.856016	0.932543	1.18548	0.0635333	Gingiva	Healthy	Keratin, type II cytoskeletal 6A OS=Homo sapiens GN=KRT6A PE=1 SV=3	3.9511e+07	4.79832e+07	4.86844e+07	6.50966e+07	3.7731e+07	4.11752e+07	8.68719e+07	4.9982e+07	8.73175e+07	1.79903e+07	3.53356e+07	4.79832e+07	3.26973e+07	4.06475e+07	3.86557e+07	5.6177e+07	5.06837e+07	4.26567e+07	6.41194e+07	1.40866e+07	NO	NO	NO	NO
K2C6B_HUMAN	91	5	135.358	0.316141	0.893429	1.33025	0.585618	Gingiva	Healthy	Keratin, type II cytoskeletal 6B OS=Homo sapiens GN=KRT6B PE=1 SV=5	8.51495e+06	9.13012e+06	7.64655e+06	1.21376e+07	4.37396e+06	7.65455e+06	2.05211e+07	8.48219e+06	1.48492e+07	4.10147e+06	7.61512e+06	9.13012e+06	5.13556e+06	7.57892e+06	4.48116e+06	1.04434e+07	1.19727e+07	7.23904e+06	1.09042e+07	3.2115e+06	NO	NO	NO	NO
K2C6C_HUMAN	91	7	135.375	0.856016	0.932543	1.18548	0.0635333	Gingiva	Healthy	Keratin, type II cytoskeletal 6C OS=Homo sapiens GN=KRT6C PE=1 SV=3	6.41519e+06	7.79078e+06	7.90462e+06	1.05694e+07	6.12618e+06	6.68539e+06	1.41049e+07	8.11532e+06	1.41773e+07	2.92099e+06	5.73725e+06	7.79078e+06	5.30888e+06	6.59972e+06	6.27633e+06	9.12115e+06	8.22925e+06	6.92594e+06	1.04107e+07	2.28717e+06	NO	NO	NO	NO
K2C78_HUMAN	22	16	24.87	0.912147	0.933802	1.01049	0.0505728	Gingiva	Healthy	Keratin, type II cytoskeletal 78 OS=Homo sapiens GN=KRT78 PE=2 SV=2	307192	228195	178951	177404	166573	97517.2	245907	310419	243244	172328	274729	228195	120186	110774	170655	133047	143470	264924	178620	134935	NO	NO	NO	NO
K2C8_HUMAN	24	12	29.853	0.18664	0.893429	1.44614	0.183791	Gingiva	Healthy	Keratin, type II cytoskeletal 8 OS=Homo sapiens GN=KRT8 PE=1 SV=7	158444	43111.3	105719	74955.5	108782	138972	169121	95797.2	138758	167424	141700	43111.3	71002.5	46803.6	111449	189605	98670.2	81757.2	101894	131095	NO	NO	NO	NO
K2C80_HUMAN	7	4	7.966	0.330493	0.893429	1.18298	0.262481	Healthy	Gingiva	Keratin, type II cytoskeletal 80 OS=Homo sapiens GN=KRT80 PE=1 SV=2	28125.1	38901.2	25161.7	70431	81510.9	14174	76932.6	11473.2	77442.5	26346.7	25153	38901.2	16899.1	43978.4	83508.7	19338.2	44884.8	9791.68	56868	20629.8	NO	NO	NO	NO
KAD1_HUMAN	3	3	2.991	0.83425	0.926025	1.0204	0.0535426	Healthy	Gingiva	Adenylate kinase isoenzyme 1 OS=Homo sapiens GN=AK1 PE=1 SV=3	10592.9	18254.9	20300.2	36011.1	20834.7	22479.7	21428.4	20905.8	23176.8	15884.5	9473.5	18254.9	13634	22486	21345.4	30669.9	12502	17841.8	17019.3	12437.7	NO	NO	NO	NO
KAD2_HUMAN	5	5	4.984	0.429469	0.893429	1.13755	0.112531	Healthy	Gingiva	Adenylate kinase 2, mitochondrial OS=Homo sapiens GN=AK2 PE=1 SV=2	90302	76932.4	50494	60862	86061.7	98424.2	50832.1	71920.2	50138	49243.4	80759.2	76932.4	33912.6	38003.4	88171	134284	29657	61379.7	36817.6	38558.1	NO	NO	NO	NO
KAD3_HUMAN	6	6	5.978	0.783634	0.923582	1.08852	0.0555358	Gingiva	Healthy	GTP:AMP phosphotransferase AK3, mitochondrial OS=Homo sapiens GN=AK3 PE=1 SV=4	58392.8	82185.2	50212.8	58108.2	48923	150588	38442.1	70198.6	33198.7	31759.3	52222.1	82185.2	33723.8	36283.8	50122	205453	22428.3	59910.3	24378.6	24867.9	NO	NO	NO	NO
KAP0_HUMAN	2	2	1.979	0.984642	0.939154	1.38134	0.0500249	Gingiva	Healthy	cAMP-dependent protein kinase type I-alpha regulatory subunit OS=Homo sapiens GN=PRKAR1A PE=1 SV=1	57136.8	187084	29133.2	48464.1	55510.4	285149	27093.8	49007.2	16497.4	143471	51098.8	187084	19566.4	30261.9	56870.9	389040	15807.4	41824.7	12114.5	112339	NO	NO	NO	NO
KAP2_HUMAN	2	2	1.99	0.504644	0.893429	1.14104	0.0737394	Gingiva	Healthy	cAMP-dependent protein kinase type II-alpha regulatory subunit OS=Homo sapiens GN=PRKAR2A PE=1 SV=2	22382.5	63627.6	49105.4	54860.2	68043.7	71301.6	44840.7	54513.4	59803.5	63950.8	20017.2	63627.6	32980	34255.8	69711.4	97279.7	26161.5	46524	43915.2	50074.2	NO	NO	NO	NO
KAPCA_HUMAN;KAPCG_HUMAN	3	3	2.942	0.276337	0.893429	1.35703	0.246896	Gingiva	Healthy	cAMP-dependent protein kinase catalytic subunit alpha OS=Homo sapiens GN=PRKACA PE=1 SV=2	10287.8	11517.7	13889.5	6648	10062	21375.9	8132.72	15102	7662.59	18842.1	9200.65	11517.7	9328.44	4151.14	10308.6	29164	4744.88	12888.7	5626.83	14753.6	NO	NO	NO	NO
KC1A_HUMAN;KC1AL_HUMAN	2	2	1.994	0.53652	0.898784	1.14113	0.0786942	Healthy	Gingiva	Casein kinase I isoform alpha OS=Homo sapiens GN=CSNK1A1 PE=1 SV=2	14881.7	21668.3	21703.3	32159.4	28276.2	18169.5	26519.7	24222.7	28681.8	6415.93	13309	21668.3	14576.4	20080.9	28969.2	24789.3	15472.4	20672.7	21061.8	5023.74	NO	NO	NO	NO
KCD12_HUMAN	4	4	3.98	0.817534	0.925517	1.20076	0.116062	Gingiva	Healthy	BTB/POZ domain-containing protein KCTD12 OS=Homo sapiens GN=KCTD12 PE=1 SV=1	51946.7	18199.5	28357.8	17924.7	33559.8	63824.8	12611	26418.1	15052.3	62193.9	46457.2	18199.5	19045.6	11192.5	34382.3	87078.8	7357.66	22546.3	11053.3	48698.6	NO	NO	NO	NO
KCRU_HUMAN	5	5	4.979	0.763759	0.920668	1.09915	0.0572606	Healthy	Gingiva	Creatine kinase U-type, mitochondrial OS=Homo sapiens GN=CKMT1A PE=1 SV=1	194846	104794	80533.3	121982	157921	104053	124029	111964	120371	140119	174255	104794	54087.6	76168.1	161792	141964	72362.3	95554.8	88391.8	109715	NO	NO	NO	NO
KCY_HUMAN	6	6	5.967	0.416644	0.893429	1.35016	0.10646	Gingiva	Healthy	UMP-CMP kinase OS=Homo sapiens GN=CMPK1 PE=1 SV=3	35705.9	43393.5	60247.2	39539.2	56767.2	50400.5	64625.8	102064	74569.5	26509.3	31932.7	43393.5	40463.1	24689	58158.5	68763.5	37704.7	87106	54758.2	20757	NO	NO	NO	NO
KHDR1_HUMAN	4	4	3.938	0.343231	0.893429	1.08476	0.342192	Gingiva	Healthy	KH domain-containing, RNA-binding, signal transduction-associated protein 1 OS=Homo sapiens GN=KHDRBS1 PE=1 SV=1	73081.2	38869.4	47253.4	53362.7	57332.7	72973	45592.7	61448.5	44769.9	67991.7	65358.3	38869.4	31736.2	33320.7	58737.8	99560	26600.2	52442.7	32875.7	53238.2	NO	NO	NO	NO
KINH_HUMAN;KIF5A_HUMAN;KIF5C_HUMAN	11	11	10.894	0.704863	0.9057	1.05971	0.0612242	Gingiva	Healthy	Kinesin-1 heavy chain OS=Homo sapiens GN=KIF5B PE=1 SV=1	58372.6	42368.3	33964.2	44215.7	42548.6	53408.2	40473.4	55911.6	33312.4	51587.5	52204	42368.3	22811	27609.1	43591.4	72867	23613.4	47717.3	24462.2	40393.6	NO	NO	NO	NO
KLK10_HUMAN	2	2	1.994	0.30971	0.893429	1.34897	0.1899	Healthy	Gingiva	Kallikrein-10 OS=Homo sapiens GN=KLK10 PE=1 SV=3	13681.9	31065.6	27784.5	108957	55658.7	9468.57	84580.2	11220.2	66937.5	3593.11	12236	31065.6	18660.5	68034.9	57022.9	12918.4	49346.7	9575.76	49153.9	2813.44	NO	NO	NO	NO
KLK14_HUMAN	2	2	1.994	0.543549	0.900299	2.1832	0.115689	Healthy	Gingiva	Kallikrein-14 OS=Homo sapiens GN=KLK14 PE=1 SV=2	1141.22	7596.8	10255.3	89900.7	59670.5	2364.01	29681.3	4051.54	36414.9	4698.08	1020.62	7596.8	6887.61	56135.7	61132.9	3225.31	17317	3457.75	26740.3	3678.65	NO	NO	NO	NO
KNG1_HUMAN	5	4	4.903	0.640334	0.9057	1.02943	0.152777	Gingiva	Healthy	Kininogen-1 OS=Homo sapiens GN=KNG1 PE=1 SV=2	66238.4	42660.7	46284.9	42163.9	46849.7	63555.2	37105.7	51650.7	44246.9	54827	59238.6	42660.7	31085.8	26327.9	47997.9	86710.9	21648.6	44080.8	32491.6	42930.1	NO	NO	NO	NO
KPYM_HUMAN;KPYR_HUMAN	36	35	45.801	0.585554	0.9057	1.17584	0.0761931	Gingiva	Healthy	Pyruvate kinase PKM OS=Homo sapiens GN=PKM PE=1 SV=4	3.50008e+06	2.8982e+06	3.17096e+06	2.47658e+06	3.74089e+06	5.06844e+06	4.28419e+06	4.61592e+06	2.53288e+06	2.06129e+06	3.1302e+06	2.8982e+06	2.12968e+06	1.54642e+06	3.83257e+06	6.91508e+06	2.49953e+06	3.93941e+06	1.85996e+06	1.61402e+06	NO	NO	NO	NO
KTDAP_HUMAN	6	6	8.973	0.618832	0.9057	1.14167	0.0858176	Healthy	Gingiva	Keratinocyte differentiation-associated protein OS=Homo sapiens GN=KRTDAP PE=1 SV=1	108338	292920	148864	375405	327203	111106	252609	247437	377122	109006	96889.3	292920	99980	234410	335222	151587	147380	211172	276930	85352.9	NO	NO	NO	NO
KTN1_HUMAN	7	7	6.934	0.253865	0.893429	1.24529	0.183039	Healthy	Gingiva	Kinectin OS=Homo sapiens GN=KTN1 PE=1 SV=1	28516.8	21556.6	34457.9	32680	40793.8	31220.5	20418	38745.5	17128.7	19369	25503.2	21556.6	23142.5	20406	41793.6	42595.4	11912.5	33067	12578	15166.2	NO	NO	NO	NO
KV101_HUMAN	4	2	3.957	0.100445	0.893429	1.6921	0.675366	Gingiva	Healthy	Ig kappa chain V-I region AG OS=Homo sapiens PE=1 SV=1	153926	42881.4	46186.4	30622.1	29325.8	161926	91426.3	101879	28404.3	128972	137660	42881.4	31019.6	19121	30044.6	220922	53340.9	86947.7	20858	100987	NO	NO	NO	NO
KV105_HUMAN	4	2	4.943	0.60748	0.9057	1.40897	0.0829137	Gingiva	Healthy	Ig kappa chain V-I region DEE OS=Homo sapiens PE=1 SV=1	285389	241112	175236	373515	256132	777798	149113	180991	240837	527140	255230	241112	117692	233230	262409	1.06118e+06	86997.4	154465	176853	412757	NO	NO	NO	NO
KV119_HUMAN	3	3	2.964	0.0483684	0.893429	1.97926	0.999978	Gingiva	Healthy	Ig kappa chain V-I region Wes OS=Homo sapiens PE=1 SV=1	38952.9	25377.9	209142	17086.9	23025.1	50432.6	28577	418570	32002.7	91084.3	34836.5	25377.9	140463	10669.4	23589.4	68807.3	16672.7	357224	23500.4	71320	NO	NO	YES	NO
KV204_HUMAN	3	2	2.975	0.773408	0.923582	1.1856	0.0544688	Gingiva	Healthy	Ig kappa chain V-II region TEW OS=Homo sapiens PE=1 SV=1	254954	192625	154253	117527	109413	168528	72857.8	262057	169539	309610	228011	192625	103599	73386.3	112095	229930	42507.5	223650	124496	242428	NO	NO	NO	NO
KV301_HUMAN	2	2	1.982	0.540887	0.898784	1.71434	0.123372	Gingiva	Healthy	Ig kappa chain V-III region B6 OS=Homo sapiens PE=1 SV=1	18102.3	23880.9	18362.7	15290.7	23724.4	58987.2	19605.1	16604	7610.14	67532.2	16189.3	23880.9	12332.7	9547.8	24305.8	80478.6	11438.2	14170.6	5588.32	52878.5	NO	NO	NO	NO
KV302_HUMAN;KV304_HUMAN	5	2	5.979	0.045426	0.893429	3.1523	0.957479	Gingiva	Healthy	Ig kappa chain V-III region SIE OS=Homo sapiens PE=1 SV=1	54601.6	47444.4	83081.2	12495.6	59729.3	106499	60335.9	137950	37340.1	469126	48831.5	47444.4	55798.8	7802.5	61193.2	145301	35201.8	117732	27419.8	367331	NO	NO	YES	NO
KV402_HUMAN	4	2	3.988	0.447492	0.893429	1.57301	0.0956096	Gingiva	Healthy	Ig kappa chain V-IV region Len OS=Homo sapiens PE=1 SV=2	284000	613803	220795	272706	373806	1.03183e+06	255082	309052	256503	924070	253988	613803	148290	170283	382967	1.40776e+06	148822	263758	188357	723557	NO	NO	NO	NO
LA_HUMAN	4	4	3.964	0.30199	0.893429	1.12262	0.327741	Healthy	Gingiva	Lupus La protein OS=Homo sapiens GN=SSB PE=1 SV=2	58272	49394.1	50181	42462.2	58595.1	77019.1	26709.2	47684.1	34720.3	44493.4	52114	49394.1	33702.5	26514.2	60031.2	105080	15583	40695.6	25496	34838.8	NO	NO	NO	NO
LAC2_HUMAN	8	3	11.954	0.23771	0.893429	1.67629	0.390133	Gingiva	Healthy	Ig lambda-2 chain C regions OS=Homo sapiens GN=IGLC2 PE=1 SV=1	1.91813e+07	7.40601e+06	7.97771e+06	3.86524e+06	8.17747e+06	1.92285e+07	6.10434e+06	1.21449e+07	5.2209e+06	3.54295e+07	1.71542e+07	7.40601e+06	5.35797e+06	2.41353e+06	8.37789e+06	2.62343e+07	3.56146e+06	1.0365e+07	3.83384e+06	2.77417e+07	NO	NO	NO	NO
LAD1_HUMAN	9	9	8.944	0.713384	0.906604	1.00262	0.059938	Gingiva	Healthy	Ladinin-1 OS=Homo sapiens GN=LAD1 PE=1 SV=2	34131.3	42293.9	45582.1	73492.9	57678.1	37038.9	70984.5	69364.8	65985.2	10468.4	30524.5	42293.9	30613.8	45890.3	59091.8	50533.6	41414.6	59198.7	48454.6	8196.88	NO	NO	NO	NO
LAMA3_HUMAN	4	3	3.968	0.0697935	0.893429	1.28085	0.969017	Healthy	Gingiva	Laminin subunit alpha-3 OS=Homo sapiens GN=LAMA3 PE=1 SV=2	19097.4	22658.3	18911.8	16725.5	13128.5	9917.21	21686.6	18684.4	11484.1	8900.93	17079.3	22658.3	12701.5	10443.7	13450.2	13530.5	12652.6	15946	8433.09	6969.53	NO	NO	NO	NO
LAMB2_HUMAN	2	2	1.994	0.832395	0.926025	1.14641	0.0539576	Healthy	Gingiva	Laminin subunit beta-2 OS=Homo sapiens GN=LAMB2 PE=1 SV=2	44411.3	21552.6	45251.5	33399.4	9931.39	24369.7	15235.6	44414.3	18827.8	31960.9	39718.1	21552.6	30391.7	20855.2	10174.8	33248.6	8888.93	37904.9	13825.7	25025.7	NO	NO	NO	NO
LAMB3_HUMAN	4	4	3.968	0.059233	0.893429	1.6588	0.696551	Healthy	Gingiva	Laminin subunit beta-3 OS=Homo sapiens GN=LAMB3 PE=1 SV=1	29462.3	62028.8	32997.6	19981.5	36812.4	19739.6	25917.3	30162.2	18400.3	15066.4	26348.8	62028.8	22161.8	12476.8	37714.6	26931.5	15120.9	25741.6	13511.8	11797.1	NO	NO	NO	NO
LAMC1_HUMAN	8	8	7.952	0.589474	0.9057	1.25388	0.0721403	Gingiva	Healthy	Laminin subunit gamma-1 OS=Homo sapiens GN=LAMC1 PE=1 SV=3	53776.4	40306.3	40418.2	41629.4	32675.9	46160.4	35345	100958	28457.6	50897.4	48093.6	40306.3	27145.6	25994.2	33476.8	62978.6	20621.3	86161.9	20897.1	39853.2	NO	NO	NO	NO
LAMP1_HUMAN	3	3	2.991	0.689236	0.9057	1.0457	0.0682958	Healthy	Gingiva	Lysosome-associated membrane glycoprotein 1 OS=Homo sapiens GN=LAMP1 PE=1 SV=3	67628.7	99104.2	78661.2	100867	112067	93709.3	73102.2	70838.2	77196.5	123454	60481.9	99104.2	52830.3	62983.4	114813	127851	42650	60456.2	56687.3	96665.7	NO	NO	NO	NO
LAP2B_HUMAN;LAP2A_HUMAN	5	5	4.979	0.112525	0.893429	1.16624	0.999989	Healthy	Gingiva	Lamina-associated polypeptide 2, isoforms beta/gamma OS=Homo sapiens GN=TMPO PE=1 SV=2	102588	67425.5	73985.4	75599.6	89740.8	111972	52564.1	46317	54615.4	85522.5	91746.8	67425.5	49689.9	47205.8	91940.3	152768	30667.5	39528.8	40105.4	66965.1	NO	NO	NO	NO
LASP1_HUMAN	4	2	3.981	0.379549	0.893429	1.25658	0.137676	Gingiva	Healthy	LIM and SH3 domain protein 1 OS=Homo sapiens GN=LASP1 PE=1 SV=2	10714.2	39903.9	9239.12	37499.4	54848.6	62941.9	30664.7	17818.3	36460.1	43373.6	9582	39903.9	6205.16	23415.3	56192.8	85874.2	17890.7	15206.9	26773.6	33962	NO	NO	NO	NO
LBR_HUMAN	2	2	1.99	0.673987	0.9057	1.01372	0.094266	Healthy	Gingiva	Lamin-B receptor OS=Homo sapiens GN=LBR PE=1 SV=2	20381.2	12420.3	12610.6	9321.8	9733.07	24125.4	8763.28	7904.3	8356.88	14444.7	18227.4	12420.3	8469.53	5820.7	9971.61	32915.2	5112.77	6745.85	6136.67	11310.3	NO	NO	NO	NO
LCK_HUMAN;CDK12_HUMAN;CDK13_HUMAN;CDK18_HUMAN;CDK1_HUMAN;CDK20_HUMAN;CDK3_HUMAN;CDK4_HUMAN;FGFR1_HUMAN;FGFR2_HUMAN;FGFR3_HUMAN;FGFR4_HUMAN;FGR_HUMAN;FYN_HUMAN;LYN_HUMAN;MAK_HUMAN;SRC_HUMAN	2	2	1.98	0.18356	0.893429	1.22517	0.404343	Healthy	Gingiva	Tyrosine-protein kinase Lck OS=Homo sapiens GN=LCK PE=1 SV=6	69524	51718.8	87256.9	106948	70547.4	59767.8	62982	58301.1	94361.3	39641.8	62177	51718.8	58603.3	66780.2	72276.5	81543.6	36745.6	49756.5	69291.8	31040	NO	NO	NO	NO
LDHA_HUMAN	25	24	29.837	0.32062	0.893429	1.17275	0.114453	Gingiva	Healthy	L-lactate dehydrogenase A chain OS=Homo sapiens GN=LDHA PE=1 SV=2	452267	654904	613830	678071	673278	811396	625762	783004	843527	539403	404473	654904	412259	423400	689779	1.10702e+06	365089	668247	619423	422359	NO	NO	NO	NO
LDHB_HUMAN	11	10	10.908	0.0232103	0.893429	1.32132	1	Gingiva	Healthy	L-lactate dehydrogenase B chain OS=Homo sapiens GN=LDHB PE=1 SV=2	350994	148318	207757	126687	166293	371512	251688	326509	159238	212436	313902	148318	139533	79105.5	170369	506868	146842	278656	116933	166340	NO	NO	YES	NO
LEG1_HUMAN	11	10	15.929	0.815662	0.925517	1.01878	0.054142	Gingiva	Healthy	Galectin-1 OS=Homo sapiens GN=LGALS1 PE=1 SV=2	372562	389389	733096	505907	517261	644268	313750	403102	255537	948858	333191	389389	492360	315898	529939	879001	183051	344023	187647	742967	NO	NO	NO	NO
LEG3_HUMAN	5	5	8.973	0.696193	0.9057	1.06538	0.0568181	Healthy	Gingiva	Galectin-3 OS=Homo sapiens GN=LGALS3 PE=1 SV=5	345728	326056	411102	470997	502758	380695	455721	390125	371035	332849	309193	326056	276103	294100	515080	519398	265881	332949	272460	260625	NO	NO	NO	NO
LEG7_HUMAN	12	12	17.874	0.277406	0.893429	1.51961	0.230486	Healthy	Gingiva	Galectin-7 OS=Homo sapiens GN=LGALS7 PE=1 SV=2	1.51649e+06	2.32476e+06	3.35383e+06	7.76503e+06	4.51017e+06	1.86528e+06	3.48922e+06	1.62895e+06	4.2318e+06	1.59745e+06	1.35623e+06	2.32476e+06	2.25249e+06	4.84863e+06	4.62071e+06	2.54487e+06	2.03572e+06	1.39021e+06	3.10752e+06	1.25082e+06	NO	NO	NO	NO
LG3BP_HUMAN	2	2	1.994	0.037679	0.893429	1.33529	0.967877	Gingiva	Healthy	Galectin-3-binding protein OS=Homo sapiens GN=LGALS3BP PE=1 SV=1	58788.5	42605.1	45182.9	25959.8	46082.8	68666.4	63781.2	65354.6	47174.9	46943.1	52575.9	42605.1	30345.7	16209.8	47212.2	93684.3	37211.9	55776.2	34641.7	36757	NO	NO	YES	NO
LGUL_HUMAN	2	2	1.988	0.590633	0.9057	1.11207	0.0657093	Gingiva	Healthy	Lactoylglutathione lyase OS=Homo sapiens GN=GLO1 PE=1 SV=4	100446	154269	122261	101497	162800	202318	110301	141891	123462	135169	89830.8	154269	82112.4	63376.8	166790	276031	64352.9	121095	90661.6	105839	NO	NO	NO	NO
LIMA1_HUMAN	2	2	1.993	0.414966	0.893429	1.26546	0.141677	Gingiva	Healthy	LIM domain and actin-binding protein 1 OS=Homo sapiens GN=LIMA1 PE=1 SV=1	31337.9	37599.5	46361.5	26007	45737.8	67935.5	27918.4	40522.8	28568.2	71752.2	28026.3	37599.5	31137.2	16239.3	46858.7	92687.1	16288.4	34583.8	20978.4	56182.8	NO	NO	NO	NO
LIS1_HUMAN	4	4	3.981	0.940385	0.93453	1.00356	0.050294	Healthy	Gingiva	Platelet-activating factor acetylhydrolase IB subunit alpha OS=Homo sapiens GN=PAFAH1B1 PE=1 SV=2	40830.2	40666.4	41564.5	64816.4	50560.3	50443.4	57095	57230.3	43726.5	29096.5	36515.4	40666.4	27915.4	40472.6	51799.5	68822	33311	48842.6	32109.5	22782.9	NO	NO	NO	NO
LKHA4_HUMAN	14	14	14.921	0.124748	0.893429	1.28739	0.511979	Gingiva	Healthy	Leukotriene A-4 hydrolase OS=Homo sapiens GN=LTA4H PE=1 SV=2	200559	117218	90420.1	84262.7	119182	206127	112960	190556	129931	147848	179365	117218	60727.8	52615.2	122103	281227	65904.1	162628	95411.6	115767	NO	NO	NO	NO
LMAN1_HUMAN	6	6	6.948	0.0936392	0.893429	2.16415	0.515954	Gingiva	Healthy	Protein ERGIC-53 OS=Homo sapiens GN=LMAN1 PE=1 SV=2	167302	97331.1	77432.6	46064.4	52435	325611	66718.5	201440	90264	269413	149622	97331.1	52005.1	28763.5	53720.1	444244	38925.6	171917	66283.1	210953	NO	NO	NO	NO
LMAN2_HUMAN	3	3	2.942	0.104079	0.893429	2.09259	0.388194	Gingiva	Healthy	Vesicular integral-membrane protein VIP36 OS=Homo sapiens GN=LMAN2 PE=1 SV=1	9425.96	33905.3	31862.8	24529.3	27546.9	39511.5	23511	60147.7	37006.2	106149	8429.86	33905.3	21399.6	15316.6	28222.1	53907.1	13717.1	51332.5	27174.6	83115.6	NO	NO	NO	NO
LMNA_HUMAN	46	40	57.771	0.402655	0.893429	1.25437	0.116786	Healthy	Gingiva	Prelamin-A/C OS=Homo sapiens GN=LMNA PE=1 SV=1	2.06622e+06	1.47531e+06	2.18599e+06	4.2097e+06	2.99563e+06	2.00691e+06	1.98119e+06	1.26917e+06	1.56263e+06	3.49037e+06	1.84787e+06	1.47531e+06	1.46815e+06	2.62861e+06	3.06905e+06	2.7381e+06	1.15589e+06	1.08316e+06	1.14748e+06	2.733e+06	NO	NO	NO	NO
LMNB1_HUMAN	19	18	19.909	0.809733	0.924717	1.03337	0.0920671	Gingiva	Healthy	Lamin-B1 OS=Homo sapiens GN=LMNB1 PE=1 SV=2	279793	152279	212393	151215	212810	294198	111082	193277	121493	322090	250225	152279	142647	94421.3	218025	401386	64808.5	164951	89215.7	252200	NO	NO	NO	NO
LMNB2_HUMAN	11	10	11.887	0.0843026	0.893429	1.36988	0.604257	Gingiva	Healthy	Lamin-B2 OS=Homo sapiens GN=LMNB2 PE=1 SV=4	80208.9	52685.2	60303.4	57177.5	67737.3	79428.9	58356.5	72612.7	94349.4	131029	71732.7	52685.2	40500.8	35702.7	69397.5	108368	34047	61970.6	69283.1	102597	NO	NO	NO	NO
LMO7_HUMAN	2	2	1.989	0.471878	0.893429	1.44419	0.0986989	Gingiva	Healthy	LIM domain only protein 7 OS=Homo sapiens GN=LMO7 PE=1 SV=3	730.924	1280.37	1685.67	2816.17	1788.72	284.015	3548.79	3399.89	4756.75	0	653.682	1280.37	1132.13	1758.47	1832.56	387.493	2070.47	2901.61	3493	0	NO	NO	NO	NO
LPPRC_HUMAN	10	9	10.935	0.777138	0.923582	1.078	0.0559107	Gingiva	Healthy	Leucine-rich PPR motif-containing protein, mitochondrial OS=Homo sapiens GN=LRPPRC PE=1 SV=3	39989.8	36322.2	28434.7	23499.4	40492.9	49091.2	30900.9	47790	30720.4	23398.5	35763.8	36322.2	19097.3	14673.5	41485.4	66977.1	18028.5	40785.9	22558.7	18321.3	NO	NO	NO	NO
LRC47_HUMAN	4	4	3.952	0.633577	0.9057	1.0113	0.196589	Healthy	Gingiva	Leucine-rich repeat-containing protein 47 OS=Homo sapiens GN=LRRC47 PE=1 SV=1	44703.1	31764.8	26503.6	29822.8	41784.5	56671.1	25784.3	28212.3	23825.9	38133.8	39979.1	31764.8	17800.3	18621.9	42808.6	77318.7	15043.3	24077.5	17495.9	29859.2	NO	NO	NO	NO
LRC59_HUMAN	4	4	3.972	0.122033	0.893429	1.61368	0.41361	Gingiva	Healthy	Leucine-rich repeat-containing protein 59 OS=Homo sapiens GN=LRRC59 PE=1 SV=1	31094	48287.9	36919.3	28668	44150.6	62141.7	36684.2	73917.2	32369.1	100066	27808.1	48287.9	24795.7	17900.8	45232.7	84782.5	21402.7	63083.9	23769.5	78352.9	NO	NO	NO	NO
LRRF1_HUMAN;LRRF2_HUMAN	4	4	3.984	0.372421	0.893429	1.25395	0.129848	Gingiva	Healthy	Leucine-rich repeat flightless-interacting protein 1 OS=Homo sapiens GN=LRRFIP1 PE=1 SV=2	12150.5	16774.3	14525	12456.6	14701.6	19583	23641	20296.6	16320.5	8697.51	10866.4	16774.3	9755.26	7778.11	15061.9	26718	13792.9	17321.9	11984.6	6810.24	NO	NO	NO	NO
LSP1_HUMAN	4	4	3.977	0.191422	0.893429	1.4843	0.427618	Gingiva	Healthy	Lymphocyte-specific protein 1 OS=Homo sapiens GN=LSP1 PE=1 SV=1	29988	28294.2	29199.9	16540.1	44698.4	88716	26593.2	33556.7	23501.2	48379.2	26819	28294.2	19611.2	10327.9	45793.9	121039	15515.3	28638.7	17257.5	37881.5	NO	NO	NO	NO
LUM_HUMAN	13	12	19.925	0.234	0.893429	1.79273	0.189181	Healthy	Gingiva	Lumican OS=Homo sapiens GN=LUM PE=1 SV=2	2.55793e+06	759110	2.47065e+06	4.94832e+06	1.99202e+06	1.58788e+06	947315	599565	982580	2.98246e+06	2.28762e+06	759110	1.65933e+06	3.08983e+06	2.04084e+06	2.16641e+06	552692	511693	721533	2.3353e+06	NO	NO	NO	NO
LV103_HUMAN;LV104_HUMAN;LV107_HUMAN	2	2	1.982	0.178926	0.893429	1.79437	0.255353	Gingiva	Healthy	Ig lambda chain V-I region NEW OS=Homo sapiens PE=1 SV=1	3794.82	22021.5	16894.5	6552.86	16983	21171.3	16543.4	12955.1	17269.6	50931.5	3393.79	22021.5	11346.7	4091.73	17399.2	28884.9	9651.95	11056.4	12681.5	39879.9	NO	NO	NO	NO
LV301_HUMAN	2	2	1.985	0.289365	0.893429	1.85335	0.129969	Gingiva	Healthy	Ig lambda chain V-III region SH OS=Homo sapiens PE=1 SV=1	135849	109965	133843	67446.8	52243.5	132147	53491.5	277790	151673	310361	121493	109965	89891.1	42115	53523.9	180293	31208.6	237077	111377	243016	NO	NO	NO	NO
LV302_HUMAN	4	4	3.97	0.0702138	0.893429	1.95129	0.594221	Gingiva	Healthy	Ig lambda chain V-III region LOI OS=Homo sapiens PE=1 SV=1	136452	206683	284616	154279	214591	376983	181988	434021	232246	719458	122032	206683	191153	96335	219850	514333	106178	370411	170544	563344	NO	NO	NO	NO
LYAG_HUMAN	4	4	3.971	0.456131	0.893429	1.25174	0.0892968	Gingiva	Healthy	Lysosomal alpha-glucosidase OS=Homo sapiens GN=GAA PE=1 SV=4	7240.65	31089.9	27159.6	25841.3	15313.4	38307.3	22752.8	30627	27962.3	13842.4	6475.48	31089.9	18240.8	16135.8	15688.7	52264.2	13274.7	26138.4	20533.4	10838.8	NO	NO	NO	NO
LYPA1_HUMAN	2	2	1.992	0.120248	0.893429	1.59742	0.474231	Gingiva	Healthy	Acyl-protein thioesterase 1 OS=Homo sapiens GN=LYPLA1 PE=1 SV=1	42381.6	37743.4	31640.7	48554.5	37900.9	47664.7	51299.9	70725.6	114508	32445	37902.9	37743.4	21250.4	30318.3	38829.8	65030.8	29929.9	60360.1	84085.8	25404.8	NO	NO	NO	NO
LYPD3_HUMAN	3	3	2.97	0.842552	0.929572	1.33478	0.0564405	Gingiva	Healthy	Ly6/PLAUR domain-containing protein 3 OS=Homo sapiens GN=LYPD3 PE=1 SV=2	4398.51	17542.4	19125.8	17619.2	14134.1	7377.04	29540.2	22238.4	34730.8	3312.03	3933.69	17542.4	12845.2	11001.7	14480.5	10064.8	17234.7	18979.1	25503.7	2593.35	NO	NO	NO	NO
LYRIC_HUMAN	4	4	3.988	0.370419	0.893429	1.42348	0.110635	Gingiva	Healthy	Protein LYRIC OS=Homo sapiens GN=MTDH PE=1 SV=2	29654.1	26271.8	24797.2	25058.9	18359.5	48066.8	19409.4	45587.1	16785.5	46864.3	26520.4	26271.8	16654.3	15647.3	18809.4	65579.5	11324	38905.9	12326	36695.3	NO	NO	NO	NO
M2OM_HUMAN	2	2	1.987	0.270701	0.893429	1.12015	0.331259	Healthy	Gingiva	Mitochondrial 2-oxoglutarate/malate carrier protein OS=Homo sapiens GN=SLC25A11 PE=1 SV=3	48964.5	43202	54815	35006.6	50436.3	59442.6	29135.1	50150.3	33439.8	35325.6	43790.1	43202	36814.7	21858.8	51672.4	81100	16998.3	42800.3	24555.7	27660.4	NO	NO	NO	NO
MACF1_HUMAN	3	2	2.975	0.96696	0.938471	1.11618	0.0501263	Healthy	Gingiva	Microtubule-actin cross-linking factor 1, isoforms 1/2/3/5 OS=Homo sapiens GN=MACF1 PE=1 SV=4	452.723	2455.52	2189.6	2938.6	4492.07	1703.81	3425.08	3333.24	1659.13	1103.24	404.881	2455.52	1470.57	1834.92	4602.17	2324.58	1998.3	2844.72	1218.34	863.849	NO	NO	NO	NO
MANF_HUMAN	2	2	1.991	0.0239362	0.893429	3.88286	0.699024	Gingiva	Healthy	Mesencephalic astrocyte-derived neurotrophic factor OS=Homo sapiens GN=MANF PE=1 SV=3	6195.41	8850.88	9346.62	6389.55	6781.05	31637.8	10606.2	36324.5	13001.4	54283.7	5540.7	8850.88	6277.36	3989.75	6947.25	43164.7	6187.97	31000.8	9547.29	42504.8	NO	NO	YES	NO
MAOM_HUMAN	2	2	1.962	0.995099	0.940479	1.21098	0.0500025	Gingiva	Healthy	NAD-dependent malic enzyme, mitochondrial OS=Homo sapiens GN=ME2 PE=1 SV=1	9805.25	8008.35	1799.06	1840.97	3042.63	12020.9	434.229	6323.17	2946.48	7939.62	8769.06	8008.35	1208.28	1149.54	3117.2	16400.6	253.343	5396.45	2163.68	6216.81	NO	NO	NO	NO
MAOX_HUMAN	4	4	3.958	0.742396	0.913378	1.36685	0.0735622	Gingiva	Healthy	NADP-dependent malic enzyme OS=Homo sapiens GN=ME1 PE=1 SV=1	9089.57	12470.1	11618.3	13626.5	11031.1	8340.41	15467.8	23869	27277.4	4098.16	8129.02	12470.1	7803.07	8508.63	11301.5	11379.2	9024.37	20370.7	20030.5	3208.91	NO	NO	NO	NO
MAP2_HUMAN	3	3	2.969	0.899855	0.933802	1.02114	0.0506544	Gingiva	Healthy	Methionine aminopeptidase 2 OS=Homo sapiens GN=METAP2 PE=1 SV=1	14202	40814.8	36396.8	49270.9	43118.8	63122.1	37351.1	31920.5	28178.3	27116.5	12701.2	40814.8	24444.8	30765.7	44175.7	86120.1	21791.8	27242.3	20692	21232.5	NO	NO	NO	NO
MAP4_HUMAN	11	10	11.931	0.9141	0.933802	1.00392	0.0507164	Gingiva	Healthy	Microtubule-associated protein 4 OS=Homo sapiens GN=MAP4 PE=1 SV=3	105333	107341	101224	126115	105617	150607	112130	107360	94229.4	83444.1	94201.7	107341	67984	78748.5	108206	205480	65420.1	91625.1	69195	65337.7	NO	NO	NO	NO
MARCS_HUMAN	7	7	7.948	0.056844	0.893429	1.37427	0.994128	Gingiva	Healthy	Myristoylated alanine-rich C-kinase substrate OS=Homo sapiens GN=MARCKS PE=1 SV=4	153369	61324.4	162516	50405.9	99608.5	217097	125460	192893	92270.6	96826.5	137161	61324.4	109149	31474.4	102050	296194	73197.1	164623	67756.6	75816.2	NO	NO	NO	NO
MARE1_HUMAN	4	4	4.966	0.58724	0.9057	1.08136	0.077783	Gingiva	Healthy	Microtubule-associated protein RP/EB family member 1 OS=Homo sapiens GN=MAPRE1 PE=1 SV=3	52739.8	71052.9	103175	88649.9	73108	92671.7	85094.1	90823.5	96236.6	55526.4	47166.5	71052.9	69293.9	55354.7	74899.9	126436	49646.5	77512.5	70669	43477.8	NO	NO	NO	NO
MATR3_HUMAN	10	10	9.899	0.563445	0.9057	1.14498	0.10722	Gingiva	Healthy	Matrin-3 OS=Homo sapiens GN=MATR3 PE=1 SV=2	97433.3	123068	98355.6	88802.5	155904	173203	88712.1	112069	79949	191335	87136.9	123068	66057.4	55450	159725	236308	51757.4	95644.5	58708.5	149818	NO	NO	NO	NO
MBB1A_HUMAN	2	2	1.965	0.711041	0.9057	1.12896	0.058115	Gingiva	Healthy	Myb-binding protein 1A OS=Homo sapiens GN=MYBBP1A PE=1 SV=2	2571.87	4034.39	1946.71	3308.24	3862.01	5772.43	3799.36	3348.82	2610.89	2219.34	2300.09	4034.39	1307.44	2065.73	3956.67	7875.56	2216.66	2858.02	1917.24	1737.77	NO	NO	NO	NO
MCA3_HUMAN	2	2	1.994	0.453761	0.893429	1.20752	0.107181	Gingiva	Healthy	Eukaryotic translation elongation factor 1 epsilon-1 OS=Homo sapiens GN=EEF1E1 PE=1 SV=1	21128	30560.7	29031.3	25815.7	31321.6	36455.2	24197.3	35387.8	19571.3	50853.5	18895.3	30560.7	19498	16119.8	32089.3	49737.4	14117.4	30201.4	14371.7	39818.9	NO	NO	NO	NO
MCCB_HUMAN	4	4	3.962	0.313782	0.893429	1.23714	0.43824	Gingiva	Healthy	Methylcrotonoyl-CoA carboxylase beta chain, mitochondrial OS=Homo sapiens GN=MCCC2 PE=1 SV=1	22167.3	14482.1	15821.5	21453.7	21043.2	37731.5	11822.8	21817.5	19290.1	26826.7	19824.7	14482.1	10626	13396.1	21559	51478.6	6897.81	18619.9	14165.2	21005.6	NO	NO	NO	NO
MDHC_HUMAN	7	7	7.971	0.982441	0.939154	1.00404	0.0500239	Gingiva	Healthy	Malate dehydrogenase, cytoplasmic OS=Homo sapiens GN=MDH1 PE=1 SV=4	168913	277320	295580	345503	388310	399506	266085	264097	385767	166130	151063	277320	198517	215738	397827	545063	155242	225391	283279	130082	NO	NO	NO	NO
MDHM_HUMAN	11	11	11.957	0.320992	0.893429	1.14367	0.303323	Gingiva	Healthy	Malate dehydrogenase, mitochondrial OS=Homo sapiens GN=MDH2 PE=1 SV=3	721961	631454	528861	522792	809017	1.14869e+06	613009	634087	548750	731315	645667	631454	355192	326441	828845	1.5672e+06	357648	541156	402961	572628	NO	NO	NO	NO
METK2_HUMAN	4	4	3.956	0.520293	0.897143	1.22954	0.0985418	Gingiva	Healthy	S-adenosylmethionine synthase isoform type-2 OS=Homo sapiens GN=MAT2A PE=1 SV=1	25963.9	25770.8	32885.1	22793.3	25940.7	41386.2	30832.9	43208.7	34787	13749.4	23220.1	25770.8	22086.2	14232.6	26576.4	56464.8	17988.9	36876.1	25544.9	10765.9	NO	NO	NO	NO
MIC19_HUMAN	2	2	1.994	0.588127	0.9057	1.16489	0.0784301	Gingiva	Healthy	MICOS complex subunit MIC19 OS=Homo sapiens GN=CHCHD3 PE=1 SV=1	14705.4	12219.5	13337.2	15531.2	15605.6	18718.4	9922.77	26348	15904.9	12278.2	13151.4	12219.5	8957.5	9697.98	15988.1	25538.3	5789.25	22486.4	11679.4	9613.96	NO	NO	NO	NO
MIC60_HUMAN	8	6	7.934	0.846062	0.929838	1.02551	0.0594612	Gingiva	Healthy	MICOS complex subunit MIC60 OS=Homo sapiens GN=IMMT PE=1 SV=1	70624.8	54768	53192.8	47410.2	51271.3	85810.2	38810.2	50093.6	34366.1	75260.2	63161.4	54768	35725.2	29603.8	52527.9	117074	22643.1	42752	25235.9	58929.6	NO	NO	NO	NO
MIF_HUMAN	2	2	1.986	0.144492	0.893429	1.28433	0.505567	Gingiva	Healthy	Macrophage migration inhibitory factor OS=Homo sapiens GN=MIF PE=1 SV=4	477962	317525	576912	376324	585472	914879	495344	593723	383857	610068	427453	317525	387464	234984	599821	1.24821e+06	288999	506708	281876	477690	NO	NO	NO	NO
MIME_HUMAN	13	12	14.93	0.375532	0.893429	1.04727	0.156662	Healthy	Gingiva	Mimecan OS=Homo sapiens GN=OGN PE=1 SV=1	1.07846e+06	268852	677933	1.08395e+06	530508	793395	120527	111861	349020	2.10063e+06	964496	268852	455312	676841	543510	1.08246e+06	70318.9	95467	256294	1.64481e+06	NO	NO	NO	NO
MK13_HUMAN;MK08_HUMAN;MK12_HUMAN;MK14_HUMAN;MYLK2_HUMAN;MYLK3_HUMAN;MYLK4_HUMAN;MYLK_HUMAN	2	2	1.964	0.922717	0.933802	1.14279	0.0508136	Gingiva	Healthy	Mitogen-activated protein kinase 13 OS=Homo sapiens GN=MAPK13 PE=1 SV=1	11336.1	10856.4	10454.7	14508.3	11282.6	18664.5	19124.8	10955.5	13451.6	4586.23	10138.1	10856.4	7021.59	9059.26	11559.1	25464.7	11158	9349.87	9877.88	3591.07	NO	NO	NO	NO
ML12A_HUMAN	11	11	12.953	0.490371	0.893429	1.08015	0.0812843	Gingiva	Healthy	Myosin regulatory light chain 12A OS=Homo sapiens GN=MYL12A PE=1 SV=2	328487	318772	384388	447576	432709	477445	371342	462070	402747	351576	293774	318772	258162	279475	443314	651398	216652	394349	295747	275288	NO	NO	NO	NO
MMP9_HUMAN	2	2	1.994	0.288677	0.893429	3.78331	0.781911	Healthy	Gingiva	Matrix metalloproteinase-9 OS=Homo sapiens GN=MMP9 PE=1 SV=3	68511.8	14586.5	868.469	5564.82	3508.46	11129.9	3575.57	1460.41	3478.33	4948.04	61271.8	14586.5	583.279	3474.78	3594.45	15184.9	2086.1	1246.37	2554.22	3874.37	NO	NO	NO	NO
MMSA_HUMAN	2	2	1.97	0.576867	0.9057	1.02422	0.0970543	Healthy	Gingiva	Methylmalonate-semialdehyde dehydrogenase [acylating], mitochondrial OS=Homo sapiens GN=ALDH6A1 PE=1 SV=2	12975	10547	20517.5	12631.1	18212.4	22284.9	6291.25	9939.04	8014.26	26582.5	11603.8	10547	13779.9	7887.07	18658.8	30404.2	3670.51	8482.38	5885.07	20814.4	NO	NO	NO	NO
MNDA_HUMAN	2	2	1.994	0.694913	0.9057	1.08669	0.0702405	Healthy	Gingiva	Myeloid cell nuclear differentiation antigen OS=Homo sapiens GN=MNDA PE=1 SV=1	257748	47564.4	87399.4	55449.8	71670.2	109325	110678	86329.3	80863.6	91167.3	230510	47564.4	58699	34623.9	73426.8	149156	64573.1	73676.9	59380.2	71385	NO	NO	NO	NO
MOES_HUMAN	29	19	33.761	0.282461	0.893429	1.18105	0.609263	Gingiva	Healthy	Moesin OS=Homo sapiens GN=MSN PE=1 SV=3	376568	317148	304867	222677	290545	573979	263421	354837	225438	367836	336774	317148	204754	139044	297666	783103	153688	302832	165545	288020	NO	NO	NO	NO
MOGS_HUMAN	5	5	4.962	0.717696	0.907246	1.4311	0.197084	Gingiva	Healthy	Mannosyl-oligosaccharide glucosidase OS=Homo sapiens GN=MOGS PE=1 SV=5	26548.5	16417	14607.9	12446.7	20415.8	55467	10251	16735.9	7235.78	39733.8	23743	16417	9810.94	7771.94	20916.2	75675.9	5980.73	14283.1	5313.41	31112	NO	NO	NO	NO
MPCP_HUMAN	4	4	3.956	0.97617	0.938968	1.06446	0.0505849	Gingiva	Healthy	Phosphate carrier protein, mitochondrial OS=Homo sapiens GN=SLC25A3 PE=1 SV=2	205182	289116	223340	322357	176026	210875	308207	298791	369525	107009	183499	289116	149999	201285	180341	287705	179817	255001	271351	83788.9	NO	NO	NO	NO
MTCH2_HUMAN	3	3	2.944	0.150678	0.893429	1.46025	0.464318	Gingiva	Healthy	Mitochondrial carrier homolog 2 OS=Homo sapiens GN=MTCH2 PE=1 SV=1	4793.13	27918.5	19242.2	20271	24889.6	20700	31090.3	35490.4	34250.8	20279.3	4286.61	27918.5	12923.4	12657.6	25499.6	28241.8	18139	30289	25151.2	15879	NO	NO	NO	NO
MTPN_HUMAN	2	2	1.994	0.639976	0.9057	1.18326	0.0643399	Gingiva	Healthy	Myotrophin OS=Homo sapiens GN=MTPN PE=1 SV=2	101596	102178	171324	153918	159466	185938	173533	222470	161279	71432.8	90859.8	102178	115064	96109.1	163375	253683	101245	189865	118431	55932.7	NO	NO	NO	NO
MVP_HUMAN	27	26	31.809	0.628965	0.9057	1.07192	0.0774862	Gingiva	Healthy	Major vault protein OS=Homo sapiens GN=MVP PE=1 SV=4	248810	227463	186834	176052	253719	315292	162712	234953	215415	243107	222517	227463	125481	109930	259937	430166	94931	200518	158185	190355	NO	NO	NO	NO
MX1_HUMAN;MX2_HUMAN	13	12	14.912	0.924237	0.933802	1.03644	0.0507268	Gingiva	Healthy	Interferon-induced GTP-binding protein Mx1 OS=Homo sapiens GN=MX1 PE=1 SV=4	46671.7	54384.3	109628	43789.5	102702	31917.4	48937.8	85912.7	151348	52076.8	41739.6	54384.3	73628	27343	105219	43546.1	28551.8	73321.4	111138	40776.7	NO	NO	NO	NO
MYDGF_HUMAN	2	2	2.985	0.180121	0.893429	1.64426	0.198655	Gingiva	Healthy	Myeloid-derived growth factor OS=Homo sapiens GN=MYDGF PE=1 SV=1	63629.8	52039.1	39708	35173.6	24876.4	92685.2	37903	67251	46925.1	109454	56905.6	52039.1	26668.6	21963.1	25486.1	126454	22113.8	57394.7	34458.3	85703.4	NO	NO	NO	NO
MYH10_HUMAN	12	2	13.944	0.184383	0.893429	1.33985	0.461796	Gingiva	Healthy	Myosin-10 OS=Homo sapiens GN=MYH10 PE=1 SV=3	23701.3	12491	21173.3	17233.3	20491.7	30778.7	18179.3	20094.9	15608.8	42745.4	21196.7	12491	14220.3	10760.8	20993.9	41992.6	10606.4	17149.8	11461.9	33470.2	NO	NO	NO	NO
MYH11_HUMAN	12	2	14.916	0.370612	0.893429	1.81706	0.121678	Gingiva	Healthy	Myosin-11 OS=Homo sapiens GN=MYH11 PE=1 SV=3	4476.6	1319.19	2178.67	2148.59	1206.74	4409.56	1395.74	2922.88	1619.79	10239	4003.53	1319.19	1463.23	1341.62	1236.32	6016.15	814.315	2494.51	1189.45	8017.24	NO	NO	NO	NO
MYH14_HUMAN	29	23	30.802	0.827957	0.925517	1.00582	0.0726677	Healthy	Gingiva	Myosin-14 OS=Homo sapiens GN=MYH14 PE=1 SV=2	138325	83586	88160.5	126337	145522	172824	92184	78832.6	107013	127707	123707	83586	59210.2	78887.2	149089	235791	53783	67279	78582.5	99995.8	NO	NO	NO	NO
MYH9_HUMAN	113	92	143.247	0.474404	0.893429	1.09525	0.093172	Gingiva	Healthy	Myosin-9 OS=Homo sapiens GN=MYH9 PE=1 SV=4	2.03852e+06	1.15804e+06	1.17116e+06	1.24206e+06	1.29099e+06	1.44182e+06	1.36544e+06	1.59713e+06	1.23475e+06	1.91891e+06	1.8231e+06	1.15804e+06	786574	775567	1.32263e+06	1.96713e+06	796641	1.36306e+06	906711	1.50253e+06	NO	NO	NO	NO
MYL6_HUMAN;MYL6B_HUMAN	9	9	9.963	0.432857	0.893429	1.11554	0.0822241	Gingiva	Healthy	Myosin light polypeptide 6 OS=Homo sapiens GN=MYL6 PE=1 SV=2	383997	462436	619849	695030	590712	637463	675411	586121	514560	656426	343418	462436	416302	433990	605189	869717	394056	500219	377854	513989	NO	NO	NO	NO
MYO1B_HUMAN	3	2	2.969	0.0115799	0.823587	1.64213	0.999983	Gingiva	Healthy	Unconventional myosin-Ib OS=Homo sapiens GN=MYO1B PE=1 SV=3	9947.03	8590.09	13274.1	5035.53	11355.1	13226.7	12923.2	26452.7	11627.3	14923.9	8895.87	8590.09	8915.1	3144.28	11633.4	18045.7	7539.77	22575.8	8538.21	11685.6	NO	NO	YES	NO
MYO1C_HUMAN	11	10	10.911	0.792995	0.923582	1.04952	0.0606788	Healthy	Gingiva	Unconventional myosin-Ic OS=Homo sapiens GN=MYO1C PE=1 SV=4	199738	86927.4	112802	92273.8	101395	132379	87264.5	110171	70402.9	164931	178630	86927.4	75760.1	57617.5	103881	180610	50912.8	94024.5	51698.6	129143	NO	NO	NO	NO
MYO1D_HUMAN	2	2	1.994	0.384477	0.893429	1.37076	0.12177	Gingiva	Healthy	Unconventional myosin-Id OS=Homo sapiens GN=MYO1D PE=1 SV=2	3630.64	6972.77	7486.37	3519.86	7094.62	11688.9	5846.08	5134.62	4143.42	12533.8	3246.97	6972.77	5027.98	2197.87	7268.5	15947.6	3410.78	4382.09	3042.62	9814.11	NO	NO	NO	NO
MYO1F_HUMAN;MYO1E_HUMAN	3	2	2.967	0.562561	0.9057	1.03864	0.15562	Gingiva	Healthy	Unconventional myosin-If OS=Homo sapiens GN=MYO1F PE=1 SV=3	34001.1	19565.8	17604.8	9187.34	12674.3	29788.1	14253.8	21367.8	16319.6	14898.9	30408	19565.8	11823.7	5736.75	12985	40641.2	8316.08	18236.2	11983.9	11666	NO	NO	NO	NO
MYOF_HUMAN	19	18	18.863	0.861407	0.933802	1.09768	0.060711	Gingiva	Healthy	Myoferlin OS=Homo sapiens GN=MYOF PE=1 SV=1	45502.3	35360.9	25766.9	36737.9	42750.1	46427.8	43521.5	22090.8	24763.5	67494	40693.8	35360.9	17305.5	22939.9	43797.9	63343.3	25391.8	18853.2	18184.4	52848.6	NO	NO	NO	NO
MZB1_HUMAN	6	5	6.956	0.252243	0.893429	6.58425	0.177129	Gingiva	Healthy	Marginal zone B- and B1-cell-specific protein OS=Homo sapiens GN=MZB1 PE=1 SV=1	201986	309795	250363	72739.7	159312	2.90815e+06	41025.5	1.24215e+06	176104	2.17858e+06	180641	309795	168148	45420.1	163216	3.96771e+06	23935.5	1.06011e+06	129318	1.70586e+06	NO	NO	NO	NO
NACAM_HUMAN;NACA_HUMAN	4	2	4.984	0.866078	0.933802	1.00561	0.0515023	Gingiva	Healthy	Nascent polypeptide-associated complex subunit alpha, muscle-specific form OS=Homo sapiens GN=NACA PE=1 SV=1 [NACAM_HUMAN,NACA_HUMAN]	244158	193136	273494	287930	311216	449213	263316	234782	191122	178849	218356	193136	183684	179789	318844	612880	153627	200373	140346	140041	NO	NO	NO	NO
NAGK_HUMAN	9	9	8.965	0.983998	0.939154	1.00574	0.0500234	Gingiva	Healthy	N-acetyl-D-glucosamine kinase OS=Homo sapiens GN=NAGK PE=1 SV=4	103008	90705.2	124142	82665.1	142561	119215	90913.4	141230	124580	70259.2	92122.9	90705.2	83376.2	51617.6	146055	162650	53041.7	120531	91482.1	55013.8	NO	NO	NO	NO
NAMPT_HUMAN	12	12	12.921	0.487517	0.893429	1.13918	0.0764939	Gingiva	Healthy	Nicotinamide phosphoribosyltransferase OS=Homo sapiens GN=NAMPT PE=1 SV=1	132088	276244	137806	106140	169897	223255	150956	230455	173592	158348	118130	276244	92553	66275.6	174062	304596	88072.6	196680	127473	123988	NO	NO	NO	NO
NB5R3_HUMAN	6	6	6.975	0.745607	0.913378	1.03018	0.0990724	Healthy	Gingiva	NADH-cytochrome b5 reductase 3 OS=Homo sapiens GN=CYB5R3 PE=1 SV=3	230373	94720.3	83169	99507.1	113280	199908	67411.5	90959.7	85957.6	158621	206028	94720.3	55857.8	62134.1	116056	272742	39329.9	77628.7	63120.9	124202	NO	NO	NO	NO
NCKP1_HUMAN	4	4	3.964	0.510904	0.893962	1.24564	0.084666	Gingiva	Healthy	Nck-associated protein 1 OS=Homo sapiens GN=NCKAP1 PE=1 SV=1	2950.46	9708.98	11589.8	7637	12515.9	9067.63	14062	13466.1	14067.6	4645.92	2638.66	9708.98	7783.9	4768.69	12822.6	12371.3	8204.17	11492.5	10330.2	3637.81	NO	NO	NO	NO
NCPR_HUMAN	3	3	2.964	0.072743	0.893429	1.97941	0.688474	Gingiva	Healthy	NADPH--cytochrome P450 reductase OS=Homo sapiens GN=POR PE=1 SV=2	2045.67	8158.76	6253.71	5847.28	4110.39	7794.11	10285.6	18612	11963	3632.98	1829.49	8158.76	4200.1	3651.15	4211.13	10633.8	6000.92	15884.2	8784.74	2844.67	NO	NO	NO	NO
NDKA_HUMAN	9	4	11.95	0.307982	0.893429	1.12545	0.952987	Gingiva	Healthy	Nucleoside diphosphate kinase A OS=Homo sapiens GN=NME1 PE=1 SV=1	164575	135742	179929	133823	150990	226910	137652	220078	117201	159194	147183	135742	120843	83561.4	154691	309583	80310.4	187824	86063.3	124650	NO	NO	NO	NO
NDKB_HUMAN	8	3	10.933	0.921386	0.933802	1.04037	0.0512113	Gingiva	Healthy	Nucleoside diphosphate kinase B OS=Homo sapiens GN=NME2 PE=1 SV=1	262530	276829	307187	244538	302865	364700	207837	387481	229814	260384	234786	276829	206312	152694	310288	497575	121259	330692	168758	203884	NO	NO	NO	NO
NDRG1_HUMAN	7	7	8.971	0.648226	0.9057	1.1736	0.0600375	Gingiva	Healthy	Protein NDRG1 OS=Homo sapiens GN=NDRG1 PE=1 SV=1	56811.7	143105	172648	141398	194741	227642	161438	139725	217599	85327.3	50808.1	143105	115953	88291.4	199514	310582	94187.9	119247	159789	66812.3	NO	NO	NO	NO
NDUA4_HUMAN	2	2	1.986	0.275933	0.893429	1.10092	0.562191	Gingiva	Healthy	Cytochrome c oxidase subunit NDUFA4 OS=Homo sapiens GN=NDUFA4 PE=1 SV=1	36646.5	62753.9	67379.9	58702.2	41881.2	51998	62503.7	74613.1	67554.4	37676.8	32773.8	62753.9	45253.6	36654.7	42907.7	70943	36466.6	63677.8	49606.9	29501.4	NO	NO	NO	NO
NDUA5_HUMAN	3	3	3.988	0.54211	0.898892	1.16961	0.0832034	Gingiva	Healthy	NADH dehydrogenase [ubiquinone] 1 alpha subcomplex subunit 5 OS=Homo sapiens GN=NDUFA5 PE=1 SV=3	22496.5	50392.4	45196.7	41088.7	60209.9	58901.4	38219	39510	36240.1	83723.5	20119.2	50392.4	30354.9	25656.6	61685.6	80361.5	22298.1	33719.4	26612	65556.5	NO	NO	NO	NO
NDUA6_HUMAN	2	2	1.965	0.188626	0.893429	1.1907	0.663366	Gingiva	Healthy	NADH dehydrogenase [ubiquinone] 1 alpha subcomplex subunit 6 OS=Homo sapiens GN=NDUFA6 PE=1 SV=3	3781.42	8735.94	9551.44	12169.3	9042.88	7048.81	10669.7	14070.1	11399.7	8346.22	3381.82	8735.94	6414.91	7598.74	9264.51	9616.98	6225.01	12008	8371.08	6535.18	NO	NO	NO	NO
NDUA9_HUMAN	4	4	3.964	0.503156	0.893429	1.11372	0.181607	Gingiva	Healthy	NADH dehydrogenase [ubiquinone] 1 alpha subcomplex subunit 9, mitochondrial OS=Homo sapiens GN=NDUFA9 PE=1 SV=2	40259.9	25333.8	20450.8	21337.8	35172.7	33038.4	22223.1	26775.5	22769.9	53959.1	36005.4	25333.8	13735.1	13323.7	36034.8	45075.7	12965.6	22851.3	16720.5	42250.6	NO	NO	NO	NO
NDUAA_HUMAN	3	3	2.991	0.186985	0.893429	1.28416	0.166838	Gingiva	Healthy	NADH dehydrogenase [ubiquinone] 1 alpha subcomplex subunit 10, mitochondrial OS=Homo sapiens GN=NDUFA10 PE=1 SV=1	18600.5	26498.8	31961.1	33385.9	30432.9	43948.8	30208.3	32696.5	31925.5	42133	16634.9	26498.8	21465.7	20846.8	31178.8	59961.1	17624.5	27904.5	23443.7	32990.6	NO	NO	NO	NO
NDUAC_HUMAN	3	3	2.977	0.00995455	0.812727	1.36335	1	Gingiva	Healthy	NADH dehydrogenase [ubiquinone] 1 alpha subcomplex subunit 12 OS=Homo sapiens GN=NDUFA12 PE=1 SV=1	4946.8	2787.97	4183.01	4672.41	9050.61	8177.91	4279.07	6279.6	6567.93	9652.83	4424.04	2787.97	2809.38	2917.54	9272.44	11157.5	2496.54	5359.27	4822.99	7558.28	NO	NO	YES	NO
NDUAD_HUMAN	2	2	1.994	0.268523	0.893429	1.28237	0.150312	Gingiva	Healthy	NADH dehydrogenase [ubiquinone] 1 alpha subcomplex subunit 13 OS=Homo sapiens GN=NDUFA13 PE=1 SV=3	23418.2	43121.3	36395.7	27291.2	37770	45860.8	28604.3	41449.7	36823.1	62695.5	20943.4	43121.3	24444	17041.2	38695.7	62569.8	16688.6	35374.8	27040.1	49091.3	NO	NO	NO	NO
NDUB4_HUMAN	2	2	1.988	0.0401697	0.893429	1.56227	0.99685	Gingiva	Healthy	NADH dehydrogenase [ubiquinone] 1 beta subcomplex subunit 4 OS=Homo sapiens GN=NDUFB4 PE=1 SV=3	21386.6	16610.9	20491.6	12183.6	17387.4	37275.8	17086.1	43897.4	18269.7	21045.1	19126.5	16610.9	13762.6	7607.66	17813.6	50856.9	9968.57	37463.8	13415.9	16478.6	NO	NO	YES	NO
NDUB5_HUMAN	2	2	1.973	0.0774466	0.893429	1.68685	0.649072	Gingiva	Healthy	NADH dehydrogenase [ubiquinone] 1 beta subcomplex subunit 5, mitochondrial OS=Homo sapiens GN=NDUFB5 PE=1 SV=1	2771.63	8732.15	11329.8	8890.97	4476.78	12686.4	11726.4	13833.9	17046.7	5772.65	2478.74	8732.15	7609.29	5551.69	4586.5	17308.6	6841.56	11806.4	12517.8	4520.05	NO	NO	NO	NO
NDUS1_HUMAN	8	8	7.974	0.304357	0.893429	1.23105	0.195853	Gingiva	Healthy	NADH-ubiquinone oxidoreductase 75 kDa subunit, mitochondrial OS=Homo sapiens GN=NDUFS1 PE=1 SV=3	52430.9	67667.1	60275.7	63793.1	101006	113795	70072.5	69866.4	53467.9	117723	46890.2	67667.1	40482.2	39833.6	103482	155256	40882.4	59626.8	39262.8	92178.6	NO	NO	NO	NO
NDUS2_HUMAN	2	2	1.994	0.912697	0.933802	1.00125	0.055576	Gingiva	Healthy	NADH dehydrogenase [ubiquinone] iron-sulfur protein 2, mitochondrial OS=Homo sapiens GN=NDUFS2 PE=1 SV=2	60334.2	32304.1	27607.9	19159.3	32344.7	60709.1	23433.4	29340.3	26873.8	31608.6	53958.3	32304.1	18541.9	11963.4	33137.5	82827.9	13671.8	25040.2	19734.1	24749.9	NO	NO	NO	NO
NDUS3_HUMAN	5	5	4.955	0.272184	0.893429	1.14444	0.20781	Gingiva	Healthy	NADH dehydrogenase [ubiquinone] iron-sulfur protein 3, mitochondrial OS=Homo sapiens GN=NDUFS3 PE=1 SV=1	35604	51103.5	43636.3	44175.1	49775.6	52801.3	50349.6	39698.3	44787	69054.6	31841.5	51103.5	29306.9	27583.8	50995.6	72038.9	29375.5	33880.2	32888.2	54070.5	NO	NO	NO	NO
NDUV2_HUMAN	3	3	2.963	0.228335	0.893429	1.25688	0.279534	Gingiva	Healthy	NADH dehydrogenase [ubiquinone] flavoprotein 2, mitochondrial OS=Homo sapiens GN=NDUFV2 PE=1 SV=2	30809.6	24989.2	33432.1	40735.8	62233.3	62063.2	42266.5	37981.8	32082.9	67177.8	27553.7	24989.2	22453.6	25436.2	63758.6	84675.3	24659.6	32415.2	23559.3	52601	NO	NO	NO	NO
NGAL_HUMAN	2	2	1.976	0.454949	0.893429	1.26201	0.601857	Healthy	Gingiva	Neutrophil gelatinase-associated lipocalin OS=Homo sapiens GN=LCN2 PE=1 SV=2	721226	140298	47139.3	67385.4	72706.2	271200	221109	98706.1	121088	118915	645009	140298	31659.6	42076.7	74488.2	370010	129002	84239.8	88918.1	93111.4	NO	NO	NO	NO
NH2L1_HUMAN	3	2	2.956	0.700159	0.9057	1.19926	0.0570033	Healthy	Gingiva	NHP2-like protein 1 OS=Homo sapiens GN=SNU13 PE=1 SV=3	29659.4	71921.8	74779.6	105652	101053	103346	41679.6	67238.2	40286.6	66866.4	26525.1	71921.8	50223.3	65970.9	103529	140999	24317.2	57383.8	29583.5	52357.2	NO	NO	NO	NO
NHRF1_HUMAN	13	13	15.868	0.775041	0.923582	1.15458	0.054271	Gingiva	Healthy	Na(+)/H(+) exchange regulatory cofactor NHE-RF1 OS=Homo sapiens GN=SLC9A3R1 PE=1 SV=4	162997	158823	232612	203625	227780	237488	312843	253533	242314	92047.3	145773	158823	156226	127147	233363	324014	182522	216375	177937	72074.1	NO	NO	NO	NO
NIBL1_HUMAN	13	13	13.952	0.464153	0.893429	1.14459	0.0844693	Gingiva	Healthy	Niban-like protein 1 OS=Homo sapiens GN=FAM129B PE=1 SV=3	153547	222429	172064	129399	191708	194786	200461	246140	220760	132667	137320	222429	115561	80799.4	196407	265754	116955	210066	162109	103880	NO	NO	NO	NO
NID1_HUMAN	2	2	1.99	0.265669	0.893429	1.73268	0.141688	Gingiva	Healthy	Nidogen-1 OS=Homo sapiens GN=NID1 PE=1 SV=3	11265.5	15802.8	26552.9	36197	18402.4	38823.4	22018	61639.9	14334.7	50695.4	10075	15802.8	17833.4	22602.1	18853.4	52968.4	12846	52606	10526.3	39695.1	NO	NO	NO	NO
NIPS1_HUMAN;NIPS2_HUMAN	2	2	1.97	0.318836	0.893429	1.37524	0.27453	Gingiva	Healthy	Protein NipSnap homolog 1 OS=Homo sapiens GN=NIPSNAP1 PE=1 SV=1	17676.7	14106.6	22320.3	17102.4	28014.6	47773.4	12103.3	23468.7	17244.8	35861.4	15808.7	14106.6	14990.7	10679	28701.2	65179.2	7061.45	20029.2	12663.3	28079.9	NO	NO	NO	NO
NIT2_HUMAN	2	2	1.994	0.890096	0.933802	1.03734	0.0509844	Healthy	Gingiva	Omega-amidase NIT2 OS=Homo sapiens GN=NIT2 PE=1 SV=1	3738.22	9985.94	14215.4	13023.1	21895.5	13165.8	15730.2	14293.9	11250	6155.71	3343.18	9985.94	9547.31	8131.9	22432.1	17962.7	9177.5	12199	8261.16	4819.99	NO	NO	NO	NO
NLTP_HUMAN	5	5	4.963	0.937016	0.93453	1.00679	0.0505242	Gingiva	Healthy	Non-specific lipid-transfer protein OS=Homo sapiens GN=SCP2 PE=1 SV=2	54202.6	55007.2	82114	113840	85493.1	84553.8	77687.2	85853.4	110689	34525.6	48474.7	55007.2	55149.2	71083.8	87588.5	115360	45325.1	73270.8	81281.6	27033.9	NO	NO	NO	NO
NNMT_HUMAN	2	2	1.991	0.54478	0.900299	1.19799	0.215596	Gingiva	Healthy	Nicotinamide N-methyltransferase OS=Homo sapiens GN=NNMT PE=1 SV=1	9198.6	6484.8	8153.33	922.168	4868.52	17596.5	1130.52	7975.69	358.496	8432.09	8226.53	6484.8	5475.92	575.819	4987.84	24007.6	659.58	6806.78	263.253	6602.42	NO	NO	NO	NO
NNRE_HUMAN	3	3	2.971	0.852684	0.932324	1.07264	0.0517328	Gingiva	Healthy	NAD(P)H-hydrate epimerase OS=Homo sapiens GN=NAXE PE=1 SV=2	27030.7	42058.2	48256.9	52185.3	63254.5	82556.6	34791.9	44966.2	35012.1	52369.1	24174.2	42058.2	32410.2	32585.5	64804.8	112635	20298.6	38376	25710.3	41005.6	NO	NO	NO	NO
NNTM_HUMAN	8	8	7.919	0.291312	0.893429	1.34852	0.220796	Gingiva	Healthy	NAD(P) transhydrogenase, mitochondrial OS=Homo sapiens GN=NNT PE=1 SV=3	19536.4	26501.5	21694.7	17723.9	33837.7	51502.1	22518.2	25224.3	17149.8	44476.2	17471.8	26501.5	14570.5	11067.1	34667.1	70266.4	13137.8	21527.5	12593.5	34825.4	NO	NO	NO	NO
NOMO3_HUMAN	3	3	2.963	0.141387	0.893429	1.95605	0.25467	Gingiva	Healthy	Nodal modulator 3 OS=Homo sapiens GN=NOMO3 PE=3 SV=2	4425.58	13552.7	10097.1	6467.29	11315.6	23085.3	8887.07	16296.3	9811.14	31621.2	3957.9	13552.7	6781.38	4038.3	11592.9	31496.3	5184.99	13907.9	7204.57	24759.8	NO	NO	NO	NO
NONO_HUMAN	7	7	7.96	0.708786	0.9057	1.08209	0.057826	Gingiva	Healthy	Non-POU domain-containing octamer-binding protein OS=Homo sapiens GN=NONO PE=1 SV=4	147685	238343	177227	216628	242777	218292	179386	265916	285108	157908	132078	238343	119029	135267	248727	297824	104659	226943	209362	123644	NO	NO	NO	NO
NOP56_HUMAN	3	3	2.991	0.790115	0.923582	1.0198	0.0550389	Gingiva	Healthy	Nucleolar protein 56 OS=Homo sapiens GN=NOP56 PE=1 SV=4	7927.04	19783.1	34475.9	19918.5	29479.1	30174.4	14908.4	27426.9	15686.4	25596.5	7089.34	19783.1	23154.7	12437.5	30201.6	41168.2	8698.03	23407.2	11518.9	20042.4	NO	NO	NO	NO
NOP58_HUMAN	3	3	2.987	0.669029	0.9057	1.07043	0.0656393	Healthy	Gingiva	Nucleolar protein 58 OS=Homo sapiens GN=NOP58 PE=1 SV=1	37251.9	26892.9	22985.8	35378.9	42979.6	46051.8	27378.6	32180.4	19459.6	29529.9	33315.3	26892.9	15437.6	22091.3	44033	62830.4	15973.5	27464	14289.7	23122.2	NO	NO	NO	NO
NP1L1_HUMAN	5	3	4.944	0.886754	0.933802	1.06265	0.057949	Gingiva	Healthy	Nucleosome assembly protein 1-like 1 OS=Homo sapiens GN=NAP1L1 PE=1 SV=1	329829	527304	116786	815018	484095	305526	1.04004e+06	131246	712285	226344	294974	527304	78435.8	508913	495959	416842	606793	112011	523049	177230	NO	NO	NO	NO
NP1L4_HUMAN	7	5	6.924	0.779387	0.923582	1.05448	0.0552542	Gingiva	Healthy	Nucleosome assembly protein 1-like 4 OS=Homo sapiens GN=NAP1L4 PE=1 SV=1	53991.7	83338	52293.9	82414.9	58209.8	90315.5	60859.2	77192	73007.7	46866.9	48286.1	83338	35121.5	51461.4	59636.5	123221	35507.1	65878.8	53611.4	36697.3	NO	NO	NO	NO
NPL4_HUMAN	2	2	1.975	0.0110985	0.818582	1.2866	1	Gingiva	Healthy	Nuclear protein localization protein 4 homolog OS=Homo sapiens GN=NPLOC4 PE=1 SV=3	43483.6	35012.4	23952.7	32468.6	30210.5	57659.8	41488.7	37589.5	41686.5	34028.4	38888.4	35012.4	16087.1	20274	30950.9	78667.6	24205.8	32080.4	30611.4	26644.6	NO	NO	YES	NO
NPM_HUMAN	9	9	11.943	0.724157	0.909642	1.06746	0.0558715	Healthy	Gingiva	Nucleophosmin OS=Homo sapiens GN=NPM1 PE=1 SV=2	440892	698453	502606	568859	737826	810085	385436	561216	464549	541016	394300	698453	337559	355206	755909	1.10523e+06	224875	478965	341130	423622	NO	NO	NO	NO
NPS3A_HUMAN;NPS3B_HUMAN	2	2	1.994	0.176859	0.893429	1.39791	0.256338	Gingiva	Healthy	Protein NipSnap homolog 3A OS=Homo sapiens GN=NIPSNAP3A PE=1 SV=2	4501.98	10756.8	11547.6	17185.2	8576.55	16510	12327.4	10551.6	20402	13694.4	4026.22	10756.8	7755.6	10730.8	8786.76	22525.3	7192.18	9005.21	14981.7	10722.8	NO	NO	NO	NO
NQO1_HUMAN	2	2	1.987	0.497014	0.893429	1.23581	0.159704	Healthy	Gingiva	NAD(P)H dehydrogenase [quinone] 1 OS=Homo sapiens GN=NQO1 PE=1 SV=1	521.719	2501.17	29353.5	0	3018.09	1951.74	5565	21123.9	0	0	466.585	2501.17	19714.3	0	3092.07	2662.84	3246.79	18028	0	0	NO	NO	NO	NO
NSDHL_HUMAN	2	2	2.966	0.699914	0.9057	1.03644	0.0716644	Gingiva	Healthy	Sterol-4-alpha-carboxylate 3-dehydrogenase, decarboxylating OS=Homo sapiens GN=NSDHL PE=1 SV=2	23990.3	58373.3	28082.2	37641.5	37279.7	25915.8	39807	44071.6	48780.7	33546.7	21455.1	58373.3	18860.5	23504	38193.4	35358	23224.6	37612.5	35820.9	26267.4	NO	NO	NO	NO
NSF_HUMAN	3	2	2.953	0.314399	0.893429	1.28787	0.146614	Gingiva	Healthy	Vesicle-fusing ATPase OS=Homo sapiens GN=NSF PE=1 SV=3	26667.3	17145.8	19350.4	18475.2	13103.5	30228.1	15617.6	26531.9	15814.6	33823.5	23849.2	17145.8	12996.1	11536.3	13424.7	41241.4	9111.81	22643.4	11613.1	26484.2	NO	NO	NO	NO
NSF1C_HUMAN	4	4	3.988	0.678356	0.9057	1.03839	0.0605406	Healthy	Gingiva	NSFL1 cofactor p47 OS=Homo sapiens GN=NSFL1C PE=1 SV=2	84698.2	90310.6	97833.9	99047.6	107670	112207	68092.8	116931	94301.8	70295.7	75747.6	90310.6	65707	61847.2	110309	153089	39727.4	99794.1	69248.2	55042.3	NO	NO	NO	NO
NTF2_HUMAN	2	2	1.986	0.879301	0.933802	1.23939	0.0509681	Healthy	Gingiva	Nuclear transport factor 2 OS=Homo sapiens GN=NUTF2 PE=1 SV=1	19125.2	31588.4	28777.3	46910.4	144393	73257.9	38864.3	41924.2	53651.9	10792.3	17104.1	31588.4	19327.3	29291.7	147932	99948.8	22674.6	35779.8	39397.9	8450.5	NO	NO	NO	NO
NUCB1_HUMAN	5	5	4.973	0.0253384	0.893429	1.25799	1	Healthy	Gingiva	Nucleobindin-1 OS=Homo sapiens GN=NUCB1 PE=1 SV=4	36641.2	21651.4	14055.4	19389.9	21372	31955.2	14751.9	13320.6	15648.4	14237.5	32769.1	21651.4	9439.89	12107.4	21895.9	43597.8	8606.68	11368.3	11491	11148.1	NO	NO	YES	YES
NUCB2_HUMAN	3	3	2.971	0.622581	0.9057	1.29092	0.0788366	Gingiva	Healthy	Nucleobindin-2 OS=Homo sapiens GN=NUCB2 PE=1 SV=2	63256.6	29146.4	18174.2	13135.4	26919	44930.5	11969.2	38399.9	18631.6	80521.7	56571.9	29146.4	12206.1	8202.01	27578.8	61300.5	6983.19	32772	13681.7	63049.4	NO	NO	NO	NO
NUCKS_HUMAN	2	2	1.994	0.715698	0.907246	1.516	0.0789915	Gingiva	Healthy	Nuclear ubiquitous casein and cyclin-dependent kinase substrate 1 OS=Homo sapiens GN=NUCKS1 PE=1 SV=1	2979.65	7244.4	14163.9	8384.72	3928.85	7826.03	13234.4	16613	17138.4	827.819	2664.77	7244.4	9512.73	5235.58	4025.14	10677.4	7721.35	14178.2	12585.2	648.192	NO	NO	NO	NO
NUCL_HUMAN	20	20	20.901	0.835617	0.926025	1.00549	0.0569797	Healthy	Gingiva	Nucleolin OS=Homo sapiens GN=NCL PE=1 SV=3	719992	680201	534090	619677	781757	850031	608297	650665	437668	770831	643906	680201	358705	386938	800917	1.15973e+06	354899	555304	321391	603570	NO	NO	NO	NO
NUDC_HUMAN	2	2	1.972	0.913234	0.933802	1.45147	0.0507454	Gingiva	Healthy	Nuclear migration protein nudC OS=Homo sapiens GN=NUDC PE=1 SV=1	4164.11	7163.47	5304.87	4113.57	6476.47	10523.1	8168.93	15630	4172.53	1017.93	3724.06	7163.47	3562.84	2568.59	6635.2	14357.1	4766	13339.3	3064	797.047	NO	NO	NO	NO
NUDT5_HUMAN	3	3	2.991	0.63534	0.9057	1.0488	0.0863593	Gingiva	Healthy	ADP-sugar pyrophosphatase OS=Homo sapiens GN=NUDT5 PE=1 SV=1	33583.4	24811.5	22026.5	25949.6	20746.6	33042.1	22415.7	32266.5	23672.6	21924.1	30034.4	24811.5	14793.4	16203.4	21255.1	45080.7	13078	27537.5	17383.4	17166.8	NO	NO	NO	NO
NUMA1_HUMAN	9	8	8.913	0.229746	0.893429	1.2165	0.354549	Healthy	Gingiva	Nuclear mitotic apparatus protein 1 OS=Homo sapiens GN=NUMA1 PE=1 SV=2	44082.2	32791.7	33258.1	42859.7	44194.1	46064	18956	24985.7	15927.7	56159.6	39423.7	32791.7	22336.7	26762.4	45277.2	62847	11059.5	21323.8	11696.1	43973.6	NO	NO	NO	NO
OAT_HUMAN	2	2	1.986	0.493217	0.893429	1.37223	0.0732608	Gingiva	Healthy	Ornithine aminotransferase, mitochondrial OS=Homo sapiens GN=OAT PE=1 SV=1	904.692	6221.14	4741.87	7516.75	7457.04	12009	6882.62	8620.2	6255.01	3065.9	809.087	6221.14	3184.73	4693.6	7639.81	16384.4	4015.53	7356.83	4593.21	2400.63	NO	NO	NO	NO
ODO1_HUMAN;OGDHL_HUMAN	11	11	10.949	0.904224	0.933802	1.00065	0.0536478	Healthy	Gingiva	2-oxoglutarate dehydrogenase, mitochondrial OS=Homo sapiens GN=OGDH PE=1 SV=3	96464.5	37354.9	49334.3	53586.5	64284.7	93289.9	53160.5	60585.6	45407.5	48386.6	86270.5	37354.9	33133.8	33460.4	65860.3	127279	31015.5	51706.2	33343.8	37887.3	NO	NO	NO	NO
ODO2_HUMAN	4	4	3.981	0.18844	0.893429	1.44366	0.148269	Gingiva	Healthy	Dihydrolipoyllysine-residue succinyltransferase component of 2-oxoglutarate dehydrogenase complex, mitochondrial OS=Homo sapiens GN=DLST PE=1 SV=4	9950.73	19955.6	22291.7	22054.2	16671	37460.3	22973.8	26730.5	20891.9	23205.6	8899.17	19955.6	14971.5	13771.1	17079.6	51108.6	13403.6	22812.9	15341.4	18170.2	NO	NO	NO	NO
ODP2_HUMAN	3	3	2.991	0.209427	0.893429	1.27398	0.559144	Gingiva	Healthy	Dihydrolipoyllysine-residue acetyltransferase component of pyruvate dehydrogenase complex, mitochondrial OS=Homo sapiens GN=DLAT PE=1 SV=3	26440.1	22380.6	24910.8	22590.4	34578.3	48474.4	24921.2	33024.2	18365.5	41979	23646	22380.6	16730.6	14105.8	35425.7	66135.6	14539.8	28184.2	13486.3	32870	NO	NO	NO	NO
ODPB_HUMAN	4	3	3.981	0.808326	0.924717	1.05883	0.0680455	Gingiva	Healthy	Pyruvate dehydrogenase E1 component subunit beta, mitochondrial OS=Homo sapiens GN=PDHB PE=1 SV=3	36811.3	25038.4	32088.3	31509.1	34142	47780.8	25949.1	27689.1	24557.7	43000.7	32921.2	25038.4	21551.1	19674.9	34978.8	65189.3	15139.5	23631	18033.3	33670	NO	NO	NO	NO
OLA1_HUMAN	3	3	2.991	0.0952946	0.893429	1.20401	0.969504	Gingiva	Healthy	Obg-like ATPase 1 OS=Homo sapiens GN=OLA1 PE=1 SV=2	48073.7	77479.4	58924.8	69489.6	86076.3	79880.6	84619	80722	81487.1	82708.3	42993.5	77479.4	39575	43390.6	88186	108984	49369.3	68891.4	59838	64761.5	NO	NO	NO	NO
OLFL1_HUMAN	3	3	2.989	0.269794	0.893429	2.56197	0.127868	Healthy	Gingiva	Olfactomedin-like protein 1 OS=Homo sapiens GN=OLFML1 PE=1 SV=2	16248.4	11725.8	28600.5	117987	21564.2	31195.2	7491.71	4078.89	4314.12	29472.7	14531.4	11725.8	19208.6	73673.1	22092.8	42560.9	4370.89	3481.09	3167.97	23077.5	NO	NO	NO	NO
OMD_HUMAN	5	5	5.967	0.712222	0.906284	1.19654	0.0631453	Gingiva	Healthy	Osteomodulin OS=Homo sapiens GN=OMD PE=1 SV=1	332447	58994.1	152993	74416.6	128177	111422	71696.9	33235.1	59750.8	617741	297315	58994.1	102753	46467.1	131318	152018	41830.2	28364.2	43876.5	483699	NO	NO	NO	NO
OST48_HUMAN	12	12	11.903	0.356623	0.893429	1.47088	0.117393	Gingiva	Healthy	Dolichyl-diphosphooligosaccharide--protein glycosyltransferase 48 kDa subunit OS=Homo sapiens GN=DDOST PE=1 SV=4	123524	234394	158891	170509	274416	402442	116709	232078	209870	453496	110470	234394	106714	106469	281142	549068	68091.7	198065	154112	355093	NO	NO	NO	NO
OSTF1_HUMAN	3	3	2.963	0.670158	0.9057	1.18941	0.0575967	Gingiva	Healthy	Osteoclast-stimulating factor 1 OS=Homo sapiens GN=OSTF1 PE=1 SV=2	15006.6	39790	34946.1	49627.9	60315.7	85856.4	43233	42138.8	39500.6	26780	13420.8	39790	23470.4	30988.6	61794	117137	25223.5	35963	29006.3	20969.1	NO	NO	NO	NO
OTUB1_HUMAN	6	6	6.932	0.697458	0.9057	1.02583	0.0681304	Healthy	Gingiva	Ubiquitin thioesterase OTUB1 OS=Homo sapiens GN=OTUB1 PE=1 SV=2	94635.7	70187.7	57467.6	79924	90792.4	119478	85506.8	52743.5	81684	43699.2	84634.9	70187.7	38596.2	49906.1	93017.6	163009	49887.3	45013.5	59982.6	34217	NO	NO	NO	NO
OXSR1_HUMAN	2	2	1.987	0.0562474	0.893429	1.40389	0.994157	Gingiva	Healthy	Serine/threonine-protein kinase OSR1 OS=Homo sapiens GN=OXSR1 PE=1 SV=1	5180.61	8839.86	16912.4	14283.4	14807.9	8264.66	16097.9	28255.9	12726.7	18922.1	4633.14	8839.86	11358.7	8918.82	15170.8	11275.8	9392.03	24114.8	9345.52	14816.3	NO	NO	NO	NO
PA1B2_HUMAN	3	2	2.991	0.814506	0.925517	1.00711	0.0548417	Gingiva	Healthy	Platelet-activating factor acetylhydrolase IB subunit beta OS=Homo sapiens GN=PAFAH1B2 PE=1 SV=1	55872.7	61113.3	38218	39027.1	65598.7	97069.4	46959.9	53084.2	32384.3	32178.9	49968.3	61113.3	25667.9	24369.3	67206.4	132436	27397.8	45304.2	23780.6	25196.4	NO	NO	NO	NO
PA1B3_HUMAN	2	2	1.994	0.451688	0.893429	1.23824	0.0904752	Gingiva	Healthy	Platelet-activating factor acetylhydrolase IB subunit gamma OS=Homo sapiens GN=PAFAH1B3 PE=1 SV=1	0	18544.9	19355.3	14876.7	23762.3	20949.2	18783.9	35556.6	16359.8	3124.06	0	18544.9	12999.4	9289.32	24344.6	28581.9	10959.1	30345.4	12013.4	2446.17	NO	NO	NO	NO
PA2G4_HUMAN	9	9	9.961	0.968825	0.938471	1.08909	0.0501111	Healthy	Gingiva	Proliferation-associated protein 2G4 OS=Homo sapiens GN=PA2G4 PE=1 SV=3	56986.4	172677	130016	260181	170534	153909	142886	159769	166281	102895	50964.3	172677	87321.4	162462	174713	209984	83364.3	136354	122104	80568.1	NO	NO	NO	NO
PABP1_HUMAN;PABP3_HUMAN;PABP4_HUMAN	17	17	18.915	0.128084	0.893429	1.20733	0.754282	Gingiva	Healthy	Polyadenylate-binding protein 1 OS=Homo sapiens GN=PABPC1 PE=1 SV=2	363441	191846	156721	136663	171942	315860	207606	259313	174736	274700	325034	191846	105257	85335.2	176156	430941	121124	221308	128313	215093	NO	NO	NO	NO
PABP2_HUMAN	2	2	1.994	0.745111	0.913378	1.05206	0.055735	Gingiva	Healthy	Polyadenylate-binding protein 2 OS=Homo sapiens GN=PABPN1 PE=1 SV=3	38181.9	26132.8	26698.3	40017.1	37838.8	37713.4	36372.2	42640.9	35377.9	25555.2	34147	26132.8	17931	24987.4	38766.2	51453.9	21220.7	36391.5	25978.9	20010	NO	NO	NO	NO
PAI2_HUMAN	5	5	4.985	0.949483	0.937618	1.02435	0.0503858	Gingiva	Healthy	Plasminogen activator inhibitor 2 OS=Homo sapiens GN=SERPINB2 PE=1 SV=2	97423.2	48814.1	50389.2	32405.4	42213	46047.2	75474.3	91736.7	42731.7	21861	87127.9	48814.1	33842.3	20234.5	43247.6	62824.1	44034	78291.9	31379	17117.4	NO	NO	NO	NO
PAIRB_HUMAN	12	12	11.941	0.643954	0.9057	1.16156	0.0600945	Gingiva	Healthy	Plasminogen activator inhibitor 1 RNA-binding protein OS=Homo sapiens GN=SERBP1 PE=1 SV=2	50116.6	61414.2	93269.2	86623.2	108835	145060	78539.9	79408.7	104382	57530.7	44820.4	61414.2	62641.3	54089.1	111502	197912	45822.6	67770.6	76650.2	45047.2	NO	NO	NO	NO
PAK2_HUMAN	2	2	1.994	0.576572	0.9057	1.19841	0.0734421	Gingiva	Healthy	Serine/threonine-protein kinase PAK 2 OS=Homo sapiens GN=PAK2 PE=1 SV=3	14475.8	33565.5	36233.1	33107.2	37065.4	38115.2	37368.7	62288.1	25955.7	21362.6	12946	33565.5	24334.8	20672.7	37973.9	52002.1	21802	53159.2	19059.9	16727.2	NO	NO	NO	NO
PALLD_HUMAN	3	2	2.945	0.169193	0.893429	1.45572	0.951562	Gingiva	Healthy	Palladin OS=Homo sapiens GN=PALLD PE=1 SV=3	13709.3	6008.78	5122.3	6377.92	14840.4	15123.1	11335.3	4608.8	6677.89	29303.7	12260.6	6008.78	3440.23	3982.5	15204.2	20633.1	6613.34	3933.34	4903.74	22945.1	NO	NO	NO	NO
PARK7_HUMAN	6	6	7.944	0.727651	0.909642	1.15572	0.0551948	Gingiva	Healthy	Protein deglycase DJ-1 OS=Homo sapiens GN=PARK7 PE=1 SV=2	180249	424978	328405	281612	430369	648189	210940	379937	351138	311670	161201	424978	220563	175844	440917	884351	123069	324253	257849	244041	NO	NO	NO	NO
PARP1_HUMAN	7	7	6.964	0.0804719	0.893429	1.57612	0.463282	Gingiva	Healthy	Poly [ADP-ribose] polymerase 1 OS=Homo sapiens GN=PARP1 PE=1 SV=4	28581.3	26474.3	46483.4	34302	35755.3	83705.9	40343.1	62239.3	33099.8	51068.1	25560.9	26474.3	31219	21418.8	36631.6	114203	23537.4	53117.6	24306	39986.9	NO	NO	NO	NO
PCBP1_HUMAN;PCBP4_HUMAN	10	7	9.956	0.683565	0.9057	1.04847	0.0616904	Gingiva	Healthy	Poly(rC)-binding protein 1 OS=Homo sapiens GN=PCBP1 PE=1 SV=2	262456	332089	306746	300180	451536	349958	289731	440707	316075	336659	234721	332089	206016	187438	462603	477462	169038	376117	232102	263608	NO	NO	NO	NO
PCBP2_HUMAN	8	4	8.932	0.0736098	0.893429	1.46875	0.277163	Gingiva	Healthy	Poly(rC)-binding protein 2 OS=Homo sapiens GN=PCBP2 PE=1 SV=1	95817	195234	148027	162955	186296	261287	216552	255534	220137	204351	85691.4	195234	99417.3	101752	190862	356485	126343	218083	161652	160009	NO	NO	NO	NO
PCKGM_HUMAN	2	2	1.992	0.122917	0.893429	1.31346	0.730887	Gingiva	Healthy	Phosphoenolpyruvate carboxykinase [GTP], mitochondrial OS=Homo sapiens GN=PCK2 PE=1 SV=3	13145.1	13503.3	11412.9	7403.22	31287.8	30051.7	15068.9	17062.3	12423	26205.3	11756	13503.3	7665.08	4622.71	32054.6	41000.7	8791.66	14561.7	9122.51	20519.1	NO	NO	NO	NO
PCNA_HUMAN	2	2	1.994	0.641447	0.9057	1.11184	0.0759615	Gingiva	Healthy	Proliferating cell nuclear antigen OS=Homo sapiens GN=PCNA PE=1 SV=1	21477	82956.3	50383.5	38144.9	57161.8	41555.6	55038	103152	39688.3	38664	19207.4	82956.3	33838.4	23818.4	58562.8	56696	32110.8	88034.4	29144.1	30274.3	NO	NO	NO	NO
PCOC1_HUMAN	2	2	1.994	0.788733	0.923582	1.0481	0.0543265	Healthy	Gingiva	Procollagen C-endopeptidase enhancer 1 OS=Homo sapiens GN=PCOLCE PE=1 SV=2	47385.4	31723.7	95298	39663.9	30545.7	60440.9	25771.2	26917.9	24389.1	95871.7	42377.9	31723.7	64003.8	24766.9	31294.3	82462	15035.7	22972.8	17909.5	75068.6	NO	NO	NO	NO
PCP_HUMAN	3	3	2.991	0.444974	0.893429	2.12953	0.0820626	Gingiva	Healthy	Lysosomal Pro-X carboxypeptidase OS=Homo sapiens GN=PRCP PE=1 SV=1	4792	17687.2	12757	9070.81	15693.6	63720.1	6381.23	18150.1	8271	31250.9	4285.6	17687.2	8567.82	5663.98	16078.3	86935.9	3723	15490	6073.6	24469.8	NO	NO	NO	NO
PCYOX_HUMAN	3	3	2.983	0.487961	0.893429	1.19464	0.0753416	Gingiva	Healthy	Prenylcysteine oxidase 1 OS=Homo sapiens GN=PCYOX1 PE=1 SV=3	19957.1	38718.6	40229.2	47345.7	42709.9	61951.4	37809.7	31886.2	40525	53567.7	17848.1	38718.6	27018.7	29563.6	43756.7	84522.9	22059.3	27213	29758.5	41944.1	NO	NO	NO	NO
PDC6I_HUMAN	15	15	15.936	0.850602	0.930719	1.01381	0.0518306	Gingiva	Healthy	Programmed cell death 6-interacting protein OS=Homo sapiens GN=PDCD6IP PE=1 SV=1	45215.7	94889.2	98104.7	98110.2	117161	103921	105044	84887.7	100432	65458.8	40437.5	94889.2	65888.9	61261.9	120032	141784	61285.8	72446.6	73749.6	51254.9	NO	NO	NO	NO
PDCD4_HUMAN	3	3	2.991	0.686206	0.9057	1.27536	0.0588369	Healthy	Gingiva	Programmed cell death protein 4 OS=Homo sapiens GN=PDCD4 PE=1 SV=2	10343.5	25185.3	49411.4	40911.9	37359	39256.5	19198.1	28637.2	25565.9	15314.8	9250.48	25185.3	33185.6	25546.2	38274.6	53559.3	11200.8	24440.2	18773.6	11991.6	NO	NO	NO	NO
PDCD5_HUMAN	2	2	1.994	0.922161	0.933802	1.10255	0.0504259	Gingiva	Healthy	Programmed cell death protein 5 OS=Homo sapiens GN=PDCD5 PE=1 SV=3	10988.7	17712	17535.5	16280.6	25769.9	25917	18254	26942.9	22293.3	3932.88	9827.44	17712	11777.2	10165.9	26401.4	35359.6	10650	22994.2	16370.5	3079.49	NO	NO	NO	NO
PDCD6_HUMAN	4	4	3.971	0.107281	0.893429	1.42916	0.507581	Gingiva	Healthy	Programmed cell death protein 6 OS=Homo sapiens GN=PDCD6 PE=1 SV=1	44700.2	90896.7	50552.6	42957.9	76878.1	103843	75053.1	66128.1	57819.4	134459	39976.4	90896.7	33952	26823.7	78762.3	141678	43788.3	56436.4	42458.3	105283	NO	NO	NO	NO
PDIA1_HUMAN	30	30	38.73	0.490421	0.893429	1.10818	0.0929306	Gingiva	Healthy	Protein disulfide-isomerase OS=Homo sapiens GN=P4HB PE=1 SV=3	887987	1.18475e+06	722047	1.17324e+06	1.25006e+06	1.37544e+06	828093	1.00713e+06	1.33762e+06	1.23426e+06	794148	1.18475e+06	484940	732593	1.2807e+06	1.87657e+06	483135	859529	982248	966440	NO	NO	NO	NO
PDIA3_HUMAN	26	25	31.789	0.403432	0.893429	1.38725	0.212499	Gingiva	Healthy	Protein disulfide-isomerase A3 OS=Homo sapiens GN=PDIA3 PE=1 SV=4	500427	462734	348814	446168	607521	1.10821e+06	328542	466148	348754	1.0301e+06	447544	462734	234270	278595	622410	1.51197e+06	191682	397829	256099	806583	NO	NO	NO	NO
PDIA4_HUMAN	18	18	17.855	0.198875	0.893429	2.16441	0.677093	Gingiva	Healthy	Protein disulfide-isomerase A4 OS=Homo sapiens GN=PDIA4 PE=1 SV=2	126084	91251.4	85498.9	84136.9	134659	385858	53800.8	217749	82048.6	389563	112760	91251.4	57422.6	52536.7	137959	526442	31389.1	185836	60250.3	305032	NO	NO	NO	NO
PDIA6_HUMAN	13	13	13.919	0.357397	0.893429	1.48779	0.0977626	Gingiva	Healthy	Protein disulfide-isomerase A6 OS=Homo sapiens GN=PDIA6 PE=1 SV=1	525001	628868	319228	547063	380186	785701	385548	655860	430831	1.31327e+06	469521	628868	214399	341596	389504	1.07196e+06	224941	559738	316370	1.0283e+06	NO	NO	NO	NO
PDLI1_HUMAN	15	15	15.881	0.447251	0.893429	1.09244	0.138288	Gingiva	Healthy	PDZ and LIM domain protein 1 OS=Homo sapiens GN=PDLIM1 PE=1 SV=4	159834	211976	240903	256977	352141	221711	339819	215260	242839	315149	142943	211976	161795	160461	360771	302490	198261	183712	178323	246765	NO	NO	NO	NO
PDLI2_HUMAN	2	2	1.994	0.938587	0.93453	1.09461	0.0504636	Healthy	Gingiva	PDZ and LIM domain protein 2 OS=Homo sapiens GN=PDLIM2 PE=1 SV=1	11164.9	53649.2	55081	56117.9	39796.8	42389.5	45815.6	35658.3	47759.3	25533.5	9985.03	53649.2	36993.3	35041.1	40772.2	57833.7	26730.2	30432.2	35070.9	19993	NO	NO	NO	NO
PDLI5_HUMAN	4	4	3.986	0.00520354	0.812727	1.21674	1	Gingiva	Healthy	PDZ and LIM domain protein 5 OS=Homo sapiens GN=PDLIM5 PE=1 SV=5	28030.7	36907.8	17003.3	23103.2	19282.7	31976.5	43662.6	21551.3	31929.2	22154.8	25068.5	36907.8	11419.7	14426.1	19755.3	43626.9	25474.1	18392.7	23446.4	17347.4	NO	NO	YES	NO
PDXK_HUMAN	3	3	3.967	0.183463	0.893429	1.99527	0.179898	Gingiva	Healthy	Pyridoxal kinase OS=Homo sapiens GN=PDXK PE=1 SV=1	2339.84	23983.5	9595.64	10837.7	13314.8	26007	15653.4	42274.5	23827.1	12096.7	2092.58	23983.5	6444.61	6767.27	13641.1	35482.4	9132.69	36078.8	17496.8	9471.88	NO	NO	NO	NO
PEBP1_HUMAN	9	8	10.923	0.622478	0.9057	1.145	0.0674461	Gingiva	Healthy	Phosphatidylethanolamine-binding protein 1 OS=Homo sapiens GN=PEBP1 PE=1 SV=3	793437	689582	611463	1.07186e+06	1.08303e+06	1.62367e+06	1.00776e+06	703642	791678	738762	709589	689582	410669	669288	1.10958e+06	2.21524e+06	587961	600517	581349	578459	NO	NO	NO	NO
PEDF_HUMAN	12	11	12.918	0.812012	0.924717	1.05084	0.0541725	Healthy	Gingiva	Pigment epithelium-derived factor OS=Homo sapiens GN=SERPINF1 PE=1 SV=4	140907	242596	386178	341509	214710	206655	146076	221245	217329	470450	126016	242596	259364	213245	219972	281948	85225.2	188819	159590	368367	NO	NO	NO	NO
PEF1_HUMAN	2	2	1.994	0.214799	0.893429	1.1894	0.250557	Healthy	Gingiva	Peflin OS=Homo sapiens GN=PEF1 PE=1 SV=1	12761.6	19278.4	19749.6	17609.8	15025.6	15598.3	12216.6	17858.2	15901.6	9406.34	11413	19278.4	13264.2	10995.9	15393.9	21281.4	7127.57	15240.9	11677	7365.27	NO	NO	NO	NO
PEPL_HUMAN	77	77	91.326	0.18912	0.893429	1.17814	0.151466	Gingiva	Healthy	Periplakin OS=Homo sapiens GN=PPL PE=1 SV=4	382085	317202	334863	316213	459125	381902	427156	462943	470628	389200	341707	317202	224900	197449	470378	521045	249216	395094	345594	304748	NO	NO	NO	NO
PERM_HUMAN	5	5	4.923	0.260157	0.893429	1.06928	0.896746	Gingiva	Healthy	Myeloperoxidase OS=Homo sapiens GN=MPO PE=1 SV=1	150234	52999.1	9184.07	7758.78	23506	105936	80888.7	22626.2	7065.81	44046.6	134358	52999.1	6168.19	4844.73	24082.1	144533	47192.9	19310.1	5188.6	34489	NO	NO	NO	NO
PFD2_HUMAN	2	2	1.994	0.681438	0.9057	1.12548	0.0615282	Gingiva	Healthy	Prefoldin subunit 2 OS=Homo sapiens GN=PFDN2 PE=1 SV=1	11847.4	23502.3	28014.3	30140.4	24163.9	32120.1	26693.5	33712.7	26857.7	13049.8	10595.4	23502.3	18814.9	18820.2	24756.2	43822.8	15573.8	28771.8	19722.3	10218.2	NO	NO	NO	NO
PFD5_HUMAN	2	2	1.979	0.215331	0.893429	1.23125	0.157723	Gingiva	Healthy	Prefoldin subunit 5 OS=Homo sapiens GN=PFDN5 PE=1 SV=2	10498.3	22504.8	19854.3	15201.7	16643.3	24024.8	19700.7	22750.4	19195.7	18618.3	9388.9	22504.8	13334.5	9492.22	17051.3	32778	11494	19416.1	14095.9	14578.3	NO	NO	NO	NO
PFKAL_HUMAN	5	5	4.965	0.567254	0.9057	1.1553	0.0703642	Gingiva	Healthy	ATP-dependent 6-phosphofructokinase, liver type OS=Homo sapiens GN=PFKL PE=1 SV=6	29994.7	44389.6	31670.7	26964	43375.3	64905.9	29034.3	33087.9	35909.4	40851.2	26825	44389.6	21270.6	16836.8	44438.4	88553.8	16939.5	28238.6	26369.2	31987	NO	NO	NO	NO
PFKAP_HUMAN	2	2	1.971	0.134085	0.893429	1.60153	0.283842	Gingiva	Healthy	ATP-dependent 6-phosphofructokinase, platelet type OS=Homo sapiens GN=PFKP PE=1 SV=2	14887.8	6357.05	12185	7484.32	14432.2	14719.2	13561.3	28860.7	20250.5	11247.2	13314.5	6357.05	8183.68	4673.35	14786	20082	7912.09	24630.9	14870.5	8806.68	NO	NO	NO	NO
PGAM1_HUMAN	15	14	19.926	0.372513	0.893429	1.25482	0.10603	Gingiva	Healthy	Phosphoglycerate mutase 1 OS=Homo sapiens GN=PGAM1 PE=1 SV=2	545303	886349	722341	626214	741168	975260	867080	1.10495e+06	1.00995e+06	461438	487678	886349	485137	391020	759334	1.33059e+06	505881	943013	741635	361311	NO	NO	NO	NO
PGBM_HUMAN	29	28	28.784	0.0897127	0.893429	1.12607	0.997579	Gingiva	Healthy	Basement membrane-specific heparan sulfate proteoglycan core protein OS=Homo sapiens GN=HSPG2 PE=1 SV=4	188184	182434	240442	152037	210022	247436	179362	280242	161017	227739	168297	182434	161485	94934.9	215169	337587	104645	239170	118239	178323	NO	NO	NO	NO
PGK1_HUMAN;PGK2_HUMAN	24	24	30.824	0.137997	0.893429	1.38984	0.226201	Gingiva	Healthy	Phosphoglycerate kinase 1 OS=Homo sapiens GN=PGK1 PE=1 SV=3	680448	1.08713e+06	807613	617130	931102	1.62873e+06	887317	1.19197e+06	937934	1.08496e+06	608540	1.08713e+06	542407	385347	953923	2.22214e+06	517688	1.01727e+06	688748	849539	NO	NO	NO	NO
PGM1_HUMAN	10	9	9.884	0.854892	0.932543	1.03239	0.052262	Gingiva	Healthy	Phosphoglucomutase-1 OS=Homo sapiens GN=PGM1 PE=1 SV=3	23173.8	67921.1	74582.4	69592.4	67838.1	70030.3	52505.7	74862.3	82882.3	32644.2	20724.9	67921.1	50090.8	43454.8	69500.8	95545.2	30633.4	63890.5	60862.6	25560.7	NO	NO	NO	NO
PGM2_HUMAN	8	7	7.914	0.356231	0.893429	1.113	0.143128	Healthy	Gingiva	Phosphoglucomutase-2 OS=Homo sapiens GN=PGM2 PE=1 SV=4	141729	139414	130410	104794	150932	170113	130152	108357	103601	87305.8	126752	139414	87585.5	65435.4	154631	232092	75935	92476.5	76077.1	68361.4	NO	NO	NO	NO
PGRC1_HUMAN	3	3	2.991	0.0362666	0.893429	1.27775	0.992353	Gingiva	Healthy	Membrane-associated progesterone receptor component 1 OS=Homo sapiens GN=PGRMC1 PE=1 SV=3	103728	70750.4	68368.1	89703.8	124339	106899	90545.1	112598	103268	170480	92766.4	70750.4	45917.2	56012.8	127387	145846	52826.8	96096	75832	133488	NO	NO	YES	NO
PGRC2_HUMAN	2	2	1.987	0.0414454	0.893429	1.2099	1	Gingiva	Healthy	Membrane-associated progesterone receptor component 2 OS=Homo sapiens GN=PGRMC2 PE=1 SV=1	58429.7	38940.5	46456.1	39785.4	45689.2	77702.4	37212	60014.3	47969.1	54532.7	52255	38940.5	31200.8	24842.7	46809	106013	21710.6	51218.7	35224.9	42699.7	NO	NO	YES	NO
PGS1_HUMAN	14	13	16.884	0.411782	0.893429	1.31089	0.118918	Healthy	Gingiva	Biglycan OS=Homo sapiens GN=BGN PE=1 SV=2	511312	123081	408993	1.21859e+06	665719	418632	177461	140526	112089	1.38466e+06	457279	123081	274687	760910	682036	571156	103536	119931	82309.7	1.0842e+06	NO	NO	NO	NO
PGS2_HUMAN	17	16	23.903	0.244886	0.893429	1.49486	0.189422	Healthy	Gingiva	Decorin OS=Homo sapiens GN=DCN PE=1 SV=1	2.62948e+06	1.41675e+06	2.18894e+06	5.08553e+06	3.17033e+06	2.79981e+06	1.45455e+06	833566	1.03574e+06	3.57027e+06	2.3516e+06	1.41675e+06	1.47013e+06	3.1755e+06	3.24803e+06	3.8199e+06	848628	711399	760570	2.79556e+06	NO	NO	NO	NO
PHB_HUMAN	9	8	10.94	0.996573	0.940479	1.03296	0.0500011	Gingiva	Healthy	Prohibitin OS=Homo sapiens GN=PHB PE=1 SV=1	161689	196066	160305	177648	203334	250658	130560	193739	127540	226180	144603	196066	107664	110927	208317	341983	76172.5	165345	93656.1	177102	NO	NO	NO	NO
PHB2_HUMAN	11	9	12.926	0.320069	0.893429	1.18459	0.231175	Gingiva	Healthy	Prohibitin-2 OS=Homo sapiens GN=PHB2 PE=1 SV=2	204357	192475	149251	113020	198824	296280	143782	234899	139022	202310	182761	192475	100240	70571.8	203697	404227	83886.6	200472	102088	158411	NO	NO	NO	NO
PICAL_HUMAN	4	3	3.941	0.219249	0.893429	1.18982	0.452025	Healthy	Gingiva	Phosphatidylinositol-binding clathrin assembly protein OS=Homo sapiens GN=PICALM PE=1 SV=2	16842.4	14649	12675.4	7878.66	17657.6	18252.8	10497.6	10391.1	8721.08	10720.2	15062.5	14649	8513.04	4919.59	18090.4	24903.1	6124.64	8868.16	6404.11	8394.05	NO	NO	NO	NO
PIMT_HUMAN	2	2	1.994	0.744507	0.913378	1.03595	0.0607199	Gingiva	Healthy	Protein-L-isoaspartate(D-aspartate) O-methyltransferase OS=Homo sapiens GN=PCMT1 PE=1 SV=4	26250.7	32184.4	31126.9	33513.9	41196.1	36507.8	32381.8	34485.5	25570.2	41233	23476.6	32184.4	20905.4	20926.7	42205.8	49809.1	18892.5	29431.3	18776.8	32285.9	NO	NO	NO	NO
PIPNA_HUMAN	3	3	2.991	0.912881	0.933802	1.02448	0.0508316	Healthy	Gingiva	Phosphatidylinositol transfer protein alpha isoform OS=Homo sapiens GN=PITPNA PE=1 SV=2	30923.1	36953.3	40707.3	43771.6	59112.1	53255.8	38148.7	30547.1	39337.9	45125	27655.3	36953.3	27339.7	27331.8	60560.9	72659.1	22257.1	26070.1	28886.8	35333.4	NO	NO	NO	NO
PIR_HUMAN	2	2	1.963	0.00386129	0.812727	1.50058	1	Gingiva	Healthy	Pirin OS=Homo sapiens GN=PIR PE=1 SV=1	4405.24	6115.81	4850.82	9734.82	1715.36	6385.95	8723	5725.85	16866.8	2547.09	3939.71	6115.81	3257.9	6078.61	1757.4	8712.61	5089.27	4886.68	12385.7	1994.4	NO	NO	YES	NO
PITH1_HUMAN	2	2	1.976	0.441171	0.893429	1.03349	0.664502	Healthy	Gingiva	PITH domain-containing protein 1 OS=Homo sapiens GN=PITHD1 PE=1 SV=1	23171.4	13534.2	12419.2	14519.3	11711.5	26000.9	11001.4	13231.7	14694.4	7985.37	20722.7	13534.2	8340.95	9066.11	11998.6	35474.1	6418.56	11292.5	10790.5	6252.63	NO	NO	NO	NO
PKP1_HUMAN	39	38	43.77	0.252462	0.893429	1.40774	0.285814	Healthy	Gingiva	Plakophilin-1 OS=Homo sapiens GN=PKP1 PE=1 SV=2	763853	1.69251e+06	1.69591e+06	3.59442e+06	2.19905e+06	855555	1.76844e+06	1.30256e+06	2.61289e+06	525599	683132	1.69251e+06	1.139e+06	2.24442e+06	2.25294e+06	1.16727e+06	1.03176e+06	1.11166e+06	1.91871e+06	411550	NO	NO	NO	NO
PKP3_HUMAN	23	22	26.85	0.899715	0.933802	1.02794	0.051294	Gingiva	Healthy	Plakophilin-3 OS=Homo sapiens GN=PKP3 PE=1 SV=1	216235	321058	342114	424132	349831	307621	427101	421796	323801	219244	193384	321058	229770	264836	358405	419699	249184	359978	237775	171671	NO	NO	NO	NO
PLAK_HUMAN	43	37	54.808	0.871941	0.933802	1.00359	0.0551005	Gingiva	Healthy	Junction plakoglobin OS=Homo sapiens GN=JUP PE=1 SV=3	699317	3.28373e+06	1.80502e+06	3.74698e+06	2.84205e+06	1.54008e+06	3.19642e+06	1.92561e+06	4.4646e+06	1.29478e+06	625416	3.28373e+06	1.21229e+06	2.33969e+06	2.9117e+06	2.10119e+06	1.86489e+06	1.64339e+06	3.27847e+06	1.01383e+06	NO	NO	NO	NO
PLCD1_HUMAN	2	2	1.947	0.301143	0.893429	1.35916	0.13264	Healthy	Gingiva	1-phosphatidylinositol 4,5-bisphosphate phosphodiesterase delta-1 OS=Homo sapiens GN=PLCD1 PE=1 SV=2	17579.3	6772.13	10772.3	13588	8699.9	7636.16	13232.6	6305.94	9735.81	5329.91	15721.6	6772.13	7234.89	8484.57	8913.13	10418.3	7720.28	5381.75	7149.25	4173.38	NO	NO	NO	NO
PLEC_HUMAN;CNTLN_HUMAN;REV_sp|Q5TB80|CE162_HUMAN;SIPA1_HUMAN	175	157	194.945	0.521945	0.897594	1.05976	0.128175	Healthy	Gingiva	Plectin OS=Homo sapiens GN=PLEC PE=1 SV=3	624766	387995	321595	351615	392367	486913	282463	240076	248279	703413	558743	387995	215989	219555	401983	664315	164797	204891	182317	550780	NO	NO	NO	NO
PLIN3_HUMAN	13	12	14.894	0.450815	0.893429	1.29768	0.0946055	Gingiva	Healthy	Perilipin-3 OS=Homo sapiens GN=PLIN3 PE=1 SV=3	123377	203540	198444	167169	179704	277007	278432	267721	217357	91358.9	110339	203540	133279	104383	184109	377933	162446	228484	159611	71535	NO	NO	NO	NO
PLMN_HUMAN	5	5	6.951	0.540918	0.898784	1.14264	0.0766531	Healthy	Gingiva	Plasminogen OS=Homo sapiens GN=PLG PE=1 SV=2	132262	84767.3	68732.2	129842	75636.4	89521.8	73218	58495.8	58094.1	150585	118285	84767.3	46161.8	81075.7	77490.2	122138	42717.6	49922.7	42659.9	117910	NO	NO	NO	NO
PLSL_HUMAN	30	23	31.804	0.860926	0.933802	1.08758	0.0537914	Gingiva	Healthy	Plastin-2 OS=Homo sapiens GN=LCP1 PE=1 SV=6	369216	364682	270052	246677	350876	741570	161675	271413	228295	338802	330199	364682	181372	154030	359475	1.01175e+06	94326	231635	167643	265286	NO	NO	NO	NO
PLST_HUMAN;PLSI_HUMAN	24	18	23.89	0.57232	0.9057	1.13508	0.0744818	Gingiva	Healthy	Plastin-3 OS=Homo sapiens GN=PLS3 PE=1 SV=4	309615	183686	194830	264264	259541	367231	360246	243595	220635	183932	276896	183686	130851	165011	265902	501028	210178	207894	162018	144021	NO	NO	NO	NO
PML_HUMAN	4	3	3.954	0.955512	0.937618	1.05406	0.0503252	Gingiva	Healthy	Protein PML OS=Homo sapiens GN=PML PE=1 SV=3	6764.12	7527.76	11858.7	7524.43	9916.27	13272.9	5566.75	14508.4	6733.54	5866.39	6049.31	7527.76	7964.54	4698.39	10159.3	18108.7	3247.81	12382.1	4944.61	4593.45	NO	NO	NO	NO
PMVK_HUMAN	3	3	2.977	0.400041	0.893429	1.47488	0.137184	Gingiva	Healthy	Phosphomevalonate kinase OS=Homo sapiens GN=PMVK PE=1 SV=3	7063.15	5917.85	8386.18	5638.14	6007.82	8034.01	15216.4	12862.3	9669.02	2908.8	6316.74	5917.85	5632.31	3520.56	6155.06	10961.1	8877.74	10977.2	7100.21	2277.62	NO	NO	NO	NO
PNCB_HUMAN	2	2	1.994	0.776629	0.923582	1.28155	0.0539026	Healthy	Gingiva	Nicotinate phosphoribosyltransferase OS=Homo sapiens GN=NAPRT PE=1 SV=2	2147.12	60030.2	13505.6	9440.34	30074	25851.4	17085	15717.2	21910.6	9324.69	1920.22	60030.2	9070.6	5894.73	30811	35270.1	9967.89	13413.7	16089.5	7301.34	NO	NO	NO	NO
PNPH_HUMAN	10	10	9.932	0.579943	0.9057	1.04303	0.143778	Gingiva	Healthy	Purine nucleoside phosphorylase OS=Homo sapiens GN=PNP PE=1 SV=2	80696.6	71493.8	96233.1	90471	163479	99819.4	87756.3	123048	73389.5	139977	72168.9	71493.8	64631.9	56491.8	167486	136188	51199.7	105014	53891.8	109604	NO	NO	NO	NO
POF1B_HUMAN	13	12	13.91	0.151549	0.893429	1.60172	0.292639	Healthy	Gingiva	Protein POF1B OS=Homo sapiens GN=POF1B PE=1 SV=3	375073	159761	279485	506638	412721	153413	194920	126784	131690	475577	335436	159761	187707	316354	422836	209308	113722	108203	96703.1	372382	NO	NO	NO	NO
POSTN_HUMAN	34	32	44.705	0.43497	0.893429	1.62817	0.108321	Gingiva	Healthy	Periostin OS=Homo sapiens GN=POSTN PE=1 SV=2	1.87734e+06	268332	1.2562e+06	421542	456903	857897	507579	1.02175e+06	592411	3.98946e+06	1.67895e+06	268332	843685	263219	468101	1.17046e+06	296137	872002	435022	3.12379e+06	NO	NO	NO	NO
PP14B_HUMAN	2	2	1.994	0.935893	0.93453	1.02499	0.05029	Gingiva	Healthy	Protein phosphatase 1 regulatory subunit 14B OS=Homo sapiens GN=PPP1R14B PE=1 SV=3	26780.8	43247.1	27250	43826.1	47972.4	62510	30407.9	42753.6	40601.3	17528.7	23950.7	43247.1	18301.6	27365.8	49148.2	85284.9	17740.9	36487.7	29814.5	13725.1	NO	NO	NO	NO
PP1A_HUMAN	7	3	7.941	0.448766	0.893429	1.18126	0.103566	Gingiva	Healthy	Serine/threonine-protein phosphatase PP1-alpha catalytic subunit OS=Homo sapiens GN=PPP1CA PE=1 SV=1	25193.6	17681.9	17798.8	26628	16800.1	29805	26678.5	32715.2	18824.4	14949	22531.3	17681.9	11954	16627	17211.9	40664.1	15565	27920.4	13823.2	11705.2	NO	NO	NO	NO
PP1B_HUMAN	6	2	6.955	0.810829	0.924717	1.02088	0.0611429	Gingiva	Healthy	Serine/threonine-protein phosphatase PP1-beta catalytic subunit OS=Homo sapiens GN=PPP1CB PE=1 SV=3	139583	63171.6	79389.3	79179.1	66674.8	109946	89203.9	107543	76572.5	53669.8	124832	63171.6	53319.3	49440.9	68309	150003	52044.3	91781.2	56229.1	42024	NO	NO	NO	NO
PP1R7_HUMAN	4	4	3.96	0.238201	0.893429	1.21524	0.13272	Gingiva	Healthy	Protein phosphatase 1 regulatory subunit 7 OS=Homo sapiens GN=PPP1R7 PE=1 SV=1	18591.9	23567.9	34342.2	28138.9	36917.6	40532.8	31372.8	33398	34657	32067.4	16627.2	23567.9	23064.8	17570.4	37822.4	55300.6	18303.9	28503.2	25449.5	25109.1	NO	NO	NO	NO
PP2AA_HUMAN;PP2AB_HUMAN	5	5	4.965	0.50175	0.893429	1.11159	0.0752583	Gingiva	Healthy	Serine/threonine-protein phosphatase 2A catalytic subunit alpha isoform OS=Homo sapiens GN=PPP2CA PE=1 SV=1 [PP2AA_HUMAN,PP2AB_HUMAN]	158830	172124	157874	169292	196707	264420	194871	174465	157684	158778	142045	172124	106031	105709	201528	360759	113694	148895	115791	124325	NO	NO	NO	NO
PP2BA_HUMAN	2	2	1.966	0.703604	0.9057	1.16009	0.0572145	Healthy	Gingiva	Serine/threonine-protein phosphatase 2B catalytic subunit alpha isoform OS=Homo sapiens GN=PPP3CA PE=1 SV=1	4144.43	12437.7	6660.74	10294.1	6101.3	11341.7	6896.69	5218.85	3822.68	6888.52	3706.46	12437.7	4473.47	6427.85	6250.84	15473.9	4023.74	4453.98	2807.09	5393.79	NO	NO	NO	NO
PPAC_HUMAN	2	2	1.994	0.275205	0.893429	1.15403	0.577706	Gingiva	Healthy	Low molecular weight phosphotyrosine protein phosphatase OS=Homo sapiens GN=ACP1 PE=1 SV=3	27323.8	20581.8	29964.9	22776	32845.1	42872.3	21636.4	33721.9	20338.2	35484.5	24436.3	20581.8	20125	14221.7	33650.1	58492.5	12623.4	28779.6	14934.9	27784.8	NO	NO	NO	NO
PPBT_HUMAN	2	2	1.983	0.165409	0.893429	2.89224	0.555512	Gingiva	Healthy	Alkaline phosphatase, tissue-nonspecific isozyme OS=Homo sapiens GN=ALPL PE=1 SV=4	8598.59	6204.05	7109.7	398.819	10214.8	11345.1	4559.29	8516.52	3394.39	66257.4	7689.92	6204.05	4775	249.03	10465.1	15478.6	2660.03	7268.35	2492.59	51880.3	NO	NO	NO	NO
PPCE_HUMAN	3	3	2.984	0.675224	0.9057	1.07781	0.0692034	Healthy	Gingiva	Prolyl endopeptidase OS=Homo sapiens GN=PREP PE=1 SV=2	52650.8	32748.2	27573.4	24953.5	42557.9	50528.6	33965	28972.2	33755	20232.8	47086.8	32748.2	18518.8	15581.4	43600.9	68938.2	19816.2	24726	24787.1	15842.5	NO	NO	NO	NO
PPIA_HUMAN;PPIA_NOMLE	10	10	13.958	0.919166	0.933802	1.09342	0.0504406	Gingiva	Healthy	Peptidyl-prolyl cis-trans isomerase A OS=Homo sapiens GN=PPIA PE=1 SV=2 [PPIA_HUMAN,PPIA_NOMLE]	1.43738e+06	1.56047e+06	1.57349e+06	1.3728e+06	1.89937e+06	2.08253e+06	1.54826e+06	2.21317e+06	1.98965e+06	742663	1.28548e+06	1.56047e+06	1.05678e+06	857202	1.94592e+06	2.84129e+06	903305	1.88881e+06	1.46105e+06	581514	NO	NO	NO	NO
PPIB_HUMAN	13	12	15.933	0.405923	0.893429	1.25547	0.176501	Gingiva	Healthy	Peptidyl-prolyl cis-trans isomerase B OS=Homo sapiens GN=PPIB PE=1 SV=2	546980	357418	360876	312519	308169	689137	267410	557145	257427	596657	489178	357418	242371	195143	315722	940217	156015	475490	189035	467189	NO	NO	NO	NO
PPIC_HUMAN	2	2	1.987	0.730545	0.910635	1.00851	0.0563139	Gingiva	Healthy	Peptidyl-prolyl cis-trans isomerase C OS=Homo sapiens GN=PPIC PE=1 SV=1	10689	27739.6	12773.7	14466.5	18543.9	16763.4	16111.1	18128.9	16711.4	17214.2	9559.44	27739.6	8579.07	9033.13	18998.4	22871	9399.74	15471.9	12271.6	13478.9	NO	NO	NO	NO
PPT1_HUMAN	2	2	1.984	0.57116	0.9057	1.14586	0.0720195	Gingiva	Healthy	Palmitoyl-protein thioesterase 1 OS=Homo sapiens GN=PPT1 PE=1 SV=1	49034.3	16548.2	20032.4	15683.6	7844.69	18677.6	20568.2	42643.2	13755.4	29418.7	43852.5	16548.2	13454.1	9793.15	8036.95	25482.6	12000.1	36393.5	10100.9	23035.2	NO	NO	NO	NO
PRAF3_HUMAN	2	2	1.994	0.153864	0.893429	1.17514	0.816151	Healthy	Gingiva	PRA1 family protein 3 OS=Homo sapiens GN=ARL6IP5 PE=1 SV=1	50008.1	34624.4	41670.8	26498.8	41864.6	60426.9	27126.8	22977.8	20620	34502.5	44723.4	34624.4	27986.8	16546.3	42890.7	82442.8	15826.6	19610.2	15141.8	27015.9	NO	NO	NO	NO
PRDBP_HUMAN	3	3	2.991	0.454928	0.893429	1.31511	0.101007	Healthy	Gingiva	Protein kinase C delta-binding protein OS=Homo sapiens GN=PRKCDBP PE=1 SV=3	12061	10729.2	14073.2	32569.4	10344.8	8010.89	16849.6	12626.5	12248.4	10926.7	10786.4	10729.2	9451.81	20336.9	10598.3	10929.6	9830.58	10776	8994.27	8555.74	NO	NO	NO	NO
PRDX1_HUMAN	16	13	20.895	0.463726	0.893429	1.10836	0.128869	Gingiva	Healthy	Peroxiredoxin-1 OS=Homo sapiens GN=PRDX1 PE=1 SV=1	1.24772e+06	670976	806842	939903	726110	1.00897e+06	864573	1.29323e+06	1.06304e+06	637621	1.11587e+06	670976	541890	586893	743906	1.37658e+06	504419	1.10369e+06	780618	499265	NO	NO	NO	NO
PRDX2_HUMAN	14	13	16.911	0.600817	0.9057	1.08812	0.0922028	Healthy	Gingiva	Peroxiredoxin-2 OS=Homo sapiens GN=PRDX2 PE=1 SV=5	1.51622e+06	663890	755859	812052	1.01911e+06	833809	554056	854677	724748	1.41381e+06	1.356e+06	663890	507648	507060	1.04409e+06	1.1376e+06	323253	729416	532200	1.10703e+06	NO	NO	NO	NO
PRDX3_HUMAN	6	5	5.975	0.139801	0.893429	1.22624	1	Gingiva	Healthy	Thioredoxin-dependent peroxide reductase, mitochondrial OS=Homo sapiens GN=PRDX3 PE=1 SV=3	236918	115063	149921	112136	180584	327530	128147	192681	96412.3	229626	211881	115063	100689	70019.6	185010	446862	74765.1	164442	70798	179800	NO	NO	NO	NO
PRDX4_HUMAN	9	6	9.935	0.112415	0.893429	2.9248	0.830119	Gingiva	Healthy	Peroxiredoxin-4 OS=Homo sapiens GN=PRDX4 PE=1 SV=1	79111.7	39227.1	24907.5	25343.2	41767.9	282436	30525.8	69519	25756.6	207017	70751.5	39227.1	16728.4	15824.8	42791.6	385339	17809.7	59330.3	18913.7	162097	NO	NO	NO	NO
PRDX5_HUMAN	9	9	12.932	0.279776	0.893429	1.26997	0.204094	Gingiva	Healthy	Peroxiredoxin-5, mitochondrial OS=Homo sapiens GN=PRDX5 PE=1 SV=4	507276	193156	546904	291421	436187	763064	509416	535395	368579	331670	453669	193156	367311	181969	446877	1.04108e+06	297209	456928	270657	259701	NO	NO	NO	NO
PRDX6_HUMAN	12	12	13.946	0.818817	0.925517	1.00775	0.0796744	Healthy	Gingiva	Peroxiredoxin-6 OS=Homo sapiens GN=PRDX6 PE=1 SV=3	924988	565936	576700	486304	922803	1.12294e+06	600847	564901	463037	698286	827239	565936	387322	303658	945420	1.53207e+06	350553	482110	340020	546766	NO	NO	NO	NO
PRELP_HUMAN	15	13	18.879	0.0534696	0.893429	3.65368	0.659935	Healthy	Gingiva	Prolargin OS=Homo sapiens GN=PRELP PE=1 SV=1	1.01179e+06	187586	578712	2.1929e+06	824156	508531	97576.4	66701.2	103768	535841	904867	187586	388674	1.36929e+06	844355	693809	56929.1	56925.5	76199.4	419570	NO	NO	NO	NO
PRKDC_HUMAN	16	16	15.891	0.0926085	0.893429	1.43737	0.254929	Gingiva	Healthy	DNA-dependent protein kinase catalytic subunit OS=Homo sapiens GN=PRKDC PE=1 SV=3	27162.2	58380.3	45234.1	51513.9	39796.9	72684.1	52815.9	69825.3	64227.1	59668.8	24291.8	58380.3	30380	32166.3	40772.3	99165.9	30814.4	59591.7	47163.5	46721.4	NO	NO	NO	NO
PROF1_HUMAN	12	12	15.943	0.193613	0.893429	1.15753	0.824022	Gingiva	Healthy	Profilin-1 OS=Homo sapiens GN=PFN1 PE=1 SV=2	1.99114e+06	1.53218e+06	1.51226e+06	1.31749e+06	1.74901e+06	2.85555e+06	1.53031e+06	1.94181e+06	1.37503e+06	1.67572e+06	1.78072e+06	1.53218e+06	1.01566e+06	822666	1.79188e+06	3.89594e+06	892827	1.65722e+06	1.00972e+06	1.31211e+06	NO	NO	NO	NO
PRP19_HUMAN	3	3	2.966	0.750168	0.913918	1.04989	0.0576273	Gingiva	Healthy	Pre-mRNA-processing factor 19 OS=Homo sapiens GN=PRPF19 PE=1 SV=1	33414.9	22316.8	30550.9	43575.5	33639.5	42196.5	29760.5	32162.4	25500.6	42034.1	29883.8	22316.8	20518.5	27209.4	34463.9	57570.4	17363.2	27448.7	18725.7	32913.2	NO	NO	NO	NO
PRRC1_HUMAN	2	2	1.994	0.201294	0.893429	1.40398	0.214932	Gingiva	Healthy	Protein PRRC1 OS=Homo sapiens GN=PRRC1 PE=1 SV=1	38130.6	30418.2	20741.6	15937.7	25834.3	40302.7	20659.1	35039	33718.1	54289.9	34101.1	30418.2	13930.4	9951.81	26467.5	54986.7	12053.2	29903.7	24760	42509.6	NO	NO	NO	NO
PRS10_HUMAN	5	5	4.961	0.978847	0.938968	1.01667	0.0500294	Healthy	Gingiva	26S protease regulatory subunit 10B OS=Homo sapiens GN=PSMC6 PE=1 SV=1	46257.1	60131.7	52778.3	70994.4	84414.9	69202.8	64737.6	69813.4	59824.5	45841.4	41368.8	60131.7	35446.9	44330.3	86483.9	94416.3	37769.9	59581.6	43930.6	35894.4	NO	NO	NO	NO
PRS4_HUMAN	6	5	5.96	0.220632	0.893429	1.22247	0.135495	Gingiva	Healthy	26S protease regulatory subunit 4 OS=Homo sapiens GN=PSMC1 PE=1 SV=1	46628.7	65322.1	55012.7	78977.3	61505	94699.7	66264.2	75662.3	70940.6	68276	41701.1	65322.1	36947.5	49314.9	63012.4	129203	38660.6	64573.2	52093.5	53460.9	NO	NO	NO	NO
PRS6A_HUMAN	8	7	7.926	0.516081	0.896656	1.1045	0.0974213	Gingiva	Healthy	26S protease regulatory subunit 6A OS=Homo sapiens GN=PSMC3 PE=1 SV=3	49849.5	62698.8	54508.2	46597.6	66413.9	72413.4	45316.5	65942.3	47011.8	78652.1	44581.6	62698.8	36608.7	29096.4	68041.6	98796.5	26439.1	56277.8	34522	61585.5	NO	NO	NO	NO
PRS6B_HUMAN	6	6	5.923	0.0457375	0.893429	1.31372	0.701854	Gingiva	Healthy	26S protease regulatory subunit 6B OS=Homo sapiens GN=PSMC4 PE=1 SV=2	100359	123627	94291.4	144511	94015.1	142424	118857	130048	177174	162982	89753.1	123627	63327.8	90235.5	96319.3	194316	69344.7	110989	130103	127617	NO	NO	YES	NO
PRS7_HUMAN	7	7	7.961	0.94722	0.936137	1.04757	0.0520472	Healthy	Gingiva	26S protease regulatory subunit 7 OS=Homo sapiens GN=PSMC2 PE=1 SV=3	146365	49615.7	66183	52476.3	70955.9	105818	73129.2	71044.4	49218.8	68875.4	130898	49615.7	44449.7	32767.2	72694.9	144372	42665.8	60632.2	36142.6	53930.2	NO	NO	NO	NO
PRS8_HUMAN;SPAT5_HUMAN	7	6	6.953	0.153588	0.893429	1.30768	0.313123	Gingiva	Healthy	26S protease regulatory subunit 8 OS=Homo sapiens GN=PSMC5 PE=1 SV=1	57030.4	56082.1	44025.6	42220.5	56646.7	101577	47813.9	71642.3	54961.8	58778	51003.6	56082.1	29568.4	26363.3	58035.1	138586	27896.1	61142.4	40359.8	46023.8	NO	NO	NO	NO
PSA_HUMAN	16	16	16.854	0.244265	0.893429	1.43706	0.148223	Gingiva	Healthy	Puromycin-sensitive aminopeptidase OS=Homo sapiens GN=NPEPPS PE=1 SV=2	66322.3	120539	101412	69315.5	104298	210973	131765	143035	102876	75108.7	59313.6	120539	68110	43281.9	106855	287840	76875.9	122072	75544.6	58811	NO	NO	NO	NO
PSA1_HUMAN	6	6	6.966	0.994829	0.940479	1.02756	0.0500041	Gingiva	Healthy	Proteasome subunit alpha type-1 OS=Homo sapiens GN=PSMA1 PE=1 SV=1	74854.6	51205.5	50108.9	66128.6	60897.4	82544.6	51010.3	79473.9	59436.6	39084.9	66944.2	51205.5	33654.1	41291.9	62389.9	112619	29761	67826.2	43645.8	30603.9	NO	NO	NO	NO
PSA2_HUMAN	5	5	6.952	0.226193	0.893429	1.44003	0.131937	Gingiva	Healthy	Proteasome subunit alpha type-2 OS=Homo sapiens GN=PSMA2 PE=1 SV=2	49784	149554	115711	112026	161482	232110	131227	170417	142960	170829	44523	149554	77713.8	69951	165439	316677	76562.1	145441	104979	133761	NO	NO	NO	NO
PSA3_HUMAN	7	7	6.973	0.789872	0.923582	1.05262	0.0567064	Gingiva	Healthy	Proteasome subunit alpha type-3 OS=Homo sapiens GN=PSMA3 PE=1 SV=2	97128.3	78261.8	75763.3	73913	73376	81700.5	91998.1	110274	79493.2	55943.3	86864.2	78261.8	50884	46152.7	75174.4	111467	53674.5	94112.1	58373.9	43804.2	NO	NO	NO	NO
PSA4_HUMAN;REV_sp|Q9UJ14|GGT7_HUMAN	3	3	2.984	0.207046	0.893429	1.22541	0.157694	Gingiva	Healthy	Proteasome subunit alpha type-4 OS=Homo sapiens GN=PSMA4 PE=1 SV=1	25401.2	34232.6	23650.5	27127.4	31718.9	45427.6	27862.6	34184.2	30769	35924.5	22716.9	34232.6	15884.1	16938.9	32496.3	61978.7	16255.9	29174.2	22594.5	28129.3	NO	NO	NO	NO
PSA5_HUMAN	4	4	4.982	0.924108	0.933802	1.02504	0.0506923	Gingiva	Healthy	Proteasome subunit alpha type-5 OS=Homo sapiens GN=PSMA5 PE=1 SV=3	92259.7	110952	150024	130467	159253	141682	101248	177504	144762	93861.1	82510	110952	100759	81465.9	163156	193302	59071.2	151490	106302	73494.3	NO	NO	NO	NO
PSA6_HUMAN	3	3	3.987	0.421032	0.893429	1.19863	0.0826072	Gingiva	Healthy	Proteasome subunit alpha type-6 OS=Homo sapiens GN=PSMA6 PE=1 SV=1	60523.6	69315.8	49472.7	73411.8	76733.9	96670.6	87395.9	93010.8	65612.6	52207.2	54127.7	69315.8	33226.8	45839.7	78614.5	131892	50989.4	79379.2	48181	40878.8	NO	NO	NO	NO
PSA7_HUMAN	8	8	7.942	0.226272	0.893429	1.2629	0.144214	Gingiva	Healthy	Proteasome subunit alpha type-7 OS=Homo sapiens GN=PSMA7 PE=1 SV=1	79436.1	125354	139977	135957	138439	192284	127197	181236	148031	133195	71041.5	125354	94010.9	84894.1	141832	262341	74210.4	154674	108703	104293	NO	NO	NO	NO
PSB1_HUMAN	4	4	3.97	0.00985855	0.812727	1.2044	1	Gingiva	Healthy	Proteasome subunit beta type-1 OS=Homo sapiens GN=PSMB1 PE=1 SV=2	108086	70615.2	86468.2	80005.9	100127	120004	89057.8	112717	105951	108591	96663.8	70615.2	58073.6	49957.2	102581	163727	51959	96197.4	77802.2	85028.2	NO	NO	YES	NO
PSB10_HUMAN	2	2	1.981	0.678757	0.9057	1.04958	0.0765171	Healthy	Gingiva	Proteasome subunit beta type-10 OS=Homo sapiens GN=PSMB10 PE=1 SV=1	30549.5	29405.6	26705	13439.1	38270.8	45768.8	12610	24962.4	16695.4	31796.5	27321.1	29405.6	17935.6	8391.64	39208.7	62444.3	7357.07	21303.9	12259.9	24897	NO	NO	NO	NO
PSB2_HUMAN	4	3	3.987	0.456466	0.893429	1.29213	0.0793486	Gingiva	Healthy	Proteasome subunit beta type-2 OS=Homo sapiens GN=PSMB2 PE=1 SV=1	11182.9	42561.4	36009.3	30888.1	51177.3	57756.9	27962.8	60966.9	44719.8	30606.4	10001.1	42561.4	24184.5	19287.1	52431.6	78800	16314.4	52031.6	32838.8	23965.2	NO	NO	NO	NO
PSB3_HUMAN	4	4	4.984	0.102572	0.893429	1.25243	0.319799	Gingiva	Healthy	Proteasome subunit beta type-3 OS=Homo sapiens GN=PSMB3 PE=1 SV=2	83947.3	116794	117117	108525	132189	146834	127700	173898	122133	129007	75076	116794	78657.7	67765.3	135429	200332	74504.2	148411	89685	101014	NO	NO	NO	NO
PSB4_HUMAN	3	3	2.991	0.13167	0.893429	1.35218	0.252177	Gingiva	Healthy	Proteasome subunit beta type-4 OS=Homo sapiens GN=PSMB4 PE=1 SV=4	54372.7	100984	91607.9	76951.6	83728.5	128667	99230.5	141812	96077.8	85421.9	48626.8	100984	61525.5	48050	85780.6	175545	57894.1	121028	70552.3	66886.3	NO	NO	NO	NO
PSB5_HUMAN	3	3	2.991	0.472467	0.893429	1.24551	0.0750607	Gingiva	Healthy	Proteasome subunit beta type-5 OS=Homo sapiens GN=PSMB5 PE=1 SV=3	21425.2	27900.4	26570.3	32160.7	39298.3	41779.6	47511.4	38725.9	36462.3	19052.7	19161	27900.4	17845.1	20081.7	40261.5	57001.5	27719.6	33050.3	26775.2	14918.5	NO	NO	NO	NO
PSB6_HUMAN	2	2	1.994	0.594803	0.9057	1.14007	0.157879	Gingiva	Healthy	Proteasome subunit beta type-6 OS=Homo sapiens GN=PSMB6 PE=1 SV=4	15273.9	27809.3	44411.5	34180.3	16795.9	20591.3	50772.7	39922.9	34566.3	12013	13659.9	27809.3	29827.5	21342.8	17207.5	28093.5	29622.4	34071.9	25382.9	9406.34	NO	NO	NO	NO
PSB7_HUMAN	2	2	1.972	0.803673	0.924717	1.18521	0.0594488	Gingiva	Healthy	Proteasome subunit beta type-7 OS=Homo sapiens GN=PSMB7 PE=1 SV=1	1864.11	3540.64	3246.2	3299.89	2343.26	2958.39	3392.24	5206.32	5044.07	340.478	1667.12	3540.64	2180.2	2060.51	2400.69	4036.25	1979.14	4443.29	3703.98	266.598	NO	NO	NO	NO
PSB8_HUMAN	3	3	2.984	0.686856	0.9057	1.29485	0.110693	Gingiva	Healthy	Proteasome subunit beta type-8 OS=Homo sapiens GN=PSMB8 PE=1 SV=3	35690.5	16648.5	22633.2	20112.6	28340.5	74751.8	13930.3	33935.5	19431.4	17767.6	31918.9	16648.5	15200.8	12558.7	29035.1	101987	8127.39	28962	14269	13912.2	NO	NO	NO	NO
PSB9_HUMAN	2	2	1.994	0.456587	0.893429	1.10248	0.131401	Healthy	Gingiva	Proteasome subunit beta type-9 OS=Homo sapiens GN=PSMB9 PE=1 SV=2	23408.9	19632.3	18912.7	12613.7	23472.6	23882.2	5997.61	15285	13682.5	30079.2	20935.1	19632.3	12702.1	7876.23	24047.9	32583.4	3499.19	13044.9	10047.4	23552.3	NO	NO	NO	NO
PSD11_HUMAN	7	6	6.943	0.23561	0.893429	1.12804	0.221864	Gingiva	Healthy	26S proteasome non-ATPase regulatory subunit 11 OS=Homo sapiens GN=PSMD11 PE=1 SV=3	52940.8	35864.2	37043.9	34118.8	40873.1	46745.6	45035.5	55156.4	38657	40962.1	47346.2	35864.2	24879.3	21304.4	41874.9	63777	26275.1	47072.7	28386.8	32073.8	NO	NO	NO	NO
PSD13_HUMAN	8	8	8.955	0.711308	0.9057	1.06494	0.0598649	Gingiva	Healthy	26S proteasome non-ATPase regulatory subunit 13 OS=Homo sapiens GN=PSMD13 PE=1 SV=2	27157.3	43170.2	25162.6	45701.5	46917.6	43361.1	48780.5	36993.2	45236.6	25954.1	24287.4	43170.2	16899.7	28536.9	48067.5	59159.4	28460	31571.5	33218.3	20322.4	NO	NO	NO	NO
PSMD1_HUMAN	3	3	2.991	0.391902	0.893429	1.14713	0.0894356	Gingiva	Healthy	26S proteasome non-ATPase regulatory subunit 1 OS=Homo sapiens GN=PSMD1 PE=1 SV=2	21767.8	29376.7	21285.4	24925	27534.9	35982.3	27469.2	29487.2	29201.7	21124.2	19467.5	29376.7	14295.6	15563.6	28209.7	49092.1	16026.3	25165.5	21443.5	16540.5	NO	NO	NO	NO
PSMD2_HUMAN	8	8	9.912	0.429461	0.893429	1.442	0.181617	Gingiva	Healthy	26S proteasome non-ATPase regulatory subunit 2 OS=Homo sapiens GN=PSMD2 PE=1 SV=3	30363.6	37873.9	23286.4	34588.5	17997.5	17342.7	48713.5	49097.6	76416.9	16235.8	27154.9	37873.9	15639.5	21597.7	18438.6	23661.4	28421	41901.9	56114.9	12712.8	NO	NO	NO	NO
PSMD3_HUMAN	7	7	6.974	0.989113	0.940479	1.01381	0.0500119	Healthy	Gingiva	26S proteasome non-ATPase regulatory subunit 3 OS=Homo sapiens GN=PSMD3 PE=1 SV=2	89617.4	111314	71211.1	195008	100757	154780	110906	129584	102597	62301.6	80147	111314	47826.6	121766	103227	211173	64706	110592	75339.7	48782.9	NO	NO	NO	NO
PSMD4_HUMAN;PIPSL_HUMAN	4	3	3.978	0.541466	0.898784	1.28856	0.076059	Gingiva	Healthy	26S proteasome non-ATPase regulatory subunit 4 OS=Homo sapiens GN=PSMD4 PE=1 SV=1	12062.6	20983.6	22487.8	31674.9	25118.9	32265.8	33101.8	36209.7	32981.3	10182.1	10787.8	20983.6	15103.2	19778.4	25734.5	44021.6	19312.6	30902.8	24219	7972.67	NO	NO	NO	NO
PSMD5_HUMAN	4	4	3.988	0.383354	0.893429	1.28422	0.150606	Healthy	Gingiva	26S proteasome non-ATPase regulatory subunit 5 OS=Homo sapiens GN=PSMD5 PE=1 SV=3	30120.1	9956.33	13587.4	11482	16138	15298.8	13254.1	11785.4	13209.8	9746.11	26937.2	9956.33	9125.57	7169.6	16533.5	20872.8	7732.82	10058.1	9700.32	7631.32	NO	NO	NO	NO
PSMD6_HUMAN	2	2	1.994	0.418589	0.893429	1.14333	0.10265	Gingiva	Healthy	26S proteasome non-ATPase regulatory subunit 6 OS=Homo sapiens GN=PSMD6 PE=1 SV=1	39338.6	24574.3	26507.5	24211.2	28878.4	32417.5	31907.9	45029.2	31244.7	23480.7	35181.5	24574.3	17802.9	15118	29586.2	44228.6	18616.1	38429.7	22943.8	18385.6	NO	NO	NO	NO
PSMD7_HUMAN	2	2	1.993	0.460151	0.893429	1.04395	0.338299	Gingiva	Healthy	26S proteasome non-ATPase regulatory subunit 7 OS=Homo sapiens GN=PSMD7 PE=1 SV=2	44217.7	19365.6	14880.9	20225.7	27321.8	37118.4	25359.8	22903	23101.1	23067.4	39544.9	19365.6	9994.26	12629.3	27991.4	50642.1	14795.7	19546.4	16963.7	18062	NO	NO	NO	NO
PSMD9_HUMAN	2	2	1.971	0.349639	0.893429	1.31295	0.115341	Gingiva	Healthy	26S proteasome non-ATPase regulatory subunit 9 OS=Homo sapiens GN=PSMD9 PE=1 SV=3	16474.9	68349.2	42126.4	57453.2	71854.7	82152.1	48084.9	49701.1	59707.8	96809.6	14733.9	68349.2	28292.9	35874.9	73615.8	112083	28054.2	42416.9	43845	75803	NO	NO	NO	NO
PSME1_HUMAN	12	12	13.905	0.483943	0.893429	1.09059	0.285857	Gingiva	Healthy	Proteasome activator complex subunit 1 OS=Homo sapiens GN=PSME1 PE=1 SV=1	419730	206556	378653	207106	305637	457353	224851	475679	267058	230228	375375	206556	254310	129321	313128	623985	131185	405964	196107	180271	NO	NO	NO	NO
PSME2_HUMAN	7	7	9.904	0.427871	0.893429	1.12359	0.0998217	Gingiva	Healthy	Proteasome activator complex subunit 2 OS=Homo sapiens GN=PSME2 PE=1 SV=4	119315	158474	189087	117154	156384	210389	133161	191646	152275	144449	106706	158474	126994	73153	160217	287042	77690.5	163559	111819	113105	NO	NO	NO	NO
PSME3_HUMAN	2	2	1.993	0.49748	0.893429	1.12049	0.0760612	Gingiva	Healthy	Proteasome activator complex subunit 3 OS=Homo sapiens GN=PSME3 PE=1 SV=1	21034.1	25767.4	16903.5	14531.1	34169.7	32122.2	22824.5	24899.2	25470.2	20634.2	18811.3	25767.4	11352.7	9073.47	35007.2	43825.6	13316.5	21250	18703.4	16156.8	NO	NO	NO	NO
PTBP1_HUMAN;PTBP2_HUMAN	16	14	18.908	0.305111	0.893429	1.27613	0.148917	Gingiva	Healthy	Polypyrimidine tract-binding protein 1 OS=Homo sapiens GN=PTBP1 PE=1 SV=1	93682.2	542748	485011	473006	587801	556058	490669	537491	600789	599821	83782.2	542748	325742	295354	602208	758653	286271	458716	441175	469667	NO	NO	NO	NO
PTBP3_HUMAN	5	3	4.968	0.171001	0.893429	1.33401	0.831586	Gingiva	Healthy	Polypyrimidine tract-binding protein 3 OS=Homo sapiens GN=PTBP3 PE=1 SV=2	5995.12	35518.7	32764.3	39260.9	52218.2	23593.7	45544.8	55655.4	57127.9	39200.1	5361.58	35518.7	22005.1	24515.2	53498.1	32189.9	26572.2	47498.6	41950.5	30694.2	NO	NO	NO	NO
PTGR1_HUMAN	10	10	12.857	0.770483	0.922981	1.00981	0.0550361	Healthy	Gingiva	Prostaglandin reductase 1 OS=Homo sapiens GN=PTGR1 PE=1 SV=2	51037.2	296647	208065	102131	275244	265470	151838	239329	117878	149544	45643.8	296647	139740	63772.7	281989	362192	88586.7	204253	86560.9	117094	NO	NO	NO	NO
PTMA_HUMAN	5	5	6.979	0.193439	0.893429	1.44143	0.173755	Healthy	Gingiva	Prothymosin alpha OS=Homo sapiens GN=PTMA PE=1 SV=2	349832	192001	463640	315419	506363	303107	264984	210263	244020	245294	312863	192001	311389	196954	518773	413542	154600	179447	179190	192068	NO	NO	NO	NO
PTRF_HUMAN	7	7	8.967	0.483055	0.893429	1.21173	0.0907474	Healthy	Gingiva	Polymerase I and transcript release factor OS=Homo sapiens GN=PTRF PE=1 SV=1	189745	149600	193043	395173	269704	169871	211433	149823	153747	303188	169694	149600	129651	246754	276314	231761	123357	127865	112900	237399	NO	NO	NO	NO
PUF60_HUMAN	2	2	1.966	0.995313	0.940479	1.00747	0.0500069	Gingiva	Healthy	Poly(U)-binding-splicing factor PUF60 OS=Homo sapiens GN=PUF60 PE=1 SV=1	72731.4	51550.1	44790.7	44841.9	51126.3	70473	39573.3	59504	41775.8	55692.9	65045.4	51550.1	30082.2	28000.1	52379.3	96149.2	23088.3	50783.1	30677	43608.2	NO	NO	NO	NO
PUR2_HUMAN	4	4	3.968	0.751791	0.915119	1.05811	0.0557613	Gingiva	Healthy	Trifunctional purine biosynthetic protein adenosine-3 OS=Homo sapiens GN=GART PE=1 SV=1	37517.6	74195.5	46267.3	35036.7	68129.8	78107.6	45405.1	62667.5	42882.1	47258.8	33552.9	74195.5	31073.9	21877.6	69799.6	106565	26490.8	53483	31489.4	37004.2	NO	NO	NO	NO
PUR6_HUMAN	3	3	2.96	0.314444	0.893429	1.18124	0.221734	Gingiva	Healthy	Multifunctional protein ADE2 OS=Homo sapiens GN=PAICS PE=1 SV=3	14530	23625.3	31578.3	23077.6	28834	24496.1	29850.3	44881.4	22621.7	21842.1	12994.5	23625.3	21208.6	14410.1	29540.7	33421	17415.6	38303.7	16611.7	17102.6	NO	NO	NO	NO
PUR9_HUMAN	7	7	7.951	0.448406	0.893429	1.16999	0.283454	Healthy	Gingiva	Bifunctional purine biosynthesis protein PURH OS=Homo sapiens GN=ATIC PE=1 SV=3	144438	53572.3	64714	66018.6	73380.3	85385.4	59522.4	76464.8	59797.2	62527.7	129174	53572.3	43463.1	41223.2	75178.8	116495	34727.2	65258.2	43910.6	48959.9	NO	NO	NO	NO
PYGB_HUMAN	9	6	10.911	0.086939	0.893429	1.15673	0.998836	Gingiva	Healthy	Glycogen phosphorylase, brain form OS=Homo sapiens GN=PYGB PE=1 SV=5	41762.4	38330.2	45402.2	26454.3	36519.5	59507.8	42076.7	50494.1	28992.9	36934.9	37349.1	38330.2	30493	16518.6	37414.6	81188.9	24548.8	43093.7	21290.2	28920.4	NO	NO	NO	NO
PYGL_HUMAN	14	11	13.928	0.20826	0.893429	1.23451	0.274649	Gingiva	Healthy	Glycogen phosphorylase, liver form OS=Homo sapiens GN=PYGL PE=1 SV=4	95133.9	56238.6	80815.9	38358.4	60729.2	72968.4	94391.1	106840	70873.2	63890	85080.5	56238.6	54277.4	23951.7	62217.6	99553.7	55070.7	91181.5	52043.9	50026.6	NO	NO	NO	NO
PYR1_HUMAN	4	4	3.969	0.316105	0.893429	1.12204	0.233485	Healthy	Gingiva	CAD protein OS=Homo sapiens GN=CAD PE=1 SV=3	36400.2	38027.8	30233.2	42198.2	33434.4	26682.6	47761	30836.8	36284.2	19118.9	32553.5	38027.8	20305.1	26349.3	34253.9	36404.2	27865.2	26317.4	26644.4	14970.3	NO	NO	NO	NO
QCR1_HUMAN	8	7	9.919	0.805223	0.924717	1.01687	0.0690005	Gingiva	Healthy	Cytochrome b-c1 complex subunit 1, mitochondrial OS=Homo sapiens GN=UQCRC1 PE=1 SV=3	176673	138331	91640.1	120644	182637	239770	110946	111016	74839.8	185330	158003	138331	61547.1	75332.7	187113	327128	64729.5	94745.6	54956.8	145115	NO	NO	NO	NO
QCR2_HUMAN	11	11	12.896	0.111022	0.893429	1.73954	0.38415	Healthy	Gingiva	Cytochrome b-c1 complex subunit 2, mitochondrial OS=Homo sapiens GN=UQCRC2 PE=1 SV=3	486580	192649	134741	255426	297750	161554	123173	139685	262176	99338	435160	192649	90494.4	159493	305048	220415	71863.1	119213	192522	77782.8	NO	NO	NO	NO
QOR_HUMAN	5	5	4.975	0.0547009	0.893429	1.24291	1	Healthy	Gingiva	Quinone oxidoreductase OS=Homo sapiens GN=CRYZ PE=1 SV=1	101326	64475	56203	67235.9	118333	97348.7	41957	34778.3	38353.2	115480	90618.7	64475	37747	41983.4	121233	132817	24479	29681.2	28163.7	90422.2	NO	NO	NO	NO
RAB10_HUMAN	8	6	9.967	0.332875	0.893429	1.1592	0.112477	Gingiva	Healthy	Ras-related protein Rab-10 OS=Homo sapiens GN=RAB10 PE=1 SV=1	131645	116858	115116	95426.4	101611	113620	104618	162561	155836	113280	117733	116858	77313.7	59586.1	104101	155016	61037.3	138736	114434	88699.2	NO	NO	NO	NO
RAB14_HUMAN	6	5	5.956	0.545218	0.900299	1.0418	0.999995	Gingiva	Healthy	Ras-related protein Rab-14 OS=Homo sapiens GN=RAB14 PE=1 SV=4	100196	88175.9	82510	86945.8	125774	110010	85980.1	78794.1	83727.2	145302	89607.4	88175.9	55415.2	54290.6	128856	150091	50163.4	67246.1	61483	113773	NO	NO	NO	NO
RAB1A_HUMAN;RAB13_HUMAN;RAB35_HUMAN;RAB37_HUMAN;RAB43_HUMAN;RAB4A_HUMAN;RB33B_HUMAN	9	3	8.959	0.0967343	0.893429	1.29774	0.459602	Gingiva	Healthy	Ras-related protein Rab-1A OS=Homo sapiens GN=RAB1A PE=1 SV=3	150518	167062	119786	166355	172892	261270	155121	168496	174282	248678	134612	167062	80450.6	103875	177129	356461	90502.1	143801	127980	194717	NO	NO	NO	NO
RAB1B_HUMAN;RAB1C_HUMAN	8	2	7.947	0.0588201	0.893429	1.29136	0.602576	Gingiva	Healthy	Ras-related protein Rab-1B OS=Homo sapiens GN=RAB1B PE=1 SV=1	111573	134832	104605	132514	158539	199340	135205	144844	153579	196167	99782.4	134832	70254.5	82744.5	162424	271967	78882.8	123615	112777	153601	NO	NO	NO	NO
RAB25_HUMAN	4	4	3.988	0.691557	0.9057	1.00605	0.0702752	Gingiva	Healthy	Ras-related protein Rab-25 OS=Homo sapiens GN=RAB25 PE=1 SV=2	12821.6	34384.2	25871.8	33442.3	28250.8	16476.1	34287.5	27089	50822.4	6910.57	11466.7	34384.2	17376	20882	28943.2	22479	20004.4	23118.9	37320.2	5411.05	NO	NO	NO	NO
RAB2A_HUMAN	5	4	4.982	0.0305441	0.893429	1.21492	0.999995	Gingiva	Healthy	Ras-related protein Rab-2A OS=Homo sapiens GN=RAB2A PE=1 SV=1	191794	93190	107554	100798	105522	198867	114099	149675	112065	152859	171526	93190	72235	62940.1	108108	271323	66568.7	127738	82292.3	119690	NO	NO	YES	NO
RAB5A_HUMAN	5	2	4.954	0.0557579	0.893429	1.31309	0.373578	Gingiva	Healthy	Ras-related protein Rab-5A OS=Homo sapiens GN=RAB5A PE=1 SV=2	32925.6	40117.8	39340.4	40376	39109.6	58108.8	37963	53624.1	52592.7	49652.4	29446.1	40117.8	26421.7	25211.5	40068.1	79280.2	22148.8	45765	38620.1	38878.4	NO	NO	NO	NO
RAB5B_HUMAN	5	2	4.985	0.0475692	0.893429	1.26414	0.733463	Gingiva	Healthy	Ras-related protein Rab-5B OS=Homo sapiens GN=RAB5B PE=1 SV=1	31467.5	42783.6	39271.9	30927	26018.9	39005.4	40266	50262	46324.5	39638.1	28142.2	42783.6	26375.7	19311.4	26656.6	53216.6	23492.4	42895.7	34017.3	31037.1	NO	NO	YES	NO
RAB5C_HUMAN	6	3	5.979	0.0232013	0.893429	1.47743	0.930126	Gingiva	Healthy	Ras-related protein Rab-5C OS=Homo sapiens GN=RAB5C PE=1 SV=2	22288.8	32431.6	42482	28466.2	29852.5	39813.2	34195.8	54948.1	43028.3	57785.9	19933.4	32431.6	28531.6	17774.8	30584.2	54318.8	19950.9	46895	31596.7	45247	NO	NO	YES	NO
RAB7A_HUMAN	8	8	8.94	0.964602	0.938471	1.00344	0.0501608	Gingiva	Healthy	Ras-related protein Rab-7a OS=Homo sapiens GN=RAB7A PE=1 SV=1	147245	146689	153641	143651	183579	198601	152397	152562	123114	150793	131684	146689	103188	89698.2	188078	270960	88913.3	130203	90406.1	118073	NO	NO	NO	NO
RAB8A_HUMAN	5	3	4.985	0.0153218	0.893429	1.16737	0.999986	Gingiva	Healthy	Ras-related protein Rab-8A OS=Homo sapiens GN=RAB8A PE=1 SV=1	37328.6	27337.4	31266.6	26665.6	27627.6	37745.2	32342.1	39694.6	32784.8	32801.9	33383.9	27337.4	20999.2	16650.5	28304.7	51497.3	18869.4	33877	24074.7	25684.3	NO	NO	YES	NO
RABP1_HUMAN	2	2	1.98	0.717788	0.907246	1.07493	0.0721686	Gingiva	Healthy	Cellular retinoic acid-binding protein 1 OS=Homo sapiens GN=CRABP1 PE=1 SV=2	8245.44	49795.9	12121.6	153355	25828.6	18801.1	6074.96	25005.1	206774	11375.4	7374.1	49795.9	8141.09	95757.7	26461.7	25651.1	3544.32	21340.4	151839	8907.04	NO	NO	NO	NO
RABP2_HUMAN	10	9	11.936	0.140584	0.893429	1.49759	0.484196	Gingiva	Healthy	Cellular retinoic acid-binding protein 2 OS=Homo sapiens GN=CRABP2 PE=1 SV=2	221306	216229	212108	122385	143469	245014	409524	316075	286568	113856	197919	216229	142455	76419.2	146986	334282	238929	269751	210434	89150.7	NO	NO	NO	NO
RACK1_HUMAN	12	12	12.935	0.138663	0.893429	1.33196	0.217238	Gingiva	Healthy	Receptor of activated protein C kinase 1 OS=Homo sapiens GN=RACK1 PE=1 SV=3	323224	542252	437957	389793	391795	603776	446760	581765	434188	710669	289067	542252	294140	243394	401397	823756	260654	496502	318835	556462	NO	NO	NO	NO
RADI_HUMAN	11	2	11.881	0.0305969	0.893429	1.45473	0.778754	Gingiva	Healthy	Radixin OS=Homo sapiens GN=RDX PE=1 SV=1	12164.6	21504	21741.9	14910.9	17037.6	28066.3	26096.2	29983.5	22310.3	20627.7	10879.1	21504	14602.3	9310.65	17455.2	38292	15225.3	25589.1	16383	16151.7	NO	NO	YES	NO
RAGP1_HUMAN	2	2	1.994	0.74989	0.913918	1.0581	0.0704936	Gingiva	Healthy	Ran GTPase-activating protein 1 OS=Homo sapiens GN=RANGAP1 PE=1 SV=1	24331.3	23835.6	29785.3	21064.9	29389.2	24408.3	33571.3	35617	17805.2	24465.3	21760.1	23835.6	20004.3	13153.3	30109.5	33301.3	19586.6	30397	13074.8	19156.6	NO	NO	NO	NO
RALB_HUMAN;RALA_HUMAN	3	3	2.974	0.63069	0.9057	1.18048	0.0600937	Gingiva	Healthy	Ras-related protein Ral-B OS=Homo sapiens GN=RALB PE=1 SV=1	14618	18885.1	15645.9	16701.9	19156	27561.6	15914	23108.2	23325.5	10439.7	13073.3	18885.1	10508.1	10429	19625.5	37603.4	9284.75	19721.5	17128.5	8174.37	NO	NO	NO	NO
RALY_HUMAN	3	3	2.982	0.983574	0.939154	1.02667	0.050031	Gingiva	Healthy	RNA-binding protein Raly OS=Homo sapiens GN=RALY PE=1 SV=1	44597.7	41631	44321.2	45753.3	41970.8	62174.4	44567.1	49167.8	29810.1	38375	39884.7	41631	29766.9	28569.2	42999.5	84827.1	26001.8	41961.8	21890.3	30048.1	NO	NO	NO	NO
RAN_HUMAN	8	8	8.966	0.132246	0.893429	1.15162	0.916348	Gingiva	Healthy	GTP-binding nuclear protein Ran OS=Homo sapiens GN=RAN PE=1 SV=3	303270	250524	315742	316719	227606	350409	306661	437169	313362	220628	271221	250524	212058	197765	233185	478078	178915	373098	230110	172754	NO	NO	NO	NO
RANG_HUMAN	2	2	1.985	0.257661	0.893429	1.35553	0.308519	Gingiva	Healthy	Ran-specific GTPase-activating protein OS=Homo sapiens GN=RANBP1 PE=1 SV=1	88864.2	78763.3	64479.4	56106.6	54618.8	124481	69945.3	155480	57772.3	57040.6	79473.3	78763.3	43305.5	35034	55957.5	169834	40808.2	132693	42423.7	44663.5	NO	NO	NO	NO
RAP1B_HUMAN	5	5	4.985	0.920475	0.933802	1.01446	0.0510094	Gingiva	Healthy	Ras-related protein Rap-1b OS=Homo sapiens GN=RAP1B PE=1 SV=1	221046	121264	129579	108754	91002.6	170457	89836.5	135911	96909.6	188243	197687	121264	87027.4	67908.1	93233	232562	52413.4	115992	71163.1	147396	NO	NO	NO	NO
RB11B_HUMAN;RB11A_HUMAN	9	8	8.945	0.373622	0.893429	1.10668	0.110303	Gingiva	Healthy	Ras-related protein Rab-11B OS=Homo sapiens GN=RAB11B PE=1 SV=4	282380	255465	182013	266280	168594	272328	231110	238156	252062	284259	252539	255465	122243	166271	172726	371548	134836	203252	185095	222578	NO	NO	NO	NO
RB27B_HUMAN	4	4	3.967	0.853942	0.932324	1.06042	0.060365	Healthy	Gingiva	Ras-related protein Rab-27B OS=Homo sapiens GN=RAB27B PE=1 SV=4	2990.23	6237.28	4387.97	10991.1	9560.54	5261.28	6273.19	6169.41	8602.72	5913.76	2674.24	6237.28	2947.04	6863.03	9794.86	7178.18	3659.97	5265.22	6317.19	4630.54	NO	NO	NO	NO
RBBP4_HUMAN;RBBP7_HUMAN	3	3	2.973	0.345752	0.893429	1.20941	0.114157	Gingiva	Healthy	Histone-binding protein RBBP4 OS=Homo sapiens GN=RBBP4 PE=1 SV=3	5478.91	10048.6	12696.3	11315.5	10803.7	14320.9	10928.6	15640.1	10390.3	9605.34	4899.92	10048.6	8527.08	7065.62	11068.5	19538.6	6376.11	13347.9	7629.85	7521.09	NO	NO	NO	NO
RBM14_HUMAN	5	5	4.968	0.595498	0.9057	1.13637	0.0660162	Healthy	Gingiva	RNA-binding protein 14 OS=Homo sapiens GN=RBM14 PE=1 SV=2	20615.4	32896.1	41306	43233.7	38387.1	44127.5	23034.6	40814.2	26807.2	20480.6	18436.8	32896.1	27741.8	26995.9	39327.9	60205	13439.1	34832.5	19685.2	16036.5	NO	NO	NO	NO
RBM3_HUMAN	4	4	4.971	0.423825	0.893429	1.12353	0.157263	Gingiva	Healthy	RNA-binding protein 3 OS=Homo sapiens GN=RBM3 PE=1 SV=1	102042	456606	314769	327207	324493	280315	360994	371228	442533	258440	91258.4	456606	211405	204314	332446	382445	210615	316821	324963	202361	NO	NO	NO	NO
RBM39_HUMAN	2	2	1.967	0.806624	0.924717	1.04066	0.0535285	Healthy	Gingiva	RNA-binding protein 39 OS=Homo sapiens GN=RBM39 PE=1 SV=2	13343.7	19095.2	23178.4	24710.4	24617.3	25861.9	15333.3	25039.4	22797.9	11812.6	11933.6	19095.2	15567	15429.7	25220.6	35284.4	8945.91	21369.6	16741.1	9249.38	NO	NO	NO	NO
RBM8A_HUMAN	2	2	1.994	0.112946	0.893429	1.33388	0.78259	Gingiva	Healthy	RNA-binding protein 8A OS=Homo sapiens GN=RBM8A PE=1 SV=1	30615	22251	28003	18204	20260.9	41524.8	21377.8	45555	31154.9	19564.6	27379.7	22251	18807.3	11366.9	20757.5	56654	12472.4	38878.5	22877.8	15319.3	NO	NO	NO	NO
RBMX_HUMAN;RMXL3_HUMAN	6	6	6.911	0.691954	0.9057	1.08428	0.0803059	Gingiva	Healthy	RNA-binding motif protein, X chromosome OS=Homo sapiens GN=RBMX PE=1 SV=3	180742	116120	147742	149891	145016	223598	135085	189114	157445	96593.7	161642	116120	99226.4	93595	148570	305064	78812.8	161397	115616	75633.9	NO	NO	NO	NO
RBP56_HUMAN	5	3	4.962	0.264566	0.893429	1.15492	0.202209	Healthy	Gingiva	TATA-binding protein-associated factor 2N OS=Homo sapiens GN=TAF15 PE=1 SV=1	76732.9	60353.1	64115	82695.7	79249	90738.4	43871	72500.8	51721.4	55602.3	68624.1	60353.1	43060.8	51636.7	81191.4	123798	25595.7	61875.1	37980.3	43537.3	NO	NO	NO	NO
RCC1_HUMAN	2	2	1.979	0.903699	0.933802	1.04523	0.0517338	Gingiva	Healthy	Regulator of chromosome condensation OS=Homo sapiens GN=RCC1 PE=1 SV=1	13960.6	6859.53	13230.9	7179.08	11965.2	12151.1	10738.8	18101.1	8361.69	6248.35	12485.3	6859.53	8886.11	4482.75	12258.4	16578.3	6265.32	15448.2	6140.2	4892.53	NO	NO	NO	NO
RCC2_HUMAN	2	2	1.994	0.972345	0.938471	1.05309	0.0500719	Gingiva	Healthy	Protein RCC2 OS=Homo sapiens GN=RCC2 PE=1 SV=2	3481.01	6720.17	8320.83	13068	9531.79	12304.8	6691.08	12733.2	9278.6	2297.23	3113.15	6720.17	5588.42	8159.91	9765.4	16787.9	3903.78	10867	6813.51	1798.76	NO	NO	NO	NO
RCN1_HUMAN	3	3	2.974	0.954425	0.937618	1.50827	0.0502905	Healthy	Gingiva	Reticulocalbin-1 OS=Homo sapiens GN=RCN1 PE=1 SV=1	45866.3	3655.48	6940.09	11281	6123.03	10365.8	9463.47	15509.8	7383.54	6251.52	41019.3	3655.48	4661.09	7044.1	6273.1	14142.4	5521.28	13236.7	5421.92	4895.01	NO	NO	NO	NO
RCN2_HUMAN	2	2	1.967	0.932694	0.93453	1.02072	0.0525081	Gingiva	Healthy	Reticulocalbin-2 OS=Homo sapiens GN=RCN2 PE=1 SV=1	35060.8	14590.2	21954.6	15328.6	41409.2	50415.6	21272.9	16299.6	12413.9	30601	31355.7	14590.2	14745.1	9571.49	42424.1	68784	12411.3	13910.7	9115.86	23961	NO	NO	NO	NO
RD23B_HUMAN;RD23A_HUMAN	8	8	8.901	0.843181	0.92975	1.10028	0.0521508	Healthy	Gingiva	UV excision repair protein RAD23 homolog B OS=Homo sapiens GN=RAD23B PE=1 SV=1	22177.8	122739	106292	120621	172153	112707	78800.7	102206	93712.8	106976	19834.2	122739	71387.9	75317.9	176372	153771	45974.8	87226.9	68815.7	83763.5	NO	NO	NO	NO
REEP5_HUMAN	2	2	1.967	0.151398	0.893429	1.7531	0.44006	Gingiva	Healthy	Receptor expression-enhancing protein 5 OS=Homo sapiens GN=REEP5 PE=1 SV=3	195.282	3847.11	5141.8	1998.24	1954.21	3694.34	4903.92	7061.6	4994.96	2375.05	174.646	3847.11	3453.33	1247.74	2002.1	5040.33	2861.1	6026.66	3667.93	1859.69	NO	NO	NO	NO
RENT1_HUMAN	2	2	1.984	0.894603	0.933802	1.29424	0.0514597	Gingiva	Healthy	Regulator of nonsense transcripts 1 OS=Homo sapiens GN=UPF1 PE=1 SV=2	6635.05	6231.1	8359.19	8132.17	7824.55	9920.11	8193	15849.5	12347.5	1812.46	5933.88	6231.1	5614.18	5077.88	8016.32	13534.4	4780.05	13526.6	9067.05	1419.17	NO	NO	NO	NO
REV_sp|Q8TD90|MAGE2_HUMAN	2	2	1.957	0.358425	0.893429	1.98099	0.136457	Healthy	Gingiva	Melanoma-associated antigen E2 OS=Homo sapiens GN=MAGEE2 PE=2 SV=1	123002	15637.8	9733.21	27944	28086.2	30118	44923.2	15716.8	6438.89	5985.55	110004	15637.8	6537	17448.8	28774.5	41091.3	26209.6	13413.4	4728.24	4686.76	YES	NO	NO	NO
REV_sp|Q9P2D7|DYH1_HUMAN	2	2	1.955	0.731001	0.910635	23.9334	0.112324	Healthy	Gingiva	Dynein heavy chain 1, axonemal OS=Homo sapiens GN=DNAH1 PE=2 SV=4	1.26765e+07	97015.8	14111.7	37272	18219.8	273902	143469	42640.8	25502.4	51102.3	1.13369e+07	97015.8	9477.64	23273.3	18666.3	373696	83704.4	36391.4	18727.1	40013.7	YES	NO	NO	NO
REV_sp|Q9Y2M0|FAN1_HUMAN	2	2	1.987	0.955139	0.937618	2.06906	0.0505264	Gingiva	Healthy	Fanconi-associated nuclease 1 OS=Homo sapiens GN=FAN1 PE=1 SV=4	4634.53	3470.7	1977.71	1076.89	331.964	6855.89	1192.32	14836.7	157.077	735.173	4144.77	3470.7	1328.26	672.432	340.1	9353.77	695.638	12662.3	115.345	575.649	YES	NO	NO	NO
RFA1_HUMAN	2	2	1.977	0.538895	0.898784	1.18138	0.075368	Gingiva	Healthy	Replication protein A 70 kDa DNA-binding subunit OS=Homo sapiens GN=RPA1 PE=1 SV=2	9092.09	4579.14	21037	11094.8	20939.5	23667.1	16641	18900.6	9406.52	10233.2	8131.27	4579.14	14128.8	6927.81	21452.7	32290	9708.89	16130.5	6907.44	8012.74	NO	NO	NO	NO
RHG01_HUMAN	8	8	7.955	0.875121	0.933802	1.0197	0.0514838	Gingiva	Healthy	Rho GTPase-activating protein 1 OS=Homo sapiens GN=ARHGAP1 PE=1 SV=1	194138	148293	138252	120940	110523	116806	138975	187096	157124	126172	173622	148293	92852.7	75517.3	113232	159363	81082.3	159675	115380	98794.3	NO	NO	NO	NO
RHOA_HUMAN	5	5	4.948	0.635725	0.9057	1.20229	0.0666311	Gingiva	Healthy	Transforming protein RhoA OS=Homo sapiens GN=RHOA PE=1 SV=1	24576.3	99464.8	101942	100527	89377.7	111369	100176	118620	135612	34240.4	21979.1	99464.8	68466	62771.2	91568.3	151945	58445.6	101235	99583.5	26810.7	NO	NO	NO	NO
RHOG_HUMAN	2	2	1.984	0.650768	0.9057	1.06301	0.0796652	Healthy	Gingiva	Rho-related GTP-binding protein RhoG OS=Homo sapiens GN=RHOG PE=1 SV=1	45777.4	32075.6	81176.3	74314.9	35928.2	76061.2	37889.2	85574.7	30544.4	23242.6	40939.8	32075.6	54519.4	46403.6	36808.7	103773	22105.7	73032.9	22429.5	18199.2	NO	NO	NO	NO
RINI_HUMAN	6	6	5.945	0.804921	0.924717	1.00438	0.062255	Healthy	Gingiva	Ribonuclease inhibitor OS=Homo sapiens GN=RNH1 PE=1 SV=2	313464	245147	281156	269566	246224	333022	294756	259001	295432	167437	280338	245147	188829	168322	252259	454355	171970	221042	216943	131105	NO	NO	NO	NO
RL10_HUMAN	6	6	6.945	0.27506	0.893429	1.50306	0.183352	Gingiva	Healthy	60S ribosomal protein L10 OS=Homo sapiens GN=RPL10 PE=1 SV=4	104563	152726	157211	120202	133475	253177	185849	339088	143796	82396.5	93513	152726	105585	75056.4	136746	345420	108430	289392	105593	64517.4	NO	NO	NO	NO
RL10A_HUMAN	8	8	9.948	0.013462	0.893429	1.43741	0.999053	Gingiva	Healthy	60S ribosomal protein L10a OS=Homo sapiens GN=RPL10A PE=1 SV=2	222896	176934	211930	141119	172419	298419	265766	347355	235870	182627	199341	176934	142336	88117.5	176645	407145	155056	296447	173205	142999	NO	NO	YES	NO
RL11_HUMAN	6	6	5.964	0.354278	0.893429	1.15637	0.232227	Gingiva	Healthy	60S ribosomal protein L11 OS=Homo sapiens GN=RPL11 PE=1 SV=2	653113	358645	338060	334866	347226	634508	379638	645573	308155	381771	584094	358645	227047	209097	355736	865685	221493	550958	226286	298931	NO	NO	NO	NO
RL12_HUMAN	6	6	7.965	0.577348	0.9057	1.05147	0.0708612	Gingiva	Healthy	60S ribosomal protein L12 OS=Homo sapiens GN=RPL12 PE=1 SV=1	246356	290559	343507	325849	396767	361539	343255	350475	287323	342947	220322	290559	230705	203466	406491	493263	200266	299110	210989	268531	NO	NO	NO	NO
RL13_HUMAN	8	8	7.939	0.042324	0.893429	1.46006	0.795228	Gingiva	Healthy	60S ribosomal protein L13 OS=Homo sapiens GN=RPL13 PE=1 SV=4	165286	217393	236432	258595	172974	333702	250292	438598	301991	209476	147819	217393	158792	161472	177214	455283	146028	374318	221760	164022	NO	NO	YES	NO
RL13A_HUMAN	6	5	5.96	0.231745	0.893429	1.27017	0.185707	Gingiva	Healthy	60S ribosomal protein L13a OS=Homo sapiens GN=RPL13A PE=1 SV=2	102438	94488.2	101648	95017.5	106734	164562	113889	169394	107185	80467.2	91613	94488.2	68268.5	59330.7	109350	224519	66446.5	144568	78708.6	63006.7	NO	NO	NO	NO
RL14_HUMAN	3	3	3.959	0.172825	0.893429	1.084	0.586483	Gingiva	Healthy	60S ribosomal protein L14 OS=Homo sapiens GN=RPL14 PE=1 SV=4	248939	184673	248467	210940	269864	277566	241667	242078	215172	284085	222632	184673	166875	131715	276478	378695	140996	206599	158006	222442	NO	NO	NO	NO
RL15_HUMAN	6	6	6.958	0.212806	0.893429	1.1366	0.674781	Healthy	Gingiva	60S ribosomal protein L15 OS=Homo sapiens GN=RPL15 PE=1 SV=2	127014	135495	82117.5	105048	71248	96728.9	107905	67365.6	105301	81014.6	113592	135495	55151.6	65594.1	72994.3	131971	62955.4	57492.5	77324.9	63435.3	NO	NO	NO	NO
RL17_HUMAN	7	6	9.947	0.135387	0.893429	1.34746	0.357173	Gingiva	Healthy	60S ribosomal protein L17 OS=Homo sapiens GN=RPL17 PE=1 SV=3	256523	214750	229189	249479	321230	505923	263435	381385	227327	334775	229415	214750	153927	155779	329103	690252	153696	325489	166932	262133	NO	NO	NO	NO
RL18_HUMAN	5	4	5.941	0.48477	0.893429	1.23571	0.0750282	Gingiva	Healthy	60S ribosomal protein L18 OS=Homo sapiens GN=RPL18 PE=1 SV=2	152932	233477	251951	250919	231209	427400	234778	331358	207288	183772	136771	233477	169215	156678	236876	583119	136977	282794	152216	143896	NO	NO	NO	NO
RL18A_HUMAN	5	5	4.948	0.362976	0.893429	1.08073	0.487659	Healthy	Gingiva	60S ribosomal protein L18a OS=Homo sapiens GN=RPL18A PE=1 SV=2	56048.4	35906.9	59850.8	42449.8	54482.5	58165.9	20529.7	80595.7	38442.7	32424.2	50125.4	35906.9	40196.9	26506.5	55817.8	79358.1	11977.6	68783.6	28229.5	25388.5	NO	NO	NO	NO
RL19_HUMAN	6	6	5.933	0.624658	0.9057	1.09266	0.107632	Gingiva	Healthy	60S ribosomal protein L19 OS=Homo sapiens GN=RPL19 PE=1 SV=1	188973	147636	273825	233774	210086	137062	179371	306204	221904	307442	169003	147636	183906	145973	215235	186999	104650	261327	162950	240730	NO	NO	NO	NO
RL22_HUMAN	5	4	4.974	0.539048	0.898784	1.10709	0.135905	Gingiva	Healthy	60S ribosomal protein L22 OS=Homo sapiens GN=RPL22 PE=1 SV=2	220832	243191	301992	335888	219581	347924	222333	358017	357048	177675	197495	243191	202823	209735	224963	474686	129716	305546	262189	139121	NO	NO	NO	NO
RL23_HUMAN	5	5	4.971	0.978485	0.938968	1.12443	0.0500686	Healthy	Gingiva	60S ribosomal protein L23 OS=Homo sapiens GN=RPL23 PE=1 SV=1	84273	99956.6	437683	183094	430800	335149	95967	320563	192038	155333	75367.4	99956.6	293955	114327	441359	457257	55990.1	273582	141018	121628	NO	NO	NO	NO
RL23A_HUMAN	7	7	7.969	0.903662	0.933802	1.0115	0.0506173	Gingiva	Healthy	60S ribosomal protein L23a OS=Homo sapiens GN=RPL23A PE=1 SV=1	270002	271687	269720	438023	357408	362498	320101	383926	254254	304533	241470	271687	181148	273510	366168	494570	186757	327658	186705	238453	NO	NO	NO	NO
RL24_HUMAN	2	2	1.987	0.327567	0.893429	1.12388	0.372564	Gingiva	Healthy	60S ribosomal protein L24 OS=Homo sapiens GN=RPL24 PE=1 SV=1	118955	62713	159285	90308.4	101396	143002	84096.2	161262	131065	79216.9	106384	62713	106979	56390.3	103881	195104	49064.3	137627	96244.4	62027.7	NO	NO	NO	NO
RL26_HUMAN	8	7	7.899	0.616661	0.9057	1.79567	0.0903511	Healthy	Gingiva	60S ribosomal protein L26 OS=Homo sapiens GN=RPL26 PE=1 SV=1	754005	96534.4	139436	108856	102049	146694	141004	139339	109132	132594	674325	96534.4	93647.6	67971.6	104550	200141	82265.9	118918	80138.5	103823	NO	NO	NO	NO
RL27_HUMAN	6	6	7.93	0.287848	0.893429	1.26796	0.276978	Gingiva	Healthy	60S ribosomal protein L27 OS=Homo sapiens GN=RPL27 PE=1 SV=2	278843	185351	226537	213020	230357	445207	231815	319929	286897	154156	249376	185351	152146	133014	236003	607415	135248	273040	210676	120706	NO	NO	NO	NO
RL27A_HUMAN	4	4	3.981	0.656626	0.9057	1.02318	0.093257	Gingiva	Healthy	60S ribosomal protein L27a OS=Homo sapiens GN=RPL27A PE=1 SV=2	270090	119865	189354	169532	147113	193014	163615	219648	190915	149526	241548	119865	127174	105859	150719	263337	95458.3	187456	140194	117080	NO	NO	NO	NO
RL28_HUMAN	7	6	6.951	0.632993	0.9057	1.44296	0.0747703	Gingiva	Healthy	60S ribosomal protein L28 OS=Homo sapiens GN=RPL28 PE=1 SV=3	14230.2	39034.5	80435.4	39549.3	56374.3	36269.8	61482.2	138242	83043.9	12300.3	12726.4	39034.5	54021.9	24695.3	57756	49484.4	35870.6	117981	60981.2	9631.29	NO	NO	NO	NO
RL29_HUMAN	2	2	1.978	0.604785	0.9057	1.15077	0.100676	Healthy	Gingiva	60S ribosomal protein L29 OS=Homo sapiens GN=RPL29 PE=1 SV=2	148120	250325	522330	399193	207046	234144	334610	368425	278742	111025	132467	250325	350806	249264	212120	319452	195222	314429	204687	86933.9	NO	NO	NO	NO
RL3_HUMAN;RL3L_HUMAN	16	16	15.909	0.166764	0.893429	1.27963	0.215073	Gingiva	Healthy	60S ribosomal protein L3 OS=Homo sapiens GN=RPL3 PE=1 SV=2	146284	203546	236161	242592	266765	333426	212752	312841	243693	298923	130825	203546	158610	151479	273303	454906	124126	266992	178950	234060	NO	NO	NO	NO
RL30_HUMAN	6	6	6.939	0.333589	0.893429	1.28406	0.177923	Gingiva	Healthy	60S ribosomal protein L30 OS=Homo sapiens GN=RPL30 PE=1 SV=2	120310	50241.1	116381	46484	81527.8	126206	99568.6	158344	100320	48375.9	107596	50241.1	78163.6	29025.5	83526	172188	58091.4	135137	73667.2	37878.9	NO	NO	NO	NO
RL31_HUMAN	3	3	2.984	0.276861	0.893429	1.50799	0.19335	Gingiva	Healthy	60S ribosomal protein L31 OS=Homo sapiens GN=RPL31 PE=1 SV=1	9633.76	100421	119937	106114	117862	108628	95127.3	226157	178203	76462.4	8615.7	100421	80551.8	66259.3	120751	148206	55500.2	193012	130859	59870.9	NO	NO	NO	NO
RL34_HUMAN	2	2	1.994	0.245408	0.893429	1.71645	0.671301	Gingiva	Healthy	60S ribosomal protein L34 OS=Homo sapiens GN=RPL34 PE=1 SV=3	3918.86	32122	49312.3	12651.9	5908.28	6890.38	34072	67931	65207.8	4260.79	3504.73	32122	33119	7900.11	6053.09	9400.83	19878.7	57975.1	47883.7	3336.25	NO	NO	NO	NO
RL35_HUMAN	4	4	3.988	0.370735	0.893429	1.34834	0.146872	Gingiva	Healthy	60S ribosomal protein L35 OS=Homo sapiens GN=RPL35 PE=1 SV=2	32216	62131.7	101346	89520.9	78816.8	90877.3	69933	153141	134551	42335.6	28811.6	62131.7	68065.7	55898.5	80748.5	123988	40801	130696	98804.5	33149.3	NO	NO	NO	NO
RL35A_HUMAN	3	3	2.976	0.292551	0.893429	1.57097	0.253738	Gingiva	Healthy	60S ribosomal protein L35a OS=Homo sapiens GN=RPL35A PE=1 SV=2	16005.8	24637	39703.2	39750.2	21209.2	46000.9	42774.2	68438.5	54282.7	10490.4	14314.4	24637	26665.4	24820.8	21729	62760.9	24955.8	58408.2	39861.2	8214.1	NO	NO	NO	NO
RL37A_HUMAN	2	2	2.991	0.0317569	0.893429	1.82897	0.973642	Gingiva	Healthy	60S ribosomal protein L37a OS=Homo sapiens GN=RPL37A PE=1 SV=2	40300.2	101021	193360	129955	134075	146941	179322	306476	316371	145915	36041.4	101021	129864	81146.2	137362	200477	104622	261559	232319	114253	NO	NO	YES	NO
RL38_HUMAN	3	3	2.991	0.56651	0.9057	1.05325	0.101617	Healthy	Gingiva	60S ribosomal protein L38 OS=Homo sapiens GN=RPL38 PE=1 SV=2	123708	92486.1	84127.2	103341	79159.7	103109	81072.5	109363	91465	73400.8	110635	92486.1	56501.3	64528	81099.8	140676	47300.2	93335.1	67165	57473.6	NO	NO	NO	NO
RL4_HUMAN	16	16	15.931	0.427687	0.893429	1.16166	0.130796	Gingiva	Healthy	60S ribosomal protein L4 OS=Homo sapiens GN=RPL4 PE=1 SV=5	317536	195807	210270	208898	369032	489373	226817	303256	260387	232117	283980	195807	141221	130440	378076	667671	132332	258811	191209	181750	NO	NO	NO	NO
RL40_HUMAN;RS27A_HUMAN;UBB_HUMAN;UBC_HUMAN	7	7	8.946	0.674169	0.9057	1.03166	0.0848967	Gingiva	Healthy	Ubiquitin-60S ribosomal protein L40 OS=Homo sapiens GN=UBA52 PE=1 SV=2 [RL40_HUMAN,RS27A_HUMAN,UBB_HUMAN,UBC_HUMAN]	6.81575e+06	5.40872e+06	4.90112e+06	3.87848e+06	5.42979e+06	5.28978e+06	5.56785e+06	5.70921e+06	4.08635e+06	6.61753e+06	6.09549e+06	5.40872e+06	3.29168e+06	2.4218e+06	5.56287e+06	7.21706e+06	3.24845e+06	4.87247e+06	3.00071e+06	5.1816e+06	NO	NO	NO	NO
RL5_HUMAN	7	7	9.968	0.274726	0.893429	1.20854	0.280751	Gingiva	Healthy	60S ribosomal protein L5 OS=Homo sapiens GN=RPL5 PE=1 SV=3	89255.5	131118	168393	181346	124184	145625	185618	238057	173608	96179.5	79823.3	131118	113096	113236	127228	198682	108295	203167	127485	75309.6	NO	NO	NO	NO
RL6_HUMAN	16	14	19.892	0.347878	0.893429	1.22537	0.102499	Gingiva	Healthy	60S ribosomal protein L6 OS=Homo sapiens GN=RPL6 PE=1 SV=3	81731	147593	223717	181520	262433	255616	198681	251886	219724	173244	73093.9	147593	150252	113345	268865	348747	115916	214970	161349	135652	NO	NO	NO	NO
RL7_HUMAN	10	10	10.934	0.0815681	0.893429	1.16138	0.551713	Gingiva	Healthy	60S ribosomal protein L7 OS=Homo sapiens GN=RPL7 PE=1 SV=1	271107	218113	227409	244177	268849	324164	271837	309724	229610	292762	242457	218113	152732	152468	275438	442271	158598	264331	168608	229236	NO	NO	NO	NO
RL7A_HUMAN	14	13	15.915	0.184496	0.893429	1.3196	0.388049	Gingiva	Healthy	60S ribosomal protein L7a OS=Homo sapiens GN=RPL7A PE=1 SV=2	300691	206825	325455	268292	236662	513109	351130	360720	358601	181962	268915	206825	218581	167526	242462	700055	204860	307853	263330	142478	NO	NO	NO	NO
RL8_HUMAN	4	4	5.947	0.507998	0.893962	1.16825	0.0988637	Gingiva	Healthy	60S ribosomal protein L8 OS=Homo sapiens GN=RPL8 PE=1 SV=2	21445	107194	147039	163730	118531	109218	134757	204651	142299	60889	19178.8	107194	98753.9	102236	121436	149011	78621.2	174658	104494	47676.8	NO	NO	NO	NO
RL9_HUMAN	5	5	6.979	0.469994	0.893429	1.06299	0.157372	Gingiva	Healthy	60S ribosomal protein L9 OS=Homo sapiens GN=RPL9 PE=1 SV=1	721912	601808	513329	524126	768618	826480	513937	677795	583331	725382	645623	601808	344761	327274	787456	1.1276e+06	299847	578458	428354	567983	NO	NO	NO	NO
RLA0_HUMAN	14	14	18.903	0.587383	0.9057	1.074	0.0705186	Gingiva	Healthy	60S acidic ribosomal protein P0 OS=Homo sapiens GN=RPLP0 PE=1 SV=1	119324	623355	653458	653598	872650	708865	499831	648054	473404	808486	106714	623355	438874	408119	894037	967133	291617	553076	347633	633054	NO	NO	NO	NO
RLA1_HUMAN	2	2	1.994	0.211624	0.893429	1.18009	0.487158	Gingiva	Healthy	60S acidic ribosomal protein P1 OS=Homo sapiens GN=RPLP1 PE=1 SV=1	390781	593245	700248	756486	949946	681390	497319	872231	878867	1.07154e+06	349485	593245	470299	472364	973228	929648	290151	744397	645374	839026	NO	NO	NO	NO
RLA2_HUMAN	7	6	9.959	0.457463	0.893429	1.07523	0.105256	Gingiva	Healthy	60S acidic ribosomal protein P2 OS=Homo sapiens GN=RPLP2 PE=1 SV=1	859411	762618	915697	1.11957e+06	1.12645e+06	1.22435e+06	876123	1.01846e+06	906276	1.11839e+06	768591	762618	614998	699079	1.15406e+06	1.67043e+06	511157	869194	665501	875715	NO	NO	NO	NO
ROA0_HUMAN	5	4	4.978	0.369851	0.893429	1.15258	0.103718	Healthy	Gingiva	Heterogeneous nuclear ribonucleoprotein A0 OS=Homo sapiens GN=HNRNPA0 PE=1 SV=1	101387	101071	109629	109399	144245	156521	98631.6	73885.6	75114.5	86689.2	90672.7	101071	73628.7	68311	147781	213547	57544.7	63057	55158.4	67878.6	NO	NO	NO	NO
ROA1_HUMAN;RA1L2_HUMAN	16	13	19.881	0.458393	0.893429	1.06833	0.165165	Healthy	Gingiva	Heterogeneous nuclear ribonucleoprotein A1 OS=Homo sapiens GN=HNRNPA1 PE=1 SV=5	711222	606589	473390	581272	788281	774565	487586	567868	461179	667403	636062	606589	317937	362957	807601	1.05677e+06	284472	484641	338656	522584	NO	NO	NO	NO
ROA2_HUMAN	22	19	26.879	0.512225	0.893962	1.06617	0.0992389	Healthy	Gingiva	Heterogeneous nuclear ribonucleoproteins A2/B1 OS=Homo sapiens GN=HNRNPA2B1 PE=1 SV=2	976711	819334	907143	1.00985e+06	1.11417e+06	1.43829e+06	699878	847461	573803	968198	873496	819334	609254	630570	1.14148e+06	1.96232e+06	408330	723257	421358	758110	NO	NO	NO	NO
ROA3_HUMAN	14	13	16.915	0.597893	0.9057	1.03858	0.0943595	Gingiva	Healthy	Heterogeneous nuclear ribonucleoprotein A3 OS=Homo sapiens GN=HNRNPA3 PE=1 SV=2	448629	335496	351838	344487	367503	426381	382395	432572	300120	377772	401219	335496	236301	215104	376510	581728	223101	369175	220386	295800	NO	NO	NO	NO
ROAA_HUMAN	3	2	2.958	0.907315	0.933802	1.00103	0.0520619	Gingiva	Healthy	Heterogeneous nuclear ribonucleoprotein A/B OS=Homo sapiens GN=HNRNPAB PE=1 SV=2	27950.8	36823.7	29243.1	30830.5	37338.5	21435.3	33649.9	33930.4	39336.4	34001.8	24997.1	36823.7	19640.2	19251.2	38253.6	29245	19632.4	28957.6	28885.7	26623.8	NO	NO	NO	NO
RPN1_HUMAN	16	15	17.885	0.184403	0.893429	2.06175	0.477351	Gingiva	Healthy	Dolichyl-diphosphooligosaccharide--protein glycosyltransferase subunit 1 OS=Homo sapiens GN=RPN1 PE=1 SV=1	186028	206816	158584	151045	250611	505184	138123	295249	150797	875669	166370	206816	106508	94315.3	256753	689243	80585.1	251977	110734	685658	NO	NO	NO	NO
RPN2_HUMAN	16	16	16.922	0.32634	0.893429	1.6668	0.119507	Gingiva	Healthy	Dolichyl-diphosphooligosaccharide--protein glycosyltransferase subunit 2 OS=Homo sapiens GN=RPN2 PE=1 SV=3	77637.2	294689	153064	200579	238737	356110	124564	255357	220485	651456	69432.8	294689	102800	125245	244588	485855	72674.7	217932	161908	510098	NO	NO	NO	NO
RPR1B_HUMAN	2	2	1.962	0.714743	0.907246	1.11879	0.0584986	Gingiva	Healthy	Regulation of nuclear pre-mRNA domain-containing protein 1B OS=Homo sapiens GN=RPRD1B PE=1 SV=1	3290.59	9603.22	5950.54	3036.06	11235.4	10720.3	4029.61	11781.7	4574.93	5943.23	2942.85	9603.22	3996.49	1895.77	11510.8	14626.1	2351	10055	3359.48	4653.62	NO	NO	NO	NO
RPTN_HUMAN	17	17	20.861	0.206834	0.893429	1.25	0.829012	Healthy	Gingiva	Repetin OS=Homo sapiens GN=RPTN PE=1 SV=1	35846.8	185820	39565	369398	268880	30334.8	243273	9926.27	369691	66380.6	32058.6	185820	26572.6	230659	275470	41386.9	141933	8471.48	271473	51976.8	NO	NO	NO	NO
RRBP1_HUMAN;NIN_HUMAN	30	29	32.818	0.335696	0.893429	1.8016	0.433524	Gingiva	Healthy	Ribosome-binding protein 1 OS=Homo sapiens GN=RRBP1 PE=1 SV=4	203381	137225	162364	110459	147128	537032	82022.9	219165	95317.9	436682	181888	137225	109046	68972.7	150734	732695	47854.7	187044	69994.3	341927	NO	NO	NO	NO
RS10_HUMAN	5	4	5.967	0.603868	0.9057	1.10319	0.0639916	Gingiva	Healthy	40S ribosomal protein S10 OS=Homo sapiens GN=RPS10 PE=1 SV=1	145702	207792	251138	253140	324868	361039	221729	227949	227163	266795	130305	207792	168669	158065	332830	492580	129363	194541	166812	208903	NO	NO	NO	NO
RS11_HUMAN	5	5	4.964	0.540519	0.898784	1.27849	0.104345	Gingiva	Healthy	40S ribosomal protein S11 OS=Homo sapiens GN=RPS11 PE=1 SV=3	26772.2	51659	78101.1	72618.9	45717.1	61521.4	83083	104523	81828.8	20461	23943	51659	52454.1	45344.6	46837.6	83936.2	48473.2	89204.3	60088.9	16021.2	NO	NO	NO	NO
RS12_HUMAN	3	3	4.976	0.439244	0.893429	1.13393	0.106293	Gingiva	Healthy	40S ribosomal protein S12 OS=Homo sapiens GN=RPS12 PE=1 SV=3	131562	380220	258653	280343	361948	275996	260565	421741	329883	313743	117659	380220	173716	175051	370819	376553	152022	359931	242241	245664	NO	NO	NO	NO
RS13_HUMAN	8	8	10.949	0.273436	0.893429	1.22255	0.637086	Gingiva	Healthy	40S ribosomal protein S13 OS=Homo sapiens GN=RPS13 PE=1 SV=2	306881	171136	238798	202960	262557	490774	190401	343266	186523	234492	274451	171136	160381	126732	268992	669583	111086	292957	136969	183610	NO	NO	NO	NO
RS14_HUMAN	6	6	6.971	0.307446	0.893429	1.43777	0.154497	Gingiva	Healthy	40S ribosomal protein S14 OS=Homo sapiens GN=RPS14 PE=1 SV=3	80516	127318	179841	103964	141787	162500	214575	262484	202389	68777.7	72007.4	127318	120784	64917.3	145262	221706	125190	224014	148619	53853.7	NO	NO	NO	NO
RS15_HUMAN	3	3	2.983	0.0495697	0.893429	1.84183	0.563492	Gingiva	Healthy	40S ribosomal protein S15 OS=Homo sapiens GN=RPS15 PE=1 SV=2	52591.6	188139	136688	142026	147698	222816	199977	346897	251455	207622	47033.9	188139	91802	88683.7	151318	303997	116673	296056	184650	162570	NO	NO	YES	NO
RS15A_HUMAN	5	5	5.971	0.922437	0.933802	1.01719	0.0522624	Healthy	Gingiva	40S ribosomal protein S15a OS=Homo sapiens GN=RPS15A PE=1 SV=2	476964	188148	227848	273925	328215	327052	189629	273503	221033	458613	426560	188148	153027	171044	336260	446211	110636	233419	162310	359099	NO	NO	NO	NO
RS16_HUMAN	10	9	11.927	0.112253	0.893429	1.18813	0.996515	Gingiva	Healthy	40S ribosomal protein S16 OS=Homo sapiens GN=RPS16 PE=1 SV=2	152002	170162	305008	213093	306757	237592	251508	315503	277832	280378	135939	170162	204849	133059	314275	324157	146738	269263	204019	219539	NO	NO	NO	NO
RS17_HUMAN	6	6	6.969	0.0642512	0.893429	1.30278	0.599493	Gingiva	Healthy	40S ribosomal protein S17 OS=Homo sapiens GN=RPS17 PE=1 SV=2	348634	293997	233574	216226	341785	451051	284429	390856	357957	384174	311792	293997	156873	135016	350162	615388	165945	333573	262857	300812	NO	NO	NO	NO
RS18_HUMAN	9	8	9.949	0.246694	0.893429	1.16415	0.18325	Gingiva	Healthy	40S ribosomal protein S18 OS=Homo sapiens GN=RPS18 PE=1 SV=3	307690	232385	333188	298422	313773	418225	343587	377734	340729	249027	275174	232385	223775	186341	321463	570601	200459	322374	250206	194991	NO	NO	NO	NO
RS19_HUMAN	9	9	9.963	0.05856	0.893429	1.38986	0.482895	Gingiva	Healthy	40S ribosomal protein S19 OS=Homo sapiens GN=RPS19 PE=1 SV=2	209696	188060	257630	234821	222426	430955	287276	317629	280090	230454	187536	188060	173029	146626	227877	587970	167605	271078	205677	180448	NO	NO	NO	NO
RS2_HUMAN	8	8	9.956	0.0395538	0.893429	1.31756	0.894042	Gingiva	Healthy	40S ribosomal protein S2 OS=Homo sapiens GN=RPS2 PE=1 SV=2	303275	207266	230296	196362	259075	414075	264736	366002	286733	244615	271226	207266	154671	122612	265425	564939	154455	312361	210555	191536	NO	NO	YES	NO
RS20_HUMAN	4	4	3.988	0.924416	0.933802	1.00284	0.0511919	Gingiva	Healthy	40S ribosomal protein S20 OS=Homo sapiens GN=RPS20 PE=1 SV=1	246159	153860	165891	240060	184751	287288	143236	197574	147449	217987	220146	153860	111416	149898	189279	391958	83568.3	168618	108276	170686	NO	NO	NO	NO
RS21_HUMAN	4	3	3.978	0.747691	0.913918	1.05186	0.0558573	Healthy	Gingiva	40S ribosomal protein S21 OS=Homo sapiens GN=RPS21 PE=1 SV=1	78178.4	102844	118626	116488	129317	120455	88278	127745	101665	80416.7	69916.8	102844	79671.5	72737.6	132487	164342	51504.1	109023	74655.2	62967.2	NO	NO	NO	NO
RS23_HUMAN	5	5	4.958	0.117536	0.893429	1.67073	0.668574	Gingiva	Healthy	40S ribosomal protein S23 OS=Homo sapiens GN=RPS23 PE=1 SV=3	14277.5	65786.7	109401	41117.9	45557.5	47615.7	111540	145630	123782	32788.6	12768.7	65786.7	73475.4	25674.8	46674.1	64964.1	65075.6	124286	90896.4	25673.9	NO	NO	NO	NO
RS24_HUMAN	3	3	3.971	0.048719	0.893429	1.86214	0.505523	Gingiva	Healthy	40S ribosomal protein S24 OS=Homo sapiens GN=RPS24 PE=1 SV=1	68562.6	120407	150635	90359.1	113136	255013	156751	272903	205673	120991	61317.2	120407	101169	56421.9	115909	347924	91453.4	232906	151031	94737.6	NO	NO	YES	NO
RS25_HUMAN	3	3	2.991	0.0186483	0.893429	1.20608	0.999999	Gingiva	Healthy	40S ribosomal protein S25 OS=Homo sapiens GN=RPS25 PE=1 SV=1	295202	183219	231484	230022	200162	337774	236404	323782	263348	213725	264006	183219	155469	143630	205067	460839	137926	276328	193383	167349	NO	NO	YES	NO
RS28_HUMAN	3	3	2.991	0.359791	0.893429	1.24167	0.134866	Gingiva	Healthy	40S ribosomal protein S28 OS=Homo sapiens GN=RPS28 PE=1 SV=1	23752.3	72007	44011.4	65601.7	53073.3	62689.4	71191.5	73034.8	79601.4	34386.9	21242.2	72007	29558.8	40962.9	54374.1	85529.7	41535.3	62330.9	58453.3	26925.3	NO	NO	NO	NO
RS3_HUMAN	17	16	19.906	0.234906	0.893429	1.20281	0.198737	Gingiva	Healthy	40S ribosomal protein S3 OS=Homo sapiens GN=RPS3 PE=1 SV=2	347827	406276	379745	484404	354319	568600	450130	575082	462874	315948	311070	406276	255044	302471	363003	775764	262620	490799	339900	247391	NO	NO	NO	NO
RS3A_HUMAN	13	13	13.885	0.789072	0.923582	1.02452	0.0534127	Healthy	Gingiva	40S ribosomal protein S3a OS=Homo sapiens GN=RPS3A PE=1 SV=2	115745	132822	120419	168414	158238	211534	103546	149873	124341	89696.3	103513	132822	80875.3	105161	162117	288605	60411.8	127908	91306.5	70233.2	NO	NO	NO	NO
RS4X_HUMAN	10	9	10.919	0.36379	0.893429	1.09069	0.144139	Gingiva	Healthy	40S ribosomal protein S4, X isoform OS=Homo sapiens GN=RPS4X PE=1 SV=2	316922	188546	170110	182008	225258	248302	237471	247251	228311	219706	283431	188546	114249	113649	230778	338769	138548	211014	167655	172032	NO	NO	NO	NO
RS5_HUMAN	9	6	8.928	0.79952	0.923582	1.0736	0.053301	Healthy	Gingiva	40S ribosomal protein S5 OS=Homo sapiens GN=RPS5 PE=1 SV=4	288784	263091	325772	372236	544654	343425	308008	424880	350058	245136	258266	263091	218794	232431	558003	468549	179701	362610	257057	191944	NO	NO	NO	NO
RS6_HUMAN	8	8	7.962	0.488477	0.893429	1.07866	0.111168	Gingiva	Healthy	40S ribosomal protein S6 OS=Homo sapiens GN=RPS6 PE=1 SV=1	305087	150280	193010	248290	203664	281739	232360	269535	223206	180044	272847	150280	129629	155037	208656	384388	135566	230032	163906	140976	NO	NO	NO	NO
RS7_HUMAN	5	5	6.935	0.159938	0.893429	1.33009	0.200463	Gingiva	Healthy	40S ribosomal protein S7 OS=Homo sapiens GN=RPS7 PE=1 SV=1	513665	627129	462279	547225	737474	1.13882e+06	646757	717824	671633	665954	459383	627129	310475	341697	755549	1.55374e+06	377338	612620	493197	521450	NO	NO	NO	NO
RS8_HUMAN	7	7	7.961	0.0417228	0.893429	1.65727	0.718309	Gingiva	Healthy	40S ribosomal protein S8 OS=Homo sapiens GN=RPS8 PE=1 SV=2	264801	171493	228142	133797	191859	378581	284583	436157	355692	185833	236818	171493	153224	83545.4	196561	516513	166035	372234	261194	145509	NO	NO	YES	NO
RS9_HUMAN	10	9	10.939	0.0946048	0.893429	1.16128	0.892161	Gingiva	Healthy	40S ribosomal protein S9 OS=Homo sapiens GN=RPS9 PE=1 SV=3	141377	165308	217250	163708	206257	191381	151859	245986	188205	260641	126437	165308	145909	102222	211312	261108	88599.3	209934	138204	204085	NO	NO	NO	NO
RSMB_HUMAN	3	3	2.968	0.828137	0.925517	1.01785	0.0534301	Gingiva	Healthy	Small nuclear ribonucleoprotein-associated proteins B and B' OS=Homo sapiens GN=SNRPB PE=1 SV=2	12978.4	25284.5	21168.1	18397.8	21005.9	23033.9	23857.9	17783.6	17134	18789.2	11606.9	25284.5	14216.9	11487.9	21520.7	31426	13919.4	15177.2	12581.9	14712.1	NO	NO	NO	NO
RSSA_HUMAN	12	11	11.957	0.00571844	0.812727	1.30601	0.987108	Gingiva	Healthy	40S ribosomal protein SA OS=Homo sapiens GN=RPSA PE=1 SV=4	892002	894148	757192	843156	897750	1.20783e+06	1.17686e+06	1.15135e+06	954121	1.10512e+06	797739	894148	508544	526482	919753	1.64789e+06	686616	982606	700635	865325	NO	NO	YES	NO
RTCB_HUMAN	8	8	7.976	0.202188	0.893429	1.19554	0.205944	Gingiva	Healthy	tRNA-splicing ligase RtcB homolog OS=Homo sapiens GN=RTCB PE=1 SV=1	57153	47636.5	44296.7	50005.1	43920.3	61000.7	66819	70037.1	42245.9	50426.4	51113.3	47636.5	29750.5	31224.2	44996.8	83225.7	38984.3	59772.5	31022.3	39484.4	NO	NO	NO	NO
RTN4_HUMAN	5	5	5.929	0.687087	0.9057	1.02912	0.119607	Healthy	Gingiva	Reticulon-4 OS=Homo sapiens GN=RTN4 PE=1 SV=2	707566	484644	262612	358120	374384	682847	351630	221467	318090	551399	632793	484644	176375	223617	383559	931637	205152	189009	233582	431751	NO	NO	NO	NO
RU17_HUMAN	3	3	2.984	0.503796	0.893429	1.17749	0.0798014	Gingiva	Healthy	U1 small nuclear ribonucleoprotein 70 kDa OS=Homo sapiens GN=SNRNP70 PE=1 SV=2	13141.8	10930.8	17847.1	16821.6	16685.9	26039.1	16048.7	16114.8	19662.8	10949.2	11753	10930.8	11986.5	10503.7	17094.8	35526.2	9363.32	13753	14438.9	8573.37	NO	NO	NO	NO
RU2A_HUMAN	3	3	2.988	0.186912	0.893429	1.31084	0.268757	Gingiva	Healthy	U2 small nuclear ribonucleoprotein A' OS=Homo sapiens GN=SNRPA1 PE=1 SV=2	17360.9	12195.9	14306.3	17269.6	17789.8	33810.8	17681.6	20134.6	14967.3	16860	15526.3	12195.9	9608.37	10783.5	18225.8	46129.4	10316	17183.7	10990.9	13201.6	NO	NO	NO	NO
RUVB1_HUMAN	7	6	6.959	0.653796	0.9057	1.11111	0.0595888	Healthy	Gingiva	RuvB-like 1 OS=Homo sapiens GN=RUVBL1 PE=1 SV=1	34683.6	35495.3	44554.6	49807.2	66723.8	65645.6	44584	34575	29605.6	33727.8	31018.4	35495.3	29923.7	31100.5	68359.2	89563	26011.7	29507.7	21740.1	26409.3	NO	NO	NO	NO
RUXF_HUMAN	3	3	2.984	0.42798	0.893429	1.16401	0.112209	Gingiva	Healthy	Small nuclear ribonucleoprotein F OS=Homo sapiens GN=SNRPF PE=1 SV=1	28041.2	72391.5	76705.1	50484.9	63724.9	64191.8	45971.7	81189.3	58474.7	89304.4	25077.9	72391.5	51516.5	31523.7	65286.7	87579.4	26821.3	69290.3	42939.4	69926.3	NO	NO	NO	NO
S10A2_HUMAN	4	4	6.962	0.395965	0.893429	1.20585	0.240689	Gingiva	Healthy	Protein S100-A2 OS=Homo sapiens GN=S100A2 PE=1 SV=3	1.02639e+06	1.21847e+06	596560	560588	280593	844513	985388	1.52744e+06	749058	334278	917925	1.21847e+06	400661	350041	287470	1.1522e+06	574906	1.30358e+06	550052	261744	NO	NO	NO	NO
S10A4_HUMAN	4	3	3.942	0.141388	0.893429	1.38437	0.586763	Healthy	Gingiva	Protein S100-A4 OS=Homo sapiens GN=S100A4 PE=1 SV=1	196093	85243.4	168095	203538	86276.9	105187	117716	119852	135097	56143.3	175370	85243.4	112896	127093	88391.4	143511	68678.9	102287	99204.9	43960.8	NO	NO	NO	NO
S10A6_HUMAN	8	8	8.958	0.568632	0.9057	1.50811	0.108342	Gingiva	Healthy	Protein S100-A6 OS=Homo sapiens GN=S100A6 PE=1 SV=1	111690	940247	934705	679611	720040	299159	564066	2.5576e+06	1.40489e+06	281168	99887.1	940247	627764	424362	737688	408155	329094	2.18276e+06	1.03165e+06	220158	NO	NO	NO	NO
S10A7_HUMAN	12	11	17.921	0.68885	0.9057	1.44176	0.0746036	Healthy	Gingiva	Protein S100-A7 OS=Homo sapiens GN=S100A7 PE=1 SV=4	445709	3.05603e+06	202251	2.18882e+06	708745	855149	857829	524355	2.15706e+06	184436	398608	3.05603e+06	135835	1.36674e+06	726116	1.16672e+06	500484	447506	1.58398e+06	144416	NO	NO	NO	NO
S10A8_HUMAN	14	13	20.865	0.692248	0.9057	1.19054	0.069811	Gingiva	Healthy	Protein S100-A8 OS=Homo sapiens GN=S100A8 PE=1 SV=1	8.56905e+06	6.98848e+06	5.63918e+06	5.96154e+06	4.70765e+06	7.08635e+06	6.06853e+06	9.56837e+06	1.21754e+07	3.03904e+06	7.6635e+06	6.98848e+06	3.78737e+06	3.7225e+06	4.82303e+06	9.6682e+06	3.54057e+06	8.16603e+06	8.94067e+06	2.3796e+06	NO	NO	NO	NO
S10A9_HUMAN	18	17	26.816	0.324805	0.893429	1.40659	0.130311	Gingiva	Healthy	Protein S100-A9 OS=Homo sapiens GN=S100A9 PE=1 SV=1	2.30094e+07	3.40545e+07	2.21368e+07	2.09258e+07	2.49737e+07	3.92333e+07	3.775e+07	4.25773e+07	4.29306e+07	1.3474e+07	2.05778e+07	3.40545e+07	1.48675e+07	1.30665e+07	2.55858e+07	5.35276e+07	2.20245e+07	3.63372e+07	3.1525e+07	1.05503e+07	NO	NO	NO	NO
S10AA_HUMAN	6	6	6.938	0.635804	0.9057	1.03383	0.0948938	Healthy	Gingiva	Protein S100-A10 OS=Homo sapiens GN=S100A10 PE=1 SV=2	1.4644e+06	958124	1.18818e+06	1.08477e+06	1.26425e+06	1.4255e+06	1.1814e+06	1.0517e+06	872316	1.2338e+06	1.30964e+06	958124	798004	677350	1.29523e+06	1.94487e+06	689263	897561	640563	966080	NO	NO	NO	NO
S10AB_HUMAN	8	7	10.958	0.425331	0.893429	1.21551	0.115717	Gingiva	Healthy	Protein S100-A11 OS=Homo sapiens GN=S100A11 PE=1 SV=2	821606	1.88489e+06	1.98042e+06	1.19104e+06	1.42252e+06	1.63148e+06	1.48451e+06	2.56665e+06	2.20668e+06	984490	734782	1.88489e+06	1.33009e+06	743710	1.45739e+06	2.22589e+06	866108	2.19048e+06	1.62042e+06	770867	NO	NO	NO	NO
S10AE_HUMAN	8	8	8.973	0.397904	0.893429	1.07085	0.371463	Healthy	Gingiva	Protein S100-A14 OS=Homo sapiens GN=S100A14 PE=1 SV=1	424948	445112	439318	484680	406408	421440	463689	430482	487994	251266	380041	445112	295054	302643	416369	574988	270530	367391	358346	196744	NO	NO	NO	NO
S10AG_HUMAN	6	6	7.975	0.37406	0.893429	1.35733	0.169491	Gingiva	Healthy	Protein S100-A16 OS=Homo sapiens GN=S100A16 PE=1 SV=1	338129	593251	521146	437182	426050	490656	726924	742984	945657	237036	302397	593251	350011	272985	436492	669422	424110	634092	694420	185602	NO	NO	NO	NO
SAHH_HUMAN	9	8	9.895	0.784466	0.923582	1.0312	0.0557041	Healthy	Gingiva	Adenosylhomocysteinase OS=Homo sapiens GN=AHCY PE=1 SV=4	97497.4	82317.7	117732	157498	114240	133982	109265	145743	110526	52547.2	87194.2	82317.7	79070.7	98344.9	117040	182797	63748.3	124383	81162.2	41145.1	NO	NO	NO	NO
SAMH1_HUMAN	5	5	4.956	0.959327	0.937618	1.02381	0.0502787	Gingiva	Healthy	Deoxynucleoside triphosphate triphosphohydrolase SAMHD1 OS=Homo sapiens GN=SAMHD1 PE=1 SV=2	68213.1	53422.4	82954.9	29269.2	42162.1	86567.8	28007.9	48190.1	35230.6	84597.7	61004.6	53422.4	55714	18276.2	43195.4	118108	16340.7	41127.4	25870.7	66240.9	NO	NO	NO	NO
SAMP_HUMAN	2	2	1.991	0.152106	0.893429	2.03106	0.23886	Healthy	Gingiva	Serum amyloid P-component OS=Homo sapiens GN=APCS PE=1 SV=2	38703.8	31622.8	22868.7	73990.6	16046.3	39499.1	7458.84	12937.1	10092.1	20227.7	34613.7	31622.8	15359	46201.1	16439.6	53890.3	4351.72	11041.1	7410.91	15838.5	NO	NO	NO	NO
SAP3_HUMAN	2	2	1.994	0.820012	0.925517	1.17074	0.0594752	Healthy	Gingiva	Ganglioside GM2 activator OS=Homo sapiens GN=GM2A PE=1 SV=4	54076.6	118066	21530.1	41279.6	79020.1	85442.1	63919.3	34576.1	41000.5	43244.4	48362	118066	14460	25775.7	80956.8	116572	37292.5	29508.7	30107.7	33860.9	NO	NO	NO	NO
SAR1A_HUMAN;SAR1B_HUMAN	3	3	2.991	0.0376611	0.893429	1.22358	1	Gingiva	Healthy	GTP-binding protein SAR1a OS=Homo sapiens GN=SAR1A PE=1 SV=1	20020.6	18039.9	38012.5	24832	28588	20904.1	22036.4	43248.2	29073	43182.8	17904.9	18039.9	25529.9	15505.6	29288.7	28520.3	12856.7	36909.8	21349.1	33812.6	NO	NO	YES	NO
SARNP_HUMAN	3	3	2.991	0.971944	0.938471	1.0945	0.0500671	Gingiva	Healthy	SAP domain-containing ribonucleoprotein OS=Homo sapiens GN=SARNP PE=1 SV=3	9791.64	15646	20805.2	16375.5	20441.3	26932.1	14510.4	26496.2	16187.1	6782.81	8756.9	15646	13973.1	10225.2	20942.3	36744.6	8465.8	22613	11886.6	5311.02	NO	NO	NO	NO
SBP1_HUMAN	4	4	3.966	0.250599	0.893429	1.26572	0.307485	Healthy	Gingiva	Selenium-binding protein 1 OS=Homo sapiens GN=SELENBP1 PE=1 SV=2	47688.5	14994.9	20652.7	24431.5	23017.3	28335.3	10185.9	10589.9	8957.87	45259.5	42649	14994.9	13870.7	15255.5	23581.4	38659	5942.79	9037.83	6577.99	35438.7	NO	NO	NO	NO
SBSN_HUMAN	32	32	52.725	0.717134	0.907246	1.00828	0.739545	Gingiva	Healthy	Suprabasin OS=Homo sapiens GN=SBSN PE=1 SV=2	535840	669226	602695	660848	489161	457421	884346	574171	751139	315188	479214	669226	404780	412646	501150	624079	515955	490021	551580	246795	NO	NO	NO	NO
SC22B_HUMAN	5	5	4.977	0.0525853	0.893429	1.62662	0.888828	Gingiva	Healthy	Vesicle-trafficking protein SEC22b OS=Homo sapiens GN=SEC22B PE=1 SV=4	38066.4	29434.2	61797	25574.5	35741.4	62541.2	30851	75000	42964.7	98698.4	34043.7	29434.2	41504	15969.2	36617.4	85327.6	17999.4	64008.1	31550	77281.9	NO	NO	NO	NO
SC23A_HUMAN	4	3	3.979	0.4008	0.893429	1.30983	0.14948	Gingiva	Healthy	Protein transport protein Sec23A OS=Homo sapiens GN=SEC23A PE=1 SV=2	21805.2	19458.7	11757.9	11136.5	17196.5	24386.4	12025.4	16532.9	13368.3	40248.4	19500.9	19458.7	7896.82	6953.82	17617.9	33271.3	7015.98	14109.8	9816.64	31514.9	NO	NO	NO	NO
SC23B_HUMAN	3	2	2.966	0.426804	0.893429	1.16721	0.122963	Gingiva	Healthy	Protein transport protein Sec23B OS=Homo sapiens GN=SEC23B PE=1 SV=2	66291.5	37080.7	26075.1	28684.5	25675.9	56515.1	27546.6	48857.2	29539.5	52083.4	59286.1	37080.7	17512.5	17911.2	26305.2	77105.9	16071.6	41696.7	21691.6	40781.9	NO	NO	NO	NO
SC24C_HUMAN	4	4	3.952	0.126662	0.893429	1.32507	0.254381	Gingiva	Healthy	Protein transport protein Sec24C OS=Homo sapiens GN=SEC24C PE=1 SV=3	6975.79	15108.9	9390.49	10518.3	11272	16366.5	14940.2	14805.7	11216.1	13251.8	6238.61	15108.9	6306.82	6567.83	11548.3	22329.5	8716.57	12635.8	8236.29	10376.3	NO	NO	NO	NO
SC31A_HUMAN	8	7	7.924	0.0737629	0.893429	1.62452	0.590216	Gingiva	Healthy	Protein transport protein Sec31A OS=Homo sapiens GN=SEC31A PE=1 SV=3	22070.7	31613.1	31781	18969.2	24201.9	59159.6	31365.9	62920.4	27918.8	27607.5	19738.4	31613.1	21344.7	11844.7	24795.1	80713.8	18299.8	53698.9	20501.5	21617	NO	NO	NO	NO
SCEL_HUMAN	16	15	15.882	0.934253	0.93453	1.24927	0.050911	Healthy	Gingiva	Sciellin OS=Homo sapiens GN=SCEL PE=1 SV=2	508644	88196.5	96645.2	64580.5	66250.3	167850	121621	161383	169930	39055.5	454893	88196.5	64908.7	40325.3	67874	229005	70957.3	137731	124784	30580.9	NO	NO	NO	NO
SCFD1_HUMAN	6	6	5.939	0.451871	0.893429	1.20878	0.125999	Gingiva	Healthy	Sec1 family domain-containing protein 1 OS=Homo sapiens GN=SCFD1 PE=1 SV=4	58482.6	45762.7	32183	42446.4	46291	66134.1	34191.1	48027	36366	87458.5	52302.4	45762.7	21614.7	26504.3	47425.5	90229.5	19948.2	40988.2	26704.4	68481	NO	NO	NO	NO
SCMC1_HUMAN	2	2	1.982	0.111905	0.893429	1.62932	0.952211	Healthy	Gingiva	Calcium-binding mitochondrial carrier protein SCaMC-1 OS=Homo sapiens GN=SLC25A24 PE=1 SV=2	178236	51811.4	53901.7	51596.4	35523.8	74421.6	31848	41945.3	36157	43373.6	159401	51811.4	36201.4	32217.7	36394.4	101536	18581.1	35797.8	26551	33962	NO	NO	NO	NO
SCOT1_HUMAN	4	4	3.96	0.860227	0.933802	1.00445	0.0523591	Healthy	Gingiva	Succinyl-CoA:3-ketoacid coenzyme A transferase 1, mitochondrial OS=Homo sapiens GN=OXCT1 PE=1 SV=1	31883.8	54222.4	40725.3	67451.5	61469.3	53742	49816.4	48818.3	57940	44301.5	28514.4	54222.4	27351.8	42118	62975.9	73322.4	29064.4	41663.6	42546.8	34688.6	NO	NO	NO	NO
SCRB2_HUMAN	2	2	1.988	0.388415	0.893429	1.182	0.142219	Healthy	Gingiva	Lysosome membrane protein 2 OS=Homo sapiens GN=SCARB2 PE=1 SV=2	35108.1	19800.9	31346.4	21916.7	16396.7	23631	16099.3	24153.5	15713	25791.6	31398	19800.9	21052.8	13685.2	16798.6	32240.7	9392.82	20613.6	11538.4	20195.1	NO	NO	NO	NO
SDC1_HUMAN	2	2	1.984	0.645605	0.9057	1.17577	0.0610536	Gingiva	Healthy	Syndecan-1 OS=Homo sapiens GN=SDC1 PE=1 SV=3	18444.2	20119	17827.4	34450.5	37413.1	36119.1	43984	24663.1	30952.1	15079.1	16495.1	20119	11973.2	21511.6	38330.1	49278.8	25661.6	21048.5	22728.9	11807.1	NO	NO	NO	NO
SDCB2_HUMAN	3	3	2.981	0.209458	0.893429	1.53844	0.567698	Gingiva	Healthy	Syntenin-2 OS=Homo sapiens GN=SDCBP2 PE=1 SV=2	547.078	9710.28	8611.29	6835.48	5107.28	3203.64	9370.55	16973.1	14373.3	3480.73	489.265	9710.28	5783.49	4268.2	5232.45	4370.86	5467.07	14485.5	10554.7	2725.45	NO	NO	NO	NO
SDHA_HUMAN	3	3	2.98	0.712788	0.906425	1.71821	0.0667019	Healthy	Gingiva	Succinate dehydrogenase [ubiquinone] flavoprotein subunit, mitochondrial OS=Homo sapiens GN=SDHA PE=1 SV=2	355487	52764.6	55992.8	23726	62659.8	80016.9	22970.3	73993.2	56192.7	87293.6	317920	52764.6	37605.8	14815	64195.6	109170	13401.6	63148.8	41263.7	68351.9	NO	NO	NO	NO
SEP11_HUMAN	4	3	3.968	0.701615	0.9057	1.01202	0.0674602	Healthy	Gingiva	Septin-11 OS=Homo sapiens GN=SEPT11 PE=1 SV=3	28771.6	14524.3	25384.2	21731	15525.2	37448.9	13036.9	18352.6	8856.98	26982.5	25731.1	14524.3	17048.5	13569.3	15905.7	51093.1	7606.12	15662.9	6503.9	21127.6	NO	NO	NO	NO
SEPT2_HUMAN	7	7	6.978	0.919221	0.933802	1.07501	0.0509953	Gingiva	Healthy	Septin-2 OS=Homo sapiens GN=SEPT2 PE=1 SV=1	256780	278536	246086	252719	286324	523484	188881	200133	171190	335802	229644	278536	165276	157803	293341	714210	110199	170802	125709	262937	NO	NO	NO	NO
SEPT5_HUMAN;SEPT4_HUMAN	2	2	1.975	0.841364	0.928775	1.14226	0.0544885	Gingiva	Healthy	Septin-5 OS=Homo sapiens GN=SEPT5 PE=1 SV=1	1480.75	3420.1	1205.09	8361.55	4926.8	1147.19	8203.81	4750.93	6665.72	1385.77	1324.27	3420.1	809.362	5221.11	5047.56	1565.15	4786.36	4054.64	4894.81	1085.07	NO	NO	NO	NO
SEPT7_HUMAN;SEP14_HUMAN;SEPT6_HUMAN	8	6	7.935	0.867724	0.933802	1.02245	0.0639546	Gingiva	Healthy	Septin-7 OS=Homo sapiens GN=SEPT7 PE=1 SV=2	205419	93274.3	127983	123477	135888	208485	106732	127968	94685.6	163575	183711	93274.3	85955.4	77101.5	139218	284444	62270.5	109213	69530	128081	NO	NO	NO	NO
SEPT8_HUMAN	4	3	4.963	0.612543	0.9057	1.08005	0.0791652	Healthy	Gingiva	Septin-8 OS=Homo sapiens GN=SEPT8 PE=1 SV=4	16729.5	14698	14460.2	25546.1	13674	19323.1	18150.6	17756.9	15637.1	7932.04	14961.6	14698	9711.73	15951.5	14009.1	26363.3	10589.6	15154.5	11482.7	6210.88	NO	NO	NO	NO
SEPT9_HUMAN	5	5	4.917	0.532154	0.898784	1.10153	0.681597	Gingiva	Healthy	Septin-9 OS=Homo sapiens GN=SEPT9 PE=1 SV=2	134779	66415.7	76785.8	46292.3	72390.1	161492	63722.7	71914.9	41655.6	98151.6	120536	66415.7	51570.7	28905.8	74164.3	220330	37177.8	61375.1	30588.7	76853.8	NO	NO	NO	NO
SERA_HUMAN	5	5	4.948	0.16021	0.893429	1.56934	0.446783	Healthy	Gingiva	D-3-phosphoglycerate dehydrogenase OS=Homo sapiens GN=PHGDH PE=1 SV=4	29755.7	35132.5	53673.5	98309.2	74520.2	38263.1	34126.7	34902.4	42941.2	35443.9	26611.2	35132.5	36048.1	61386.1	76346.6	52204	19910.6	29787.1	31532.8	27753	NO	NO	NO	NO
SERPH_HUMAN	21	20	23.855	0.689944	0.9057	1.04131	0.0632088	Healthy	Gingiva	Serpin H1 OS=Homo sapiens GN=SERPINH1 PE=1 SV=2	208843	336065	367397	351029	428229	390096	189513	254650	215094	575097	186773	336065	246750	219189	438724	532223	110567	217329	157949	450307	NO	NO	NO	NO
SET_HUMAN;SETLP_HUMAN	7	7	6.965	0.881577	0.933802	1.0379	0.0509223	Healthy	Gingiva	Protein SET OS=Homo sapiens GN=SET PE=1 SV=3	302537	532943	297023	329405	481111	443108	281350	512709	375145	259746	270566	532943	199486	205686	492902	604551	164148	437567	275478	203384	NO	NO	NO	NO
SF01_HUMAN	2	2	1.99	0.819069	0.925517	1.03079	0.0603099	Healthy	Gingiva	Splicing factor 1 OS=Homo sapiens GN=SF1 PE=1 SV=4	31691.6	23009.1	31851.1	20408.4	40558	40708.7	22159.1	30544.8	22484.7	27214	28342.5	23009.1	21391.8	12743.4	41552	55540.5	12928.3	26068.2	16511.1	21308.9	NO	NO	NO	NO
SF3A1_HUMAN	5	5	4.979	0.460365	0.893429	1.07903	0.100743	Healthy	Gingiva	Splicing factor 3A subunit 1 OS=Homo sapiens GN=SF3A1 PE=1 SV=1	41205.4	39652.1	32315.8	34139.3	43103	34851.4	30029.8	44126.6	26375.8	41086.1	36851	39652.1	21703.9	21317.2	44159.4	47549.2	17520.3	37659.5	19368.4	32170.9	NO	NO	NO	NO
SF3A3_HUMAN	3	3	2.987	0.172615	0.893429	1.32726	0.280907	Gingiva	Healthy	Splicing factor 3A subunit 3 OS=Homo sapiens GN=SF3A3 PE=1 SV=1	21593.9	34758.8	47741.4	31272.6	40228.9	52813.8	49510.4	62238.2	29841.7	38656.2	19311.9	34758.8	32064	19527.2	41214.8	72056	28885.9	53116.6	21913.5	30268.3	NO	NO	NO	NO
SF3B1_HUMAN	5	4	4.972	0.0994715	0.893429	1.17666	0.99308	Gingiva	Healthy	Splicing factor 3B subunit 1 OS=Homo sapiens GN=SF3B1 PE=1 SV=3	36497	25162.4	29486.3	14921.2	27803	47042.8	23641.2	37589.5	20602.2	28644.3	32640.2	25162.4	19803.5	9317.05	28484.4	64182.4	13793	32080.4	15128.7	22428.8	NO	NO	NO	NO
SF3B3_HUMAN	5	4	4.965	0.733693	0.912123	1.13078	0.0591772	Gingiva	Healthy	Splicing factor 3B subunit 3 OS=Homo sapiens GN=SF3B3 PE=1 SV=4	57946.8	146689	73160.8	86568.5	126436	82061.6	61657.5	147878	81992.8	181397	51823.2	146689	49136.1	54055	129535	111960	35972.9	126205	60209.4	142036	NO	NO	NO	NO
SFPQ_HUMAN	12	10	13.939	0.718052	0.907246	1.04309	0.0566279	Healthy	Gingiva	Splicing factor, proline- and glutamine-rich OS=Homo sapiens GN=SFPQ PE=1 SV=2	175678	219103	172963	168690	219763	225351	155772	201984	166447	167142	157113	219103	116165	105333	225149	307456	90882.1	172381	122226	130874	NO	NO	NO	NO
SH3G1_HUMAN;SH3G2_HUMAN	2	2	1.994	0.745231	0.913378	1.12834	0.0798329	Gingiva	Healthy	Endophilin-A2 OS=Homo sapiens GN=SH3GL1 PE=1 SV=1	20584	45320.2	34273.9	36635.1	30296.9	22849.6	51617.4	51326	45627	17136.4	18408.8	45320.2	23018.9	22875.7	31039.4	31174.7	30115.1	43803.7	33505	13418	NO	NO	NO	NO
SH3L1_HUMAN	4	4	4.982	0.0448394	0.893429	1.12738	0.999996	Gingiva	Healthy	SH3 domain-binding glutamic acid-rich-like protein OS=Homo sapiens GN=SH3BGRL PE=1 SV=1	87526.7	99743.8	111020	100815	75343.6	105118	118524	132271	100340	78630.4	78277.2	99743.8	74563	62950.6	77190.2	143417	69150.6	112886	73682.5	61568.5	NO	NO	YES	NO
SH3L3_HUMAN	4	4	4.976	0.00125919	0.806691	1.56646	1	Gingiva	Healthy	SH3 domain-binding glutamic acid-rich-like protein 3 OS=Homo sapiens GN=SH3BGRL3 PE=1 SV=1	209262	234231	287733	158480	211861	288286	421756	445719	274961	294836	187148	234231	193247	98958.2	217053	393321	246066	380395	201911	230860	NO	NO	YES	NO
SHOT1_HUMAN	2	2	1.979	0.343025	0.893429	1.4821	0.152225	Healthy	Gingiva	Shootin-1 OS=Homo sapiens GN=SHTN1 PE=1 SV=4	1850.2	10591.9	5489.13	9148.43	8162.43	2361.77	7050.89	6796.92	6967.41	601.442	1654.68	10591.9	3686.6	5712.45	8362.48	3222.26	4113.71	5800.77	5116.34	470.936	NO	NO	NO	NO
SIAS_HUMAN	3	3	2.976	0.199316	0.893429	2.09208	0.217733	Gingiva	Healthy	Sialic acid synthase OS=Homo sapiens GN=NANS PE=1 SV=2	2575.11	43864.7	21686.2	16273.4	29200.7	37691.7	18180.4	74392.2	23724	83672.4	2302.98	43864.7	14564.8	10161.4	29916.4	51424.3	10607	63489.3	17421.1	65516.5	NO	NO	NO	NO
SKP1_HUMAN	4	4	3.988	0.289609	0.893429	1.14233	0.242437	Healthy	Gingiva	S-phase kinase-associated protein 1 OS=Homo sapiens GN=SKP1 PE=1 SV=2	71955.6	51697.7	47979	68293	77590.4	87665.4	42172.6	50960	41127.8	56028.9	64351.6	51697.7	32223.5	42643.4	79492.1	119606	24604.8	43491.4	30201.2	43871.2	NO	NO	NO	NO
SLK_HUMAN	6	5	5.94	0.84997	0.930539	1.07523	0.0523908	Healthy	Gingiva	STE20-like serine/threonine-protein kinase OS=Homo sapiens GN=SLK PE=1 SV=1	14211.1	13277.6	29317	12774.1	21258.6	23506.3	17652.2	17327.9	13994.6	12001.8	12709.3	13277.6	19689.8	7976.4	21779.6	32070.6	10298.9	14788.3	10276.6	9397.58	NO	NO	NO	NO
SMD1_HUMAN	4	4	4.949	0.0962961	0.893429	1.48085	0.382336	Gingiva	Healthy	Small nuclear ribonucleoprotein Sm D1 OS=Homo sapiens GN=SNRPD1 PE=1 SV=1	69312.6	70188.3	59849.7	74210.7	67449.4	154481	81091	106445	102771	60198	61987.9	70188.3	40196.1	46338.6	69102.5	210764	47311	90844.7	75467.6	47135.7	NO	NO	NO	NO
SMD2_HUMAN	2	2	1.994	0.347475	0.893429	1.16716	0.158797	Healthy	Gingiva	Small nuclear ribonucleoprotein Sm D2 OS=Homo sapiens GN=SNRPD2 PE=1 SV=1	54626.3	30814.3	44651.7	40615.9	61110.7	79557.6	35752.5	31071.6	24139.2	28097.8	48853.6	30814.3	29988.9	25361.3	62608.5	108544	20859.1	26517.7	17726	22000.9	NO	NO	NO	NO
SMD3_HUMAN	2	2	1.989	0.877795	0.933802	1.02895	0.0527363	Gingiva	Healthy	Small nuclear ribonucleoprotein Sm D3 OS=Homo sapiens GN=SNRPD3 PE=1 SV=1	84810.7	64793.8	99200.8	79852.2	100599	127266	72788.6	87305.3	71987.9	82335.6	75848.2	64793.8	66625	49861.2	103064	173634	42467.1	74509.9	52862.5	64469.7	NO	NO	NO	NO
SMRC2_HUMAN;SMRC1_HUMAN	2	2	1.971	0.245716	0.893429	1.2718	0.198044	Gingiva	Healthy	SWI/SNF complex subunit SMARCC2 OS=Homo sapiens GN=SMARCC2 PE=1 SV=1	1183.33	1767.99	2582.17	2069.02	5432.16	3698.02	2796.56	4291.14	2422.35	3369.4	1058.28	1767.99	1734.23	1291.93	5565.3	5045.36	1631.6	3662.23	1778.8	2638.28	NO	NO	NO	NO
SNAA_HUMAN	4	4	3.988	0.00792148	0.812727	1.47791	1	Gingiva	Healthy	Alpha-soluble NSF attachment protein OS=Homo sapiens GN=NAPA PE=1 SV=3	21208.9	29884.6	36403.9	37134.5	23844	36617.4	48643.3	52597.4	55268.8	26306.8	18967.6	29884.6	24449.5	23187.5	24428.4	49958.6	28380	44888.8	40585.3	20598.5	NO	NO	YES	NO
SND1_HUMAN	24	23	27.78	0.247164	0.893429	1.8152	0.172373	Gingiva	Healthy	Staphylococcal nuclease domain-containing protein 1 OS=Homo sapiens GN=SND1 PE=1 SV=1	112682	245595	137587	164661	242628	398361	137286	283260	152692	667808	100774	245595	92406	102818	248575	543500	80097	241745	112126	522901	NO	NO	NO	NO
SNRPA_HUMAN	2	2	1.987	0.193659	0.893429	1.16525	0.856054	Healthy	Gingiva	U1 small nuclear ribonucleoprotein A OS=Homo sapiens GN=SNRPA PE=1 SV=3	133110	50167.5	99649.8	101196	74590.4	104218	55871.3	102324	71017.1	60230.5	119043	50167.5	66926.6	63189	76418.5	142189	32597	87327.2	52149.6	47161.1	NO	NO	NO	NO
SNTB2_HUMAN	2	2	1.994	0.755069	0.918547	1.01021	0.0707315	Gingiva	Healthy	Beta-2-syntrophin OS=Homo sapiens GN=SNTB2 PE=1 SV=1	4210.52	6833.52	7616.78	8724.79	4776.16	6139.49	5517.49	7983.54	7245.7	5603.87	3765.57	6833.52	5115.57	5447.93	4893.22	8376.36	3219.08	6813.47	5320.7	4387.89	NO	NO	NO	NO
SNX1_HUMAN	3	2	2.977	0.0931001	0.893429	1.37608	0.552676	Gingiva	Healthy	Sorting nexin-1 OS=Homo sapiens GN=SNX1 PE=1 SV=3	11918.5	19912.3	22667.1	16861.6	19216.6	23270.8	22682.7	29938.1	15263.5	33485.1	10659	19912.3	15223.6	10528.7	19687.6	31749.3	13233.8	25550.4	11208.4	26219.2	NO	NO	NO	NO
SNX2_HUMAN	4	2	3.935	0.982494	0.939154	1.00438	0.0500662	Gingiva	Healthy	Sorting nexin-2 OS=Homo sapiens GN=SNX2 PE=1 SV=2	31188.3	16228.2	23730.1	21148.6	17361.3	21570.5	20369.7	33065.2	18281.7	16850	27892.4	16228.2	15937.6	13205.6	17786.9	29429.5	11884.3	28219.2	13424.7	13193.8	NO	NO	NO	NO
SNX3_HUMAN	4	4	3.973	0.472274	0.893429	1.04667	0.350036	Gingiva	Healthy	Sorting nexin-3 OS=Homo sapiens GN=SNX3 PE=1 SV=3	54275.8	30134.4	25810.6	26302.6	31304.4	52187.1	36255.2	31502.7	29388.6	26327.1	48540.2	30134.4	17334.9	16423.9	32071.6	71200.9	21152.4	26885.7	21580.8	20614.4	NO	NO	NO	NO
SNX5_HUMAN	2	2	1.994	0.413653	0.893429	1.24982	0.116271	Gingiva	Healthy	Sorting nexin-5 OS=Homo sapiens GN=SNX5 PE=1 SV=1	18092	20604	28778.5	19211.1	22150.2	44495	19369.8	33643	18252.2	20264.6	16180.1	20604	19328.2	11995.7	22693.1	60706.3	11300.9	28712.3	13403	15867.4	NO	NO	NO	NO
SNX6_HUMAN	3	3	2.961	0.804004	0.924717	1.05004	0.0529421	Gingiva	Healthy	Sorting nexin-6 OS=Homo sapiens GN=SNX6 PE=1 SV=1	8532.95	10542.3	9138.97	7914.36	12947.8	13278.6	8768.98	12042.4	9583.04	7859.13	7631.22	10542.3	6137.89	4941.88	13265.1	18116.5	5116.09	10277.5	7037.07	6153.79	NO	NO	NO	NO
SODE_HUMAN	2	2	1.994	0.230891	0.893429	3.87734	0.146657	Healthy	Gingiva	Extracellular superoxide dismutase [Cu-Zn] OS=Homo sapiens GN=SOD3 PE=1 SV=2	28363.8	4477.88	20770.3	102410	10636.5	8423.99	5959.63	6107.71	3600.36	18891	25366.4	4477.88	13949.7	63946.7	10897.2	11493.2	3477.03	5212.57	2643.84	14791.8	NO	NO	NO	NO
SODM_HUMAN	7	6	9.963	0.770765	0.922981	1.02776	0.0618125	Gingiva	Healthy	Superoxide dismutase [Mn], mitochondrial OS=Homo sapiens GN=SOD2 PE=1 SV=2	484097	478518	297407	247483	390799	630079	204467	491770	147767	476923	432939	478518	199744	154533	400377	859642	119292	419696	108509	373436	NO	NO	NO	NO
SORCN_HUMAN	3	3	2.975	0.821778	0.925517	1.20537	0.0522524	Healthy	Gingiva	Sorcin OS=Homo sapiens GN=SRI PE=1 SV=1	14119.7	34210.6	47850.5	67181.3	48923.9	46826.1	32813.1	33728	34044.7	28704.6	12627.6	34210.6	32137.2	41949.3	50123	63886.8	19144.2	28784.8	24999.9	22476	NO	NO	NO	NO
SPB13_HUMAN	7	7	6.932	0.824787	0.925517	1.13585	0.0532571	Gingiva	Healthy	Serpin B13 OS=Homo sapiens GN=SERPINB13 PE=1 SV=2	64560.3	81451.6	52012.6	68397	94421.1	38245.2	113807	105314	100146	52352.2	57737.8	81451.6	34932.6	42708.4	96735.3	52179.5	66398.5	89879.6	73539.5	40992.3	NO	NO	NO	NO
SPB3_HUMAN	27	14	34.796	0.497339	0.893429	1.86733	0.13061	Gingiva	Healthy	Serpin B3 OS=Homo sapiens GN=SERPINB3 PE=1 SV=2	67839.6	486788	262176	260575	144108	112175	219315	1.46776e+06	363391	118285	60670.6	486788	176082	162708	147639	153045	127955	1.25264e+06	266847	92618.3	NO	NO	NO	NO
SPB4_HUMAN	17	4	18.9	0.682574	0.9057	1.27348	0.0600349	Gingiva	Healthy	Serpin B4 OS=Homo sapiens GN=SERPINB4 PE=1 SV=2	69151.2	94290.1	33876.3	18655.1	43021.7	12955.8	32474.7	226940	50387.2	7065.92	61843.6	94290.1	22751.9	11648.6	44076.2	17676.1	18946.7	193680	37000.6	5532.69	NO	NO	NO	NO
SPB5_HUMAN	22	21	27.878	0.958853	0.937618	1.06433	0.0501133	Gingiva	Healthy	Serpin B5 OS=Homo sapiens GN=SERPINB5 PE=1 SV=2	1.34285e+06	1.12722e+06	1.47863e+06	1.65695e+06	1.9534e+06	1.59692e+06	2.39607e+06	2.23071e+06	1.13794e+06	683696	1.20095e+06	1.12722e+06	993071	1.03463e+06	2.00127e+06	2.17874e+06	1.39794e+06	1.90378e+06	835618	535341	NO	NO	NO	NO
SPCS2_HUMAN	3	3	3.979	0.0316617	0.893429	2.69597	0.928123	Gingiva	Healthy	Signal peptidase complex subunit 2 OS=Homo sapiens GN=SPCS2 PE=1 SV=3	15727.6	16127.7	22896.1	8652.48	18715.5	56653	13342.4	65739	24342.9	61314.3	14065.6	16127.7	15377.4	5402.77	19174.2	77294	7784.36	56104.3	17875.6	48009.8	NO	NO	YES	NO
SPCS3_HUMAN	2	2	1.994	0.122127	0.893429	2.06835	0.197474	Gingiva	Healthy	Signal peptidase complex subunit 3 OS=Homo sapiens GN=SPCS3 PE=1 SV=1	13372.9	23514.2	19292.7	27361.5	13029.8	59333.5	19383.6	43479.4	25894.3	51652.1	11959.7	23514.2	12957.3	17085	13349.1	80951.1	11309	37107.1	19014.9	40444.2	NO	NO	NO	NO
SPEE_HUMAN	2	2	1.987	0.102865	0.893429	1.73252	0.999209	Gingiva	Healthy	Spermidine synthase OS=Homo sapiens GN=SRM PE=1 SV=1	13595.6	6965.63	8983.64	3586.55	7764.21	33581.9	6366.11	17252.4	4728.76	8923.29	12158.9	6965.63	6033.57	2239.51	7954.5	45817.2	3714.18	14723.9	3472.45	6987.04	NO	NO	NO	NO
SPR1A_HUMAN	4	2	3.981	0.440524	0.893429	1.16899	0.132208	Healthy	Gingiva	Cornifin-A OS=Homo sapiens GN=SPRR1A PE=1 SV=2	107983	35605.1	428285	221012	240133	72120.9	61526.3	535580	201412	13041.9	96572.1	35605.1	287644	138004	246019	98397.5	35896.3	457086	147902	10212	NO	NO	NO	NO
SPR1B_HUMAN	4	2	3.981	0.464178	0.893429	1.32117	0.114036	Healthy	Gingiva	Cornifin-B OS=Homo sapiens GN=SPRR1B PE=1 SV=2	325693	41608.2	876271	276340	556216	216365	88709.6	970666	276091	19603.9	291275	41608.2	588520	172552	569849	295195	51755.9	828406	202741	15350.1	NO	NO	NO	NO
SPR2A_HUMAN;SPR2G_HUMAN	2	2	1.979	0.952042	0.937618	1.05742	0.0504755	Gingiva	Healthy	Small proline-rich protein 2A OS=Homo sapiens GN=SPRR2A PE=1 SV=1	155700	128070	288632	173111	240910	192982	164300	420859	160217	104708	139247	128070	193851	108094	246815	263293	95857.9	359178	117651	81987.2	NO	NO	NO	NO
SPRR3_HUMAN	18	18	21.868	0.27075	0.893429	1.36248	0.179062	Gingiva	Healthy	Small proline-rich protein 3 OS=Homo sapiens GN=SPRR3 PE=1 SV=2	8.19341e+06	3.8846e+06	4.17861e+06	2.20934e+06	2.0387e+06	3.9601e+06	6.14705e+06	8.57908e+06	6.14611e+06	3.1049e+06	7.32756e+06	3.8846e+06	2.80643e+06	1.37955e+06	2.08866e+06	5.40293e+06	3.58638e+06	7.32173e+06	4.51324e+06	2.43117e+06	NO	NO	NO	NO
SPTA1_HUMAN	24	24	23.845	0.263671	0.893429	1.54856	0.182377	Healthy	Gingiva	Spectrin alpha chain, erythrocytic 1 OS=Homo sapiens GN=SPTA1 PE=1 SV=5	164548	102857	26774.5	157823	76221.5	17523.2	44761.3	20611.5	52905	205305	147159	102857	17982.2	98547.4	78089.6	23907.6	26115.1	17590.7	38849.4	160756	NO	NO	NO	NO
SPTB1_HUMAN	18	16	17.869	0.340834	0.893429	1.68111	0.119555	Healthy	Gingiva	Spectrin beta chain, erythrocytic OS=Homo sapiens GN=SPTB PE=1 SV=5	91800.9	49579.2	25814.1	148352	41518.7	17653.7	38227.3	26967.2	38509.7	91040.8	82099.7	49579.2	17337.2	92634	42536.3	24085.6	22303	23014.9	28278.6	71286	NO	NO	NO	NO
SPTB2_HUMAN	20	19	20.857	0.976584	0.938968	1.0357	0.0501308	Gingiva	Healthy	Spectrin beta chain, non-erythrocytic 1 OS=Homo sapiens GN=SPTBN1 PE=1 SV=2	108414	46758.4	80272.8	73775.3	72464	83737.3	49026.5	72493.3	55895.5	134159	96957.6	46758.4	53912.7	46066.7	74240	114246	28603.6	61868.8	41045.5	105048	NO	NO	NO	NO
SPTN1_HUMAN	55	53	56.656	0.462523	0.893429	1.06161	0.7698	Gingiva	Healthy	Spectrin alpha chain, non-erythrocytic 1 OS=Homo sapiens GN=SPTAN1 PE=1 SV=3	327232	181996	214636	202448	295808	358927	204272	199555	184886	349775	292651	181996	144154	126412	303058	489698	119178	170308	135767	273878	NO	NO	NO	NO
SPTN2_HUMAN	19	18	18.862	0.598811	0.9057	1.07414	0.0859725	Healthy	Gingiva	Spectrin beta chain, non-erythrocytic 2 OS=Homo sapiens GN=SPTBN2 PE=1 SV=3	41944.1	52984.1	48675.5	83715.2	61231.4	46766.3	65368.8	49313.5	77725.2	29461	37511.6	52984.1	32691.4	52273.4	62732.1	63805.2	38138.2	42086.2	57075.6	23068.3	NO	NO	NO	NO
SQRD_HUMAN	12	12	12.902	0.383446	0.893429	1.11957	0.166259	Gingiva	Healthy	Sulfide:quinone oxidoreductase, mitochondrial OS=Homo sapiens GN=SQRDL PE=1 SV=1	185710	145486	113307	88745.6	108282	173018	115788	140232	108144	181059	166084	145486	76099.2	55414.4	110936	236056	67554.4	119680	79412.9	141771	NO	NO	NO	NO
SRC8_HUMAN	11	11	10.925	0.537976	0.898784	1.10222	0.0714437	Gingiva	Healthy	Src substrate cortactin OS=Homo sapiens GN=CTTN PE=1 SV=2	94876.1	180567	157817	200665	243601	198799	179466	241671	183102	164188	84850	180567	105993	125299	249572	271230	104706	206251	134456	128561	NO	NO	NO	NO
SRP14_HUMAN	3	2	3.967	0.783367	0.923582	1.06516	0.0556367	Gingiva	Healthy	Signal recognition particle 14 kDa protein OS=Homo sapiens GN=SRP14 PE=1 SV=2	107310	152917	159549	111130	112094	181573	104374	159779	93498.5	145677	95970.2	152917	107156	69391.6	114841	247728	60895	136362	68658.3	114067	NO	NO	NO	NO
SRP54_HUMAN	2	2	1.978	0.0858046	0.893429	1.69724	0.621698	Gingiva	Healthy	Signal recognition particle 54 kDa protein OS=Homo sapiens GN=SRP54 PE=1 SV=1	6177.82	9154.8	9041.6	8492.5	13769.9	16605.5	10213.6	17821	7485.3	27028.1	5524.97	9154.8	6072.5	5302.88	14107.4	22655.6	5958.94	15209.1	5496.65	21163.3	NO	NO	NO	NO
SRP72_HUMAN	3	3	2.957	0.619336	0.9057	1.0549	0.11703	Gingiva	Healthy	Signal recognition particle subunit SRP72 OS=Homo sapiens GN=SRP72 PE=1 SV=3	141167	68672.2	60692.7	63492	71920.2	119887	67034.7	83192.4	52588	105530	126249	68672.2	40762.3	39645.6	73682.9	163566	39110.1	70999.8	38616.7	82631.5	NO	NO	NO	NO
SRRT_HUMAN	2	2	1.983	0.395316	0.893429	1.18122	0.174928	Gingiva	Healthy	Serrate RNA effector molecule homolog OS=Homo sapiens GN=SRRT PE=1 SV=1	21963	26395.1	41997.1	36382.5	24051.2	39290.1	33096.7	56466.4	27908.5	21353.1	19642	26395.1	28206	22717.9	24640.6	53605.1	19309.6	48190.8	20493.9	16719.7	NO	NO	NO	NO
SRSF1_HUMAN	8	8	8.958	0.627887	0.9057	1.02472	0.0986349	Healthy	Gingiva	Serine/arginine-rich splicing factor 1 OS=Homo sapiens GN=SRSF1 PE=1 SV=2	142539	109425	106240	122508	125731	187618	85821.4	122364	77188.2	118824	127476	109425	71352.9	76496.2	128813	255975	50070.8	104431	56681.3	93040.7	NO	NO	NO	NO
SRSF2_HUMAN;SRSF8_HUMAN	3	3	2.984	0.477431	0.893429	1.06599	0.119244	Healthy	Gingiva	Serine/arginine-rich splicing factor 2 OS=Homo sapiens GN=SRSF2 PE=1 SV=4	119052	86802.3	106892	118262	109572	137852	83211.1	123071	81458	81522.5	106471	86802.3	71790.8	73844.9	112258	188077	48547.9	105034	59816.7	63833	NO	NO	NO	NO
SRSF3_HUMAN	4	3	3.972	0.698722	0.9057	1.01192	0.249042	Healthy	Gingiva	Serine/arginine-rich splicing factor 3 OS=Homo sapiens GN=SRSF3 PE=1 SV=1	95615.7	84494.8	90139.3	80885.3	85755.1	107503	71624.5	94460.8	68448	89706	85511.4	84494.8	60539.1	50506.3	87856.9	146670	41787.9	80616.7	50263.1	70240.8	NO	NO	NO	NO
SRSF7_HUMAN	3	2	2.975	0.67335	0.9057	1.00213	0.199705	Healthy	Gingiva	Serine/arginine-rich splicing factor 7 OS=Homo sapiens GN=SRSF7 PE=1 SV=1	116770	93248.6	80994.2	71220.1	93719.6	143423	70791.3	71548.5	59468.4	109752	104430	93248.6	54397.2	44471.2	96016.5	195678	41301.8	61062.4	43669.2	85936.9	NO	NO	NO	NO
SSBP_HUMAN	3	3	2.991	0.489474	0.893429	1.15948	0.0712965	Gingiva	Healthy	Single-stranded DNA-binding protein, mitochondrial OS=Homo sapiens GN=SSBP1 PE=1 SV=1	45928.7	107299	70524.4	85252.9	82723.7	116917	67954.5	89902.4	92024.7	87401.7	41075.1	107299	47365.4	53233.5	84751.2	159515	39646.7	76726.4	67576	68436.5	NO	NO	NO	NO
SSRA_HUMAN	2	2	2.984	0.244138	0.893429	1.66944	0.212467	Gingiva	Healthy	Translocon-associated protein subunit alpha OS=Homo sapiens GN=SSR1 PE=1 SV=3	51489.5	49916.5	50727.1	32927.1	33806.5	121899	28558.3	84301	36602.7	94023.4	46048.3	49916.5	34069.2	20560.3	34635.1	166312	16661.8	71945.9	26878.3	73621.4	NO	NO	NO	NO
SSRD_HUMAN	5	5	4.982	0.201188	0.893429	2.12224	0.176907	Gingiva	Healthy	Translocon-associated protein subunit delta OS=Homo sapiens GN=SSR4 PE=1 SV=1	45502.5	88024	70482.2	50207.8	70302.5	221793	45965.5	156266	58382.5	206299	40694	88024	47337.1	31350.7	72025.6	302602	26817.7	133364	42871.7	161534	NO	NO	NO	NO
ST134_HUMAN	4	2	3.988	0.954916	0.937618	1.09614	0.0502082	Gingiva	Healthy	Putative protein FAM10A4 OS=Homo sapiens GN=ST13P4 PE=5 SV=1	21422.1	15925.4	15784.6	23107.3	20481	21550.8	22429.4	27727.8	26559.7	7751.59	19158.3	15925.4	10601.2	14428.6	20983	29402.6	13086	23664	19503.4	6069.58	NO	NO	NO	NO
ST2B1_HUMAN	2	2	1.994	0.121537	0.893429	1.28653	0.946381	Gingiva	Healthy	Sulfotransferase family cytosolic 2B member 1 OS=Homo sapiens GN=SULT2B1 PE=1 SV=2	12895.3	42201.9	28931.9	37217.1	16037.6	19542.2	37257.7	55259.9	46426	18133.5	11532.6	42201.9	19431.2	23239	16430.6	26662.2	21737.3	47161.1	34091.8	14198.7	NO	NO	NO	NO
STAT1_HUMAN	5	5	4.903	0.90535	0.933802	1.02136	0.0510185	Gingiva	Healthy	Signal transducer and activator of transcription 1-alpha/beta OS=Homo sapiens GN=STAT1 PE=1 SV=2	33182.6	16977.8	37987.5	8343.09	24378.9	30141.8	24400.9	29698.8	30957.1	8253.21	29676	16977.8	25513.1	5209.58	24976.4	41123.8	14236.2	25346.1	22732.6	6462.36	NO	NO	NO	NO
STAT3_HUMAN	6	6	5.942	0.427685	0.893429	1.11662	0.324795	Gingiva	Healthy	Signal transducer and activator of transcription 3 OS=Homo sapiens GN=STAT3 PE=1 SV=2	56400.6	48116.6	57676.1	39449.6	40509	67824.1	52198.1	68369.4	51364.9	30635.3	50440.4	48116.6	38736.3	24633.1	41501.9	92535.2	30454	58349.3	37718.6	23987.8	NO	NO	NO	NO
STIP1_HUMAN	7	7	6.94	0.496501	0.893429	1.1112	0.187742	Healthy	Gingiva	Stress-induced-phosphoprotein 1 OS=Homo sapiens GN=STIP1 PE=1 SV=1	113848	49217.7	62650.8	53696.3	82796.1	73457.3	56083.6	70672.1	43289	82460.9	101817	49217.7	42077.4	33529	84825.3	100221	32720.9	60314.5	31788.2	64567.8	NO	NO	NO	NO
STML2_HUMAN	5	5	4.974	0.67433	0.9057	1.02376	0.079171	Gingiva	Healthy	Stomatin-like protein 2, mitochondrial OS=Homo sapiens GN=STOML2 PE=1 SV=1	137679	80842.4	118118	63304.8	103736	102666	52475.3	72965.2	55496.6	232043	123129	80842.4	79330	39528.7	106279	140071	30615.7	62271.5	40752.5	181692	NO	NO	NO	NO
STMN1_HUMAN	3	2	2.959	0.208735	0.893429	1.50787	0.245859	Gingiva	Healthy	Stathmin OS=Homo sapiens GN=STMN1 PE=1 SV=3	2836.89	10184.3	12108.6	10252.6	6439.35	13931.9	14276	13600	16029	5225.11	2537.1	10184.3	8132.35	6401.93	6597.17	19007.9	8329.04	11606.8	11770.5	4091.32	NO	NO	NO	NO
STOM_HUMAN	6	6	5.959	0.698196	0.9057	1.1004	0.059041	Gingiva	Healthy	Erythrocyte band 7 integral membrane protein OS=Homo sapiens GN=STOM PE=1 SV=3	166252	187674	93118.6	190044	103347	141252	118874	130090	167154	257404	148683	187674	62540.1	118667	105880	192716	69354.6	111024	122746	201551	NO	NO	NO	NO
STRAP_HUMAN	3	3	2.991	0.128031	0.893429	1.52692	0.372126	Gingiva	Healthy	Serine-threonine kinase receptor-associated protein OS=Homo sapiens GN=STRAP PE=1 SV=1	43104.5	39468.8	43534.4	33589.3	40522.5	55704.5	64826.8	98243.4	56978.8	29966.6	38549.4	39468.8	29238.5	20973.8	41515.7	75999.9	37822	83844.9	41840.9	23464.2	NO	NO	NO	NO
STT3A_HUMAN	2	2	1.976	0.361869	0.893429	1.76839	0.113309	Gingiva	Healthy	Dolichyl-diphosphooligosaccharide--protein glycosyltransferase subunit STT3A OS=Homo sapiens GN=STT3A PE=1 SV=2	17075.3	42127.6	15632.4	8191.13	16683.9	51472.1	10918.9	36724.3	13876.8	63334.6	15270.9	42127.6	10499	5114.69	17092.8	70225.5	6370.42	31342	10190.1	49591.7	NO	NO	NO	NO
STT3B_HUMAN	2	2	1.984	0.329432	0.893429	1.48379	0.114355	Gingiva	Healthy	Dolichyl-diphosphooligosaccharide--protein glycosyltransferase subunit STT3B OS=Homo sapiens GN=STT3B PE=1 SV=1	12483.8	16138.6	6192.74	15507.4	14029.4	36461.9	11237.2	19632.4	13036	15117.1	11164.6	16138.6	4159.15	9683.11	14373.2	49746.5	6556.14	16755.1	9572.64	11836.9	NO	NO	NO	NO
STX7_HUMAN	2	2	1.994	0.672679	0.9057	1.01492	0.0717499	Gingiva	Healthy	Syntaxin-7 OS=Homo sapiens GN=STX7 PE=1 SV=4	54436.8	22065.1	26760.1	31018.3	24320.3	33557.3	33201.4	31603.2	30613.1	31992.1	48684.1	22065.1	17972.5	19368.4	24916.4	45783.6	19370.7	26971.5	22480	25050.2	NO	NO	NO	NO
SUCB2_HUMAN	3	3	2.991	0.0982176	0.893429	1.16316	0.838216	Gingiva	Healthy	Succinyl-CoA ligase [GDP-forming] subunit beta, mitochondrial OS=Homo sapiens GN=SUCLG2 PE=1 SV=2	45042.3	27505.5	40450.3	33098.9	33096.9	48496.2	30952.7	43208.1	35250.9	50522.6	40282.4	27505.5	27167.1	20667.6	33908.1	66165.3	18058.7	36875.5	25885.6	39559.8	NO	NO	NO	NO
SUMO2_HUMAN;SUMO4_HUMAN	2	2	1.994	0.654407	0.9057	1.11835	0.0639353	Healthy	Gingiva	Small ubiquitin-related modifier 2 OS=Homo sapiens GN=SUMO2 PE=1 SV=3	86325	134105	209256	191155	161922	180524	132623	194000	123353	69425.8	77202.5	134105	140540	119361	165891	246297	77376.5	165567	90581.4	54361.2	NO	NO	NO	NO
SUN2_HUMAN	4	4	3.981	0.976178	0.938968	1.05865	0.0501888	Gingiva	Healthy	SUN domain-containing protein 2 OS=Homo sapiens GN=SUN2 PE=1 SV=3	37474.7	35770.1	28483.1	22156.6	36489.8	42993.1	21771.2	28524.8	21536.2	54954.9	33514.6	35770.1	19129.8	13835	37384.2	58657.3	12702	24344.3	15814.6	43030.3	NO	NO	NO	NO
SURF4_HUMAN	2	2	1.985	0.684619	0.9057	1.10822	0.06515	Healthy	Gingiva	Surfeit locus protein 4 OS=Homo sapiens GN=SURF4 PE=1 SV=3	7978.9	9537.8	7801.48	1920.52	4077.22	13948.8	2099.04	3753.14	3445.92	5011.02	7135.72	9537.8	5239.61	1199.21	4177.15	19031	1224.64	3203.08	2530.43	3923.69	NO	NO	NO	NO
SYAC_HUMAN	6	6	5.967	0.34947	0.893429	1.59442	0.0975194	Gingiva	Healthy	Alanine--tRNA ligase, cytoplasmic OS=Homo sapiens GN=AARS PE=1 SV=2	10137.7	21023.3	15448.2	14587.1	15665.8	38513.4	12144.2	40608.3	16078.2	15206.5	9066.4	21023.3	10375.3	9108.46	16049.8	52545.4	7085.3	34656.7	11806.6	11906.9	NO	NO	NO	NO
SYDC_HUMAN	9	9	8.966	0.608467	0.9057	1.11136	0.0657466	Gingiva	Healthy	Aspartate--tRNA ligase, cytoplasmic OS=Homo sapiens GN=DARS PE=1 SV=2	27925.8	60619	81069.9	59359.6	50183.9	84754.8	57338.4	72312.2	48542.3	47296.3	24974.7	60619	54448	37065.2	51413.8	115634	33453	61714.1	35645.9	37033.5	NO	NO	NO	NO
SYEP_HUMAN	13	13	12.919	0.0996583	0.893429	1.42407	0.261675	Gingiva	Healthy	Bifunctional glutamate/proline--tRNA ligase OS=Homo sapiens GN=EPRS PE=1 SV=5	26110.8	49924.8	46271	31146.4	28225.3	53918	39391.1	56819.9	54400.4	54194	23351.5	49924.8	31076.4	19448.4	28917	73562.5	22982	48492.4	39947.6	42434.5	NO	NO	NO	NO
SYFA_HUMAN	3	3	2.977	0.264284	0.893429	1.20555	0.319079	Gingiva	Healthy	Phenylalanine--tRNA ligase alpha subunit OS=Homo sapiens GN=FARSA PE=1 SV=3	22303.7	24928.2	26320	29884.9	31763.9	27962.3	27802.3	28730.7	24620	53876	19946.7	24928.2	17677	18660.7	32542.4	38150.1	16220.7	24520	18079.1	42185.5	NO	NO	NO	NO
SYFB_HUMAN	4	4	3.985	0.110916	0.893429	1.26158	0.366846	Gingiva	Healthy	Phenylalanine--tRNA ligase beta subunit OS=Homo sapiens GN=FARSB PE=1 SV=3	12797.1	21950.6	21779.2	24756.8	21229.6	25253.4	23763.1	31430	25105.5	23776.8	11444.7	21950.6	14627.3	15458.6	21749.9	34454.3	13864.1	26823.7	18435.6	18617.5	NO	NO	NO	NO
SYG_HUMAN	4	4	3.956	0.214472	0.893429	1.38019	0.156965	Gingiva	Healthy	Glycine--tRNA ligase OS=Homo sapiens GN=GARS PE=1 SV=3	45101.4	87334.5	74850.2	72731	72491.3	117122	73145.7	139829	72130.1	84302.1	40335.2	87334.5	50270.7	45414.6	74268	159794	42675.5	119336	52966.9	66009.5	NO	NO	NO	NO
SYHC_HUMAN;SYHM_HUMAN	5	4	4.953	0.693581	0.9057	1.31667	0.20537	Healthy	Gingiva	Histidine--tRNA ligase, cytoplasmic OS=Homo sapiens GN=HARS PE=1 SV=2	321310	19631	19826.2	37356.6	21541.7	224314	30357.9	25988.9	17424.8	20646.9	287355	19631	13315.6	23326.2	22069.6	306041	17711.7	22180	12795.5	16166.8	NO	NO	NO	NO
SYIC_HUMAN	6	6	5.923	0.683493	0.9057	1.03149	0.0910664	Gingiva	Healthy	Isoleucine--tRNA ligase, cytoplasmic OS=Homo sapiens GN=IARS PE=1 SV=2	91940.9	51683.2	45658.7	50084.1	58331.7	82041.7	53910.1	67889	43752.5	59479.5	82224.9	51683.2	30665.2	31273.5	59761.4	111933	31452.8	57939.2	32128.6	46573.1	NO	NO	NO	NO
SYIM_HUMAN	2	2	1.964	0.707449	0.9057	1.02992	0.0615328	Gingiva	Healthy	Isoleucine--tRNA ligase, mitochondrial OS=Homo sapiens GN=IARS2 PE=1 SV=2	12509.3	5112.95	8169.81	4853.16	7122.24	7981.11	10110.1	6865.25	6177.39	7763.56	11187.3	5112.95	5486.99	3030.4	7296.8	10889	5898.56	5859.09	4536.21	6078.95	NO	NO	NO	NO
SYK_HUMAN	2	2	1.973	0.834917	0.926025	1.09125	0.0598562	Gingiva	Healthy	Lysine--tRNA ligase OS=Homo sapiens GN=KARS PE=1 SV=3	94915.5	56352.2	52160.3	52881.4	87156.1	138874	76192.1	60559.4	40913.3	58268	84885.2	56352.2	35031.8	33020.1	89292.3	189472	44452.8	51683.8	30043.6	45624.5	NO	NO	NO	NO
SYLC_HUMAN	6	5	5.951	0.907687	0.933802	1.05387	0.0520805	Gingiva	Healthy	Leucine--tRNA ligase, cytoplasmic OS=Homo sapiens GN=LARS PE=1 SV=2	32134	23677.5	43287.9	28738.5	20050.5	49254.9	34968.9	28314.6	27732.1	15584.2	28738.2	23677.5	29072.9	17944.9	20542	67200.5	20401.9	24164.8	20364.4	12202.6	NO	NO	NO	NO
SYNC_HUMAN	6	6	5.958	0.303898	0.893429	1.36289	0.260639	Gingiva	Healthy	Asparagine--tRNA ligase, cytoplasmic OS=Homo sapiens GN=NARS PE=1 SV=1	24183.7	35050.2	36555.8	35875.2	22969.7	57205.8	49821.1	44810.5	43735.9	15177.3	21628.1	35050.2	24551.5	22401.1	23532.7	78048.2	29067.1	38243.1	32116.3	11884	NO	NO	NO	NO
SYQ_HUMAN	4	3	3.979	0.69087	0.9057	1.06701	0.0583528	Healthy	Gingiva	Glutamine--tRNA ligase OS=Homo sapiens GN=QARS PE=1 SV=1	45079.3	32314.7	42400.4	46721	55818.5	40674.5	42415.2	52632	51305.1	21343.3	40315.5	32314.7	28476.9	29173.5	57186.5	55493.9	24746.4	44918.3	37674.7	16712.1	NO	NO	NO	NO
SYRC_HUMAN	6	6	5.947	0.406475	0.893429	1.07751	0.221599	Gingiva	Healthy	Arginine--tRNA ligase, cytoplasmic OS=Homo sapiens GN=RARS PE=1 SV=2	97104.9	58656.9	82806.7	48053.4	66233.4	91263.2	85201.4	69264.3	54554.5	79922.5	86843.2	58656.9	55614.4	30005.4	67856.7	124514	49709.1	59112.9	40060.7	62580.2	NO	NO	NO	NO
SYSC_HUMAN	5	5	4.978	0.298341	0.893429	1.13849	0.233021	Gingiva	Healthy	Serine--tRNA ligase, cytoplasmic OS=Homo sapiens GN=SARS PE=1 SV=3	57521.8	28964.8	25089.4	26632	39486.6	48057.6	36893.6	47796.6	31077.7	38477.7	51443.1	28964.8	16850.5	16629.5	40454.4	65567	21524.9	40791.6	22821.2	30128.5	NO	NO	NO	NO
SYTC_HUMAN;SYTC2_HUMAN	4	4	3.981	0.455287	0.893429	1.20194	0.077194	Gingiva	Healthy	Threonine--tRNA ligase, cytoplasmic OS=Homo sapiens GN=TARS PE=1 SV=3	33296.6	32720.1	24553.9	26288.9	23391.3	27189	25716.4	45781	26153.1	43733.4	29778	32720.1	16490.8	16415.3	23964.6	37095	15003.7	39071.4	19204.9	34243.8	NO	NO	NO	NO
SYUA_HUMAN	2	2	1.994	0.625541	0.9057	1.00136	0.0661155	Healthy	Gingiva	Alpha-synuclein OS=Homo sapiens GN=SNCA PE=1 SV=1	48849.9	4738.52	9794.24	10982	21284.8	1576.83	7173.18	9988.93	8521.74	68259	43687.6	4738.52	6577.98	6857.38	21806.5	2151.34	4185.05	8524.96	6257.73	53447.6	NO	NO	NO	NO
SYVC_HUMAN	10	10	9.937	0.297382	0.893429	1.40284	0.173914	Gingiva	Healthy	Valine--tRNA ligase OS=Homo sapiens GN=VARS PE=1 SV=4	76285	52329.6	31954.4	33478.4	36989.7	73798.5	42211.3	53748.1	35211.8	119138	68223.5	52329.6	21461.1	20904.6	37896.3	100686	24627.4	45870.8	25856.9	93286.2	NO	NO	NO	NO
SYWC_HUMAN	5	5	4.95	0.163713	0.893429	1.42519	0.832617	Gingiva	Healthy	Tryptophan--tRNA ligase, cytoplasmic OS=Homo sapiens GN=WARS PE=1 SV=2	25947.5	16400.6	23841.5	12601.5	19119.8	37505.5	12456.8	36071.8	14925.8	38581.4	23205.5	16400.6	16012.4	7868.62	19588.4	51170.3	7267.69	30785.2	10960.4	30209.7	NO	NO	NO	NO
SYYC_HUMAN	7	7	6.965	0.0490173	0.893429	1.30443	0.941236	Gingiva	Healthy	Tyrosine--tRNA ligase, cytoplasmic OS=Homo sapiens GN=YARS PE=1 SV=4	71411.2	47290	53597.3	39494.7	52128.3	75332.9	55402.3	72315.1	47384.4	93832.1	63864.7	47290	35996.9	24661.2	53406	102780	32323.4	61716.7	34795.6	73471.6	NO	NO	YES	NO
TACC2_HUMAN	2	2	1.975	0.936424	0.93453	1.33725	0.0506934	Healthy	Gingiva	Transforming acidic coiled-coil-containing protein 2 OS=Homo sapiens GN=TACC2 PE=1 SV=3	4615.01	4375.09	7414.75	28801	35456	5395.7	16821.5	7997.37	22347.7	7756.74	4127.31	4375.09	4979.88	17983.9	36325	7361.58	9814.18	6825.28	16410.5	6073.61	NO	NO	NO	NO
TACD2_HUMAN	4	4	3.981	0.126199	0.893429	1.34615	0.640535	Gingiva	Healthy	Tumor-associated calcium signal transducer 2 OS=Homo sapiens GN=TACSTD2 PE=1 SV=3	383678	209804	178017	85271.2	153404	383227	284936	296575	241129	153980	343133	209804	119559	53245	157163	522852	166240	253109	177067	120568	NO	NO	NO	NO
TADBP_HUMAN	3	3	2.991	0.308643	0.893429	1.07921	0.81224	Healthy	Gingiva	TAR DNA-binding protein 43 OS=Homo sapiens GN=TARDBP PE=1 SV=1	117910	102154	102134	89163.2	133788	124698	65944.2	94034.2	70169.9	150289	105450	102154	68594.8	55675.2	137067	170131	38473.9	80252.6	51527.5	117678	NO	NO	NO	NO
TAGL_HUMAN	5	5	4.978	0.245845	0.893429	1.51399	0.409112	Gingiva	Healthy	Transgelin OS=Homo sapiens GN=TAGLN PE=1 SV=4	55140.3	10842.6	57409.5	33174.4	30730.4	74128.4	20635.8	66115.3	21423.7	101262	49313.3	10842.6	38557.3	20714.7	31483.6	101136	12039.5	56425.5	15731.9	79289.4	NO	NO	NO	NO
TAGL2_HUMAN;TAGL3_HUMAN	17	17	19.907	0.506175	0.893962	1.08587	0.078406	Gingiva	Healthy	Transgelin-2 OS=Homo sapiens GN=TAGLN2 PE=1 SV=3	620637	742376	856560	1.03018e+06	828424	866974	1.08752e+06	916112	809309	748466	555051	742376	575281	643261	848728	1.18285e+06	634493	781847	594296	586058	NO	NO	NO	NO
TALDO_HUMAN	11	10	12.925	0.913105	0.933802	1.04487	0.0511323	Gingiva	Healthy	Transaldolase OS=Homo sapiens GN=TALDO1 PE=1 SV=2	164608	341602	287535	476623	411991	260122	371990	465259	495628	164855	147213	341602	193114	297613	422089	354896	217031	397071	363952	129083	NO	NO	NO	NO
TAP1_HUMAN	3	3	2.991	0.634341	0.9057	1.13421	0.0735774	Healthy	Gingiva	Antigen peptide transporter 1 OS=Homo sapiens GN=TAP1 PE=1 SV=2	11991.8	26907.6	21431.2	10359.8	25451.1	21268.7	9678.07	21684.3	9238.15	22895.8	10724.6	26907.6	14393.6	6468.82	26074.9	29017.7	5646.49	18506.2	6783.8	17927.7	NO	NO	NO	NO
TB182_HUMAN	13	13	12.931	0.460209	0.893429	1.17412	0.0791002	Healthy	Gingiva	182 kDa tankyrase-1-binding protein OS=Homo sapiens GN=TNKS1BP1 PE=1 SV=4	119995	71161.2	84082.5	147646	91962.5	92493.6	94746	92255.9	77708	81291.6	107314	71161.2	56471.3	92193.1	94216.4	126193	55277.8	78734.9	57063	63652.3	NO	NO	NO	NO
TBA1A_HUMAN;TBAL3_HUMAN	23	2	29.818	0.233123	0.893429	1.33616	0.130127	Gingiva	Healthy	Tubulin alpha-1A chain OS=Homo sapiens GN=TUBA1A PE=1 SV=1	990260	2.03445e+06	1.59363e+06	1.7986e+06	2.08415e+06	2.9961e+06	2.20681e+06	2.41737e+06	1.68766e+06	2.05089e+06	885613	2.03445e+06	1.07031e+06	1.12308e+06	2.13523e+06	4.08771e+06	1.28752e+06	2.06308e+06	1.23929e+06	1.60587e+06	NO	NO	NO	NO
TBA4A_HUMAN	20	5	27.864	0.741262	0.913378	1.05334	0.0566117	Gingiva	Healthy	Tubulin alpha-4A chain OS=Homo sapiens GN=TUBA4A PE=1 SV=1	841580	895143	748626	1.10672e+06	1.26042e+06	1.19604e+06	1.28861e+06	848434	952331	825918	752645	895143	502790	691056	1.29131e+06	1.6318e+06	751817	724089	699320	646703	NO	NO	NO	NO
TBB1_HUMAN	5	2	5.947	0.640482	0.9057	1.1252	0.0666829	Healthy	Gingiva	Tubulin beta-1 chain OS=Homo sapiens GN=TUBB1 PE=1 SV=1	34944	7790.3	15983	46289.1	18243.3	17546	7564.63	20665.9	6111.42	57647.6	31251.3	7790.3	10734.5	28903.8	18690.4	23938.8	4413.44	17637.1	4487.77	45138.7	NO	NO	NO	NO
TBB2A_HUMAN	27	5	31.875	0.337773	0.893429	1.15937	0.166521	Healthy	Gingiva	Tubulin beta-2A chain OS=Homo sapiens GN=TUBB2A PE=1 SV=1	401648	256815	260488	431239	357733	312766	386258	188380	330736	255004	359203	256815	174948	269274	366500	426720	225355	160771	242868	199671	NO	NO	NO	NO
TBB4B_HUMAN;TBB8L_HUMAN	27	2	33.863	0.939523	0.93453	1.03039	0.0504041	Healthy	Gingiva	Tubulin beta-4B chain OS=Homo sapiens GN=TUBB4B PE=1 SV=1	71943.3	207816	257655	311611	209032	233307	230217	264563	196092	102673	64340.6	207816	173046	194576	214156	318311	134316	225789	143995	80393.8	NO	NO	NO	NO
TBB5_HUMAN	26	4	33.851	0.284825	0.893429	1.16576	0.428006	Gingiva	Healthy	Tubulin beta chain OS=Homo sapiens GN=TUBB PE=1 SV=2	1.32931e+06	1.06731e+06	1.23224e+06	886415	1.48347e+06	2.21728e+06	1.08475e+06	1.36448e+06	951277	1.3753e+06	1.18884e+06	1.06731e+06	827597	553494	1.51983e+06	3.02512e+06	632878	1.1645e+06	698547	1.07687e+06	NO	NO	NO	NO
TBB6_HUMAN	15	4	16.908	0.853559	0.932324	1.00505	0.056362	Healthy	Gingiva	Tubulin beta-6 chain OS=Homo sapiens GN=TUBB6 PE=1 SV=1	257598	239832	104916	94218.9	186068	252366	129925	152371	121670	221863	230376	239832	70463.5	58832.1	190629	344314	75802.1	130040	89345.4	173721	NO	NO	NO	NO
TBCA_HUMAN	3	3	2.984	0.476473	0.893429	1.6278	0.131097	Gingiva	Healthy	Tubulin-specific chaperone A OS=Homo sapiens GN=TBCA PE=1 SV=3	5486.1	14079.5	18698.8	11923.8	10401.9	14698	21184.5	43821	15349	3575.9	4906.35	14079.5	12558.4	7445.42	10656.9	20053	12359.7	37398.6	11271.1	2799.97	NO	NO	NO	NO
TBL2_HUMAN	2	2	1.994	0.0617881	0.893429	2.70875	0.415859	Gingiva	Healthy	Transducin beta-like protein 2 OS=Homo sapiens GN=TBL2 PE=1 SV=1	11485.3	12431.5	11907.2	9259.12	9321.67	37907.2	10311	32264.1	14744.9	52141.6	10271.5	12431.5	7997.07	5781.57	9550.13	51718.3	6015.73	27535.5	10827.5	40827.5	NO	NO	NO	NO
TCEA1_HUMAN	2	2	1.979	0.89285	0.933802	1.01725	0.0510759	Gingiva	Healthy	Transcription elongation factor A protein 1 OS=Homo sapiens GN=TCEA1 PE=1 SV=2	2045.81	3199.08	5288.34	5721.45	5904.25	4982.85	4381.83	8894.29	1889.34	2392.88	1829.62	3199.08	3551.75	3572.58	6048.95	6798.31	2556.49	7590.75	1387.39	1873.65	NO	NO	NO	NO
TCP4_HUMAN	3	3	2.991	0.670293	0.9057	2.11531	0.0937237	Healthy	Gingiva	Activated RNA polymerase II transcriptional coactivator p15 OS=Homo sapiens GN=SUB1 PE=1 SV=3	2.20452e+06	152654	165988	179030	207929	450421	120500	276687	148321	379816	1.97156e+06	152654	111480	111790	213025	614528	70303.3	236136	108916	297400	NO	NO	NO	NO
TCPA_HUMAN	15	15	17.87	0.239957	0.893429	1.12143	0.305248	Gingiva	Healthy	T-complex protein 1 subunit alpha OS=Homo sapiens GN=TCP1 PE=1 SV=1	155700	187140	164531	206486	268043	213208	223020	217130	173974	273804	139246	187140	110502	128934	274612	290889	130117	185307	127754	214392	NO	NO	NO	NO
TCPB_HUMAN;HYAS1_HUMAN	19	18	21.88	0.348655	0.893429	1.25633	0.106312	Gingiva	Healthy	T-complex protein 1 subunit beta OS=Homo sapiens GN=CCT2 PE=1 SV=4	40013.5	259248	124055	141513	199147	219025	156450	175822	173729	234778	35785.1	259248	83317.3	88363.6	204028	298824	91278	150054	127574	183834	NO	NO	NO	NO
TCPD_HUMAN	9	9	10.932	0.132291	0.893429	1.27307	0.210194	Gingiva	Healthy	T-complex protein 1 subunit delta OS=Homo sapiens GN=CCT4 PE=1 SV=4	79429	105126	97366.5	106904	134415	145580	151922	139976	111420	117224	71035.2	105126	65393	66753.2	137709	198620	88635.7	119461	81818.8	91787.4	NO	NO	NO	NO
TCPE_HUMAN	8	8	7.947	0.658841	0.9057	1.08405	0.0604197	Gingiva	Healthy	T-complex protein 1 subunit epsilon OS=Homo sapiens GN=CCT5 PE=1 SV=1	100633	215513	141612	147454	208481	227793	147989	191947	131613	182740	89998.6	215513	95109.3	92072.8	213590	310788	86341.3	163816	96646.8	143087	NO	NO	NO	NO
TCPG_HUMAN	12	12	11.906	0.971543	0.938471	1.0426	0.0501291	Healthy	Gingiva	T-complex protein 1 subunit gamma OS=Homo sapiens GN=CCT3 PE=1 SV=4	75177	143687	141723	147630	219915	123842	133295	172785	138873	129589	67232.5	143687	95183.7	92182.7	225305	168962	77768.6	147461	101978	101470	NO	NO	NO	NO
TCPH_HUMAN	11	11	11.959	0.507417	0.893962	1.1042	0.0768262	Gingiva	Healthy	T-complex protein 1 subunit eta OS=Homo sapiens GN=CCT7 PE=1 SV=2	60279.2	108992	72224.7	103672	133451	113942	87890.5	119429	91662	115568	53909.1	108992	48507.4	64734.5	136722	155455	51278	101925	67309.7	90491	NO	NO	NO	NO
TCPQ_HUMAN	13	13	12.923	0.789878	0.923582	1.03473	0.0531821	Gingiva	Healthy	T-complex protein 1 subunit theta OS=Homo sapiens GN=CCT8 PE=1 SV=4	174938	150346	148576	209741	148024	171616	181879	204141	138461	164411	156452	150346	99786	130966	151651	234143	106114	174222	101676	128736	NO	NO	NO	NO
TCPZ_HUMAN	12	10	12.934	0.366599	0.893429	1.09077	0.0883661	Gingiva	Healthy	T-complex protein 1 subunit zeta OS=Homo sapiens GN=CCT6A PE=1 SV=3	261530	324721	273606	310606	299928	350230	284087	352412	289859	327276	233893	324721	183758	193948	307279	477833	165745	300763	212851	256261	NO	NO	NO	NO
TCTP_HUMAN	6	6	8.93	0.466137	0.893429	1.16075	0.0963375	Gingiva	Healthy	Translationally-controlled tumor protein OS=Homo sapiens GN=TPT1 PE=1 SV=1	91102.9	550213	402260	531623	606904	479059	379396	654549	387884	631994	81475.4	550213	270165	331956	621778	653600	221351	558619	284833	494858	NO	NO	NO	NO
TECR_HUMAN	2	2	1.994	0.833919	0.926025	1.11198	0.0532176	Healthy	Gingiva	Very-long-chain enoyl-CoA reductase OS=Homo sapiens GN=TECR PE=1 SV=1	4696.31	14707.1	18274.9	32888.4	13699.7	21968.5	16420.8	17856.8	16483.6	3050.63	4200.02	14707.1	12273.7	20536.1	14035.5	29972.5	9580.42	15239.7	12104.3	2388.68	NO	NO	NO	NO
TENA_HUMAN	26	26	26.855	0.563495	0.9057	1.40639	0.0666469	Healthy	Gingiva	Tenascin OS=Homo sapiens GN=TNC PE=1 SV=3	94417.2	129450	69208.4	346756	126795	57858.7	124715	198632	47573.5	116320	84439.5	129450	46481.6	216521	129902	78939	72762.6	169521	34934.4	91080.2	NO	NO	NO	NO
TENX_HUMAN	13	13	12.902	0.378653	0.893429	3.72506	0.121333	Healthy	Gingiva	Tenascin-X OS=Homo sapiens GN=TNXB PE=1 SV=4	16069.4	6567.43	6066.78	138587	12476.3	8471.38	11613.1	4624.5	7976.33	15573.6	14371.2	6567.43	4074.55	86536.5	12782.1	11557.9	6775.44	3946.73	5857.22	12194.3	NO	NO	NO	NO
TERA_HUMAN;KATL2_HUMAN	37	36	40.684	0.493927	0.893429	1.12236	0.0718096	Gingiva	Healthy	Transitional endoplasmic reticulum ATPase OS=Homo sapiens GN=VCP PE=1 SV=4	612215	892072	679891	903735	844639	964588	784982	1.12567e+06	721351	817130	547519	892072	456627	564309	865340	1.31603e+06	457983	960694	529706	639822	NO	NO	NO	NO
TETN_HUMAN	2	2	2.991	0.214418	0.893429	1.0406	0.984924	Gingiva	Healthy	Tetranectin OS=Homo sapiens GN=CLEC3B PE=1 SV=3	90386.9	22691.9	17266.1	19487.4	98398.1	49731.3	15935.3	9765.37	6437.13	176439	80835.2	22691.9	11596.3	12168.3	100810	67850.4	9297.14	8334.17	4726.95	138154	NO	NO	NO	NO
TFG_HUMAN	5	5	4.938	0.226921	0.893429	1.31743	0.234657	Gingiva	Healthy	Protein TFG OS=Homo sapiens GN=TFG PE=1 SV=2	148887	68399.2	60530	50172.4	48565.9	107446	74615.5	138512	59928.6	115584	133153	68399.2	40653	31328.6	49756.2	146593	43533	118212	44007.1	90503.6	NO	NO	NO	NO
TFR1_HUMAN	2	2	1.981	0.454388	0.893429	1.51353	0.402401	Healthy	Gingiva	Transferrin receptor protein 1 OS=Homo sapiens GN=TFRC PE=1 SV=2	10155.7	7323	1964.21	2234.41	11250.8	6695.03	3970.89	3246.4	2979.57	4863.96	9082.44	7323	1319.2	1395.21	11526.6	9134.3	2316.74	2770.61	2187.97	3808.54	NO	NO	NO	NO
TGM1_HUMAN	18	18	19.902	0.650677	0.9057	1.06925	0.066551	Gingiva	Healthy	Protein-glutamine gamma-glutamyltransferase K OS=Homo sapiens GN=TGM1 PE=1 SV=4	386832	317672	164356	153202	237089	199822	390702	271901	251890	232033	345953	317672	110384	95662.1	242900	272625	227948	232051	184969	181685	NO	NO	NO	NO
TGM3_HUMAN	41	40	48.798	0.586815	0.9057	1.08148	0.0903227	Healthy	Gingiva	Protein-glutamine gamma-glutamyltransferase E OS=Homo sapiens GN=TGM3 PE=1 SV=4	822906	1.66179e+06	681586	1.84245e+06	1.4381e+06	418880	1.99367e+06	1.38221e+06	1.61847e+06	547906	735944	1.66179e+06	457766	1.15046e+06	1.47334e+06	571495	1.16317e+06	1.17964e+06	1.18848e+06	429017	NO	NO	NO	NO
THIC_HUMAN	2	2	1.992	0.184721	0.893429	1.28054	0.527138	Gingiva	Healthy	Acetyl-CoA acetyltransferase, cytosolic OS=Homo sapiens GN=ACAT2 PE=1 SV=2	22905.6	61742.7	64042.6	118255	78721.9	56985.2	121039	93944.4	99472.4	71201.1	20485.1	61742.7	43012.2	73840.8	80651.3	77747.2	70617.9	80175.9	73045.1	55751.3	NO	NO	NO	NO
THIK_HUMAN	3	3	2.976	0.381924	0.893429	1.32792	0.104085	Gingiva	Healthy	3-ketoacyl-CoA thiolase, peroxisomal OS=Homo sapiens GN=ACAA1 PE=1 SV=2	3510.19	20315.5	16420.3	21702.7	20614.6	24607.7	23804.8	24829	25146.6	11249.2	3139.25	20315.5	11028.2	13551.6	21119.9	33573.3	13888.5	21190.1	18465.8	8808.22	NO	NO	NO	NO
THIL_HUMAN	2	2	1.994	0.552367	0.905347	1.34934	0.0734309	Gingiva	Healthy	Acetyl-CoA acetyltransferase, mitochondrial OS=Homo sapiens GN=ACAT1 PE=1 SV=1	26677.2	85558.8	72190.2	111485	90263.4	120859	46328.2	83071	64590.6	206231	23858	85558.8	48484.2	69613.2	92475.7	164893	27029.3	70896.2	47430.5	161481	NO	NO	NO	NO
THIM_HUMAN	3	3	2.98	0.0565949	0.893429	1.32037	0.972027	Gingiva	Healthy	3-ketoacyl-CoA thiolase, mitochondrial OS=Homo sapiens GN=ACAA2 PE=1 SV=2	16184.3	25481.5	28806.4	45036	19591.3	33293.8	27319.7	33679.1	55069.9	29019.1	14474	25481.5	19346.9	28121.3	20071.4	45424.1	15939.2	28743.1	40439.2	22722.3	NO	NO	NO	NO
THIO_HUMAN	7	6	8.957	0.692159	0.9057	1.23317	0.0620454	Gingiva	Healthy	Thioredoxin OS=Homo sapiens GN=TXN PE=1 SV=3	1.9752e+06	1.44562e+06	4.1295e+06	3.2752e+06	2.46687e+06	1.82904e+06	5.78174e+06	3.62238e+06	3.83291e+06	1.32576e+06	1.76647e+06	1.44562e+06	2.77345e+06	2.0451e+06	2.52733e+06	2.49543e+06	3.37325e+06	3.09148e+06	2.81461e+06	1.03808e+06	NO	NO	NO	NO
THOC4_HUMAN	2	2	1.994	0.138	0.893429	1.40264	0.552752	Gingiva	Healthy	THO complex subunit 4 OS=Homo sapiens GN=ALYREF PE=1 SV=3	64618.9	39771	66244.4	31789.9	48344.2	117092	56008.4	80977.3	60608.6	37052	57790.2	39771	44490.9	19850.2	49529	159753	32677	69109.4	44506.4	29012.1	NO	NO	NO	NO
THRB_HUMAN	5	5	4.98	0.625233	0.9057	1.31581	0.0658854	Healthy	Gingiva	Prothrombin OS=Homo sapiens GN=F2 PE=1 SV=2	160894	74031.2	67950.6	193713	43959.3	105757	44218.8	69196.4	58231.9	133406	143891	74031.2	45636.8	120958	45036.7	144288	25798.6	59055	42761.1	104458	NO	NO	NO	NO
THTM_HUMAN	3	3	2.963	0.191462	0.893429	1.13944	0.439005	Gingiva	Healthy	3-mercaptopyruvate sulfurtransferase OS=Homo sapiens GN=MPST PE=1 SV=3	59905.5	61529.1	33585.9	53091.1	58916.3	64652	54882.2	53917.8	61523.5	69286.3	53574.9	61529.1	22556.9	33151.1	60360.3	88207.3	32020	46015.6	45178.3	54251.9	NO	NO	NO	NO
TIF1B_HUMAN	11	10	10.929	0.99087	0.940479	1.03495	0.0500269	Gingiva	Healthy	Transcription intermediary factor 1-beta OS=Homo sapiens GN=TRIM28 PE=1 SV=5	144755	123664	138451	116997	171007	225464	115357	133429	97809.8	147098	129458	123664	92986.5	73055.1	175199	307610	67302.8	113874	71824.2	115179	NO	NO	NO	NO
TKFC_HUMAN	2	2	1.994	0.642087	0.9057	1.31059	0.0624748	Gingiva	Healthy	Triokinase/FMN cyclase OS=Homo sapiens GN=TKFC PE=1 SV=2	2946.38	8270.31	13322.3	7586.37	11487.5	18016.9	7605.69	17388.4	10428.5	3719.11	2635.02	8270.31	8947.46	4737.07	11769	24581.2	4437.39	14840	7657.93	2912.1	NO	NO	NO	NO
TKT_HUMAN	21	21	28.813	0.391811	0.893429	1.11751	0.115066	Gingiva	Healthy	Transketolase OS=Homo sapiens GN=TKT PE=1 SV=3	1.05383e+06	558574	620928	964423	558766	815469	965021	887781	842018	687665	942469	558574	417026	602204	572461	1.11258e+06	563023	757669	618315	538449	NO	NO	NO	NO
TLN1_HUMAN;TLN2_HUMAN	38	38	40.716	0.796808	0.923582	1.14239	0.0590629	Gingiva	Healthy	Talin-1 OS=Homo sapiens GN=TLN1 PE=1 SV=3	219006	110458	134577	181399	179315	234276	125965	157481	91347.6	333122	195862	110458	90384.5	113269	183709	319632	73491.9	134401	67078.8	260838	NO	NO	NO	NO
TM11D_HUMAN	5	5	5.964	0.535945	0.898784	1.18272	0.0702285	Healthy	Gingiva	Transmembrane protease serine 11D OS=Homo sapiens GN=TMPRSS11D PE=1 SV=1	49611.2	54814.5	79873.2	79057.3	108188	51412.9	94279.6	60957.9	89053.4	18441.1	44368.4	54814.5	53644.3	49364.8	110840	70144.7	55005.6	52024	65394.1	14439.6	NO	NO	NO	NO
TM11E_HUMAN	4	3	3.964	0.403206	0.893429	1.69281	0.0966921	Gingiva	Healthy	Transmembrane protease serine 11E OS=Homo sapiens GN=TMPRSS11E PE=1 SV=2	32795.8	18993.1	20164.5	10741.5	12907.5	10419.7	42055.9	55883.8	39518.7	13959.1	29330.1	18993.1	13542.8	6707.22	13223.8	14216	24536.7	47693.5	29019.5	10930.1	NO	NO	NO	NO
TM165_HUMAN	2	2	1.974	0.523545	0.898784	1.09441	0.0764049	Healthy	Gingiva	Transmembrane protein 165 OS=Homo sapiens GN=TMEM165 PE=1 SV=1	0	25647.2	13427.2	31083.9	26682.4	23871.2	27471.9	9495.33	24562.7	3085.59	0	25647.2	9017.97	19409.4	27336.4	32568.5	16028	8103.7	18037	2416.05	NO	NO	NO	NO
TM1L2_HUMAN	2	2	1.959	0.452653	0.893429	1.4268	0.120927	Gingiva	Healthy	TOM1-like protein 2 OS=Homo sapiens GN=TOM1L2 PE=1 SV=1	1170.34	6863.16	7967.55	8157.6	5174.13	6150.62	7499.18	9758.65	16354.6	2089	1046.66	6863.16	5351.15	5093.76	5300.94	8391.54	4375.25	8328.42	12009.6	1635.71	NO	NO	NO	NO
TMED9_HUMAN	4	3	3.974	0.103618	0.893429	1.79865	0.419649	Gingiva	Healthy	Transmembrane emp24 domain-containing protein 9 OS=Homo sapiens GN=TMED9 PE=1 SV=2	38635.1	31798	20285.3	15546.4	22634.5	56822.8	23376	57058.1	24968.2	69619.9	34552.3	31798	13624	9707.44	23189.3	77525.7	13638.3	48695.7	18334.8	54513.2	NO	NO	NO	NO
TMEDA_HUMAN	6	6	6.964	0.22111	0.893429	1.49396	0.212111	Gingiva	Healthy	Transmembrane emp24 domain-containing protein 10 OS=Homo sapiens GN=TMED10 PE=1 SV=2	38319.3	54465.5	47612.8	30469.6	45466	96965.8	35747.8	65502.9	36234	88742.1	34269.8	54465.5	31977.6	19025.8	46580.3	132294	20856.3	55902.9	26607.5	69486.1	NO	NO	NO	NO
TMM43_HUMAN	7	6	6.939	0.74945	0.913918	1.09603	0.0582581	Healthy	Gingiva	Transmembrane protein 43 OS=Homo sapiens GN=TMEM43 PE=1 SV=1	47852	96968.2	94209.8	120858	137668	106743	66478.7	66030.7	72614.6	142095	42795.2	96968.2	63273	75466.1	141042	145633	38785.7	56353.3	53322.8	111262	NO	NO	NO	NO
TMOD3_HUMAN;TMOD1_HUMAN	7	7	6.937	0.00912043	0.812727	1.16082	1	Gingiva	Healthy	Tropomodulin-3 OS=Homo sapiens GN=TMOD3 PE=1 SV=1	149862	117626	109274	113367	165276	181807	127450	131410	142730	177413	134025	117626	73390.3	70788.3	169327	248047	74358	112150	104810	138916	NO	NO	YES	NO
TNPO1_HUMAN	2	2	1.981	0.00810435	0.812727	1.18854	1	Gingiva	Healthy	Transportin-1 OS=Homo sapiens GN=TNPO1 PE=1 SV=2	8560.11	7722.27	8745.62	6204.22	8382.68	9863.32	8225.07	10557.8	8210.93	10226.8	7655.51	7722.27	5873.71	3874.03	8588.13	13456.9	4798.76	9010.43	6029.49	8007.73	NO	NO	YES	NO
TOIP1_HUMAN	2	2	1.993	0.942529	0.935471	1.23757	0.0505411	Gingiva	Healthy	Torsin-1A-interacting protein 1 OS=Homo sapiens GN=TOR1AIP1 PE=1 SV=2	424.423	7103.64	4381.84	2787.56	3302.34	1760.18	5644.84	9025.14	5667.2	178.696	379.572	7103.64	2942.92	1740.61	3383.28	2401.49	3293.37	7702.42	4161.57	139.921	NO	NO	NO	NO
[truncated: 101 more rows]

## Sheet: Appendix Table 2
Appendix Table 2: List of regulated (Anova (p) ≤ 0.05) gingival tissue proteins
													Normalized abundance										Raw abundance
[truncated: 74 more rows]

## Sheet: Appendix Table 3
Appendix Table 3: Enriched GO terms by METACORE
[truncated: 36 more rows]

[truncated: 6 more sheets: Appendix Table 4, Appendix Table 5, Appendix Table 6, Appendix Table 7, Appendix Table 8, Appendix Table 9]
